# Supplementary material for: How interest groups influence public opinion: Arguments matter more than the sources
Source: Eur J Polit Res. 2018 Jul 13;58(2):514–35. doi: 10.1111/1475-6765.12298 (PMC6487962; doi:10.1111/1475-6765.12298)
Supplement: Supplementary file 2 [file EJPR-58-514-s001.R]

                      #############################################
                      ######REPLICATION FOR: How interest groups###
                      ##########influence public opinion###########
                      #############################################

                      

#load packages
library(pacman)
p_load(car, ggplot2, rms, readxl, ordinal, grid, gridExtra, stargazer, gtable)

#custom functions
stderr <- function(x) sqrt(var(x,na.rm=TRUE)/length(na.omit(x)))

#load data                        
df1 <- read.csv("ttip.csv")
df1 <- subset(df1, df1$Dauer>=4)


#####################################
#####DESCRIPTIVE STATS
#####################################


stargazer(df1[,c("T50", "T7", "T11", "T12", "T13", "T49", "germany", "uk", "age_gr", "gndr")], digits=2, median=T, 
          type="latex")  #T50=TTIP approval; T7-T13=trust variables; T49=information


#####################################
#####CALCULATE NEW VARIABLES
#####################################


#arguments
df1$monade1_frames <- as.factor(car::recode(df1$monade1,"1=1; 2:4=2; 5:7=3; 8:10=4; 11:13=5"))
table(df1$monade1_frames)

df1$monade1_frames_con <- car::recode(df1$monade1, "1:7=0; 8:13=1")
df1$monade1_frames_pro <- car::recode(df1$monade1, "1=0; 2:7=1; 8:13=0")

df1$monade1_frame_con_weak <- ifelse(df1$monade1 %in% c(8:10),1,0)
df1$monade1_frame_con_strong <- ifelse(df1$monade1 %in% c(11:13),1,0)

df1$monade1_frame_pro_weak <- ifelse(df1$monade1 %in% c(2:4),1,0)
df1$monade1_frame_pro_strong <- ifelse(df1$monade1 %in% c(5:7),1,0)

#cue
df1$monade1_cues <- as.factor(car::recode(df1$monade1,"1=1; c(2,5)=2; c(3,4,6,7)=3; c(8,11)=4; c(9,10,12,13)=5"))
table(df1$monade1_cues)	

#cue detailed
df1$monade1_cues_byframe <- as.factor(car::recode(df1$monade1,"1=1; c(2,5)=2; c(3,6)=3; c(4,7)=4;c(8,11)=5; c(9,12)=6; c(10,13)=7"))
table(df1$monade1_cues_byframe)	

df1$monade1_cue_business <- ifelse(df1$monade1 %in% c(3,4,6,7),1,0)
df1$monade1_cue_business_generic <- ifelse(df1$monade1 %in% c(3,6),1,0)
df1$monade1_cue_business_specific <- ifelse(df1$monade1 %in% c(4,7),1,0)

df1$monade1_cue_citizen <- ifelse(df1$monade1 %in% c(9,10,12,13),1,0)
df1$monade1_cue_foe <- ifelse(df1$monade1 %in% c(9,12),1,0)
df1$monade1_cue_greenpeace <- ifelse(df1$monade1 %in% c(10,13),1,0)

#left right
table(df1$leftright_neu)  ##germany
df1$leftright_neu <- as.numeric(df1$leftright_neu)
df1$leftright_neu_rec <- car::recode(df1$leftright_neu, "0:1=1;2:4=2;5=3;6:8=4;9:10=5")
table(df1$leftright_neu_rec)

table(df1$poltical_spectrum)  ##UK, 6==NA
df1$poltical_spectrum[df1$poltical_spectrum==6] <- NA

table(df1$pol_id_scale)  ##France, 6 or higher ==NA
df1$pol_id_scale <- as.numeric(df1$pol_id_scale)
df1$pol_id_scale[df1$pol_id_scale>5] <- NA

df1$leftright_all <- c(df1$leftright_neu_rec[df1$country=="Germany"], 
                       df1$poltical_spectrum[df1$country=="UK"], df1$pol_id_scale[df1$country=="France"])
table(df1$leftright_all)


#####################################
###N PER GROUP
#####################################


t1 <- with(df1[df1$country=="UK",], table(monade1))
t2 <- with(df1[df1$country=="Germany",], table(monade1))
t3 <- with(df1[df1$country=="France",], table(monade1))
N1 <- data.frame(cbind(as.numeric(t3), as.numeric(t2), as.numeric(t1)))
N1$sumrows <- rowSums(N1[,1:3])
(N1 <- rbind(N1, c(nrow(df1[df1$country=="France",]), 
                  nrow(df1[df1$country=="Germany",]), nrow(df1[df1$country=="UK",]), 
                  nrow(df1[df1$country=="UK",])+ nrow(df1[df1$country=="Germany",]) + 
                    nrow(df1[df1$country=="France",]))))


#####################################
###DEPENDENT VARIABLE
#####################################


groups <- c("Control", "Generic pro, weak", "Business pro, weak", "Specific pro, weak", 
            "Generic pro, strong", "Business pro, strong", "Specific pro, strong", 
            "Generic contra, weak", "FoE contra, weak", "Greenpeace contra, weak", 
            "Generic contra, strong", "FoE contra, strong", "Greenpeace contra, strong")
means4 <- tapply(df1$T50, df1$monade1, mean, na.rm=T)
stderr4 <- tapply(df1$T50, df1$monade1, stderr)
data4 <- data.frame(monade=1:13, means4, stderr4, groups)
data4$frame <- factor(c("Control", rep(c("Pro, weak", "Pro, strong", "Contra, weak", "Contra, strong"), each=3)))
data4$cue <- c("Control", rep(c("Supporters", "Generic business", "Specific business"), 2), rep(c("Opponents", "Friends of the Earth", "Greenpeace"), 2))
data4$pro <- as.factor(c("Control", rep("Pro frame", 6), rep("Con frame", 6)))
data4$strong <- as.factor(c("Control", rep(c(rep("weak", 3), rep("strong", 3)),2)))
data4$pro <- factor(data4$pro, levels=levels(data4$pro)[c(3,1,2)])
data4$strong <- factor(data4$strong, levels=levels(data4$strong)[c(3,2,1)])
data4$groups1 <- c(0,rep(1:3,4))
data4$frame <- factor(data4$frame, levels=levels(data4$frame)[c(5,4,2,1,3)])

ggplot(data4[2:13,], aes(x = reorder(cue, monade), y = means4)) + 
  geom_point(size = 2.5) +  
  xlab("") + 
  ylab("Mean TTIP approval") +  
  theme_bw() +
  geom_errorbar(aes(ymax = means4 + 1.64* stderr4, ymin=means4 - 1.64* stderr4), width=.1) + 
  theme(axis.text.x = element_text(angle = 45, hjust = 1,size = 8)) +
  facet_wrap(~frame, scales="free_x") +
  geom_hline(yintercept=data4$means4[1]) +
  geom_hline(yintercept=data4$means4[1]+1.64*data4$stderr4[1], linetype=2) +
  geom_hline(yintercept=data4$means4[1]-1.64*data4$stderr4[1], linetype=2) +
  annotate("text", x=.65, y=4.2, label="Control", size=3, fontface=3)

#by country
means1 <- with(df1[df1$country=="UK",], tapply(T50, monade1, mean, na.rm=T))
stderr1 <- with(df1[df1$country=="UK",], tapply(T50, monade1, stderr))
means2 <- with(df1[df1$country=="Germany",], tapply(T50, monade1, mean, na.rm=T))
stderr2 <- with(df1[df1$country=="Germany",], tapply(T50, monade1, stderr))
means3 <- with(df1[df1$country=="France",], tapply(T50, monade1, mean, na.rm=T))
stderr3 <- with(df1[df1$country=="France",], tapply(T50, monade1, stderr))

data5 <- data.frame(monade=1:13, means5=c(means1, means2, means3), stderr5=c(stderr1, stderr2, stderr3), groups, 
                    country=rep(c("UK", "Germany", "France"), each=13))
data5$frame <- factor(c("Control", rep(c("Pro, weak", "Pro, strong", "Contra, weak", "Contra, strong"), each=3)))
data5$cue <- c("Control", rep(c("Supporters", "Generic business", "Specific business"), 2), 
               rep(c("Opponents", "Friends of the Earth", "Greenpeace"), 2))
data5$pro <- as.factor(c("Control", rep("Pro frame", 6), rep("Con frame", 6)))
data5$strong <- as.factor(c("Control", rep(c(rep("weak", 3), rep("strong", 3)),2)))
data5$pro <- factor(data5$pro, levels=levels(data5$pro)[c(3,1,2)])
data5$strong <- factor(data5$strong, levels=levels(data5$strong)[c(3,2,1)])
data5$groups1 <- c(0,rep(1:3,4))
data5$frame <- factor(data5$frame, levels=levels(data5$frame)[c(5,4,2,1,3)])

ggplot(data5[data5$groups!="Control",], aes(x = reorder(cue, monade), y = means5, color=country)) + 
  geom_point(size = 2.5, position = position_dodge(0.2)) +  
  xlab("") + 
  ylab("Mean TTIP approval") +  
  theme_bw() +
  geom_errorbar(aes(ymax = means5 + 1.64* stderr5, ymin=means5 - 1.64* stderr5), width=.1, position = position_dodge(0.2)) + 
  theme(axis.text.x = element_text(angle = 45, hjust = 1,size = 8)) +
  facet_wrap(~frame, scales="free_x") +
  geom_hline(yintercept=data5$means5[1], color="#619CFF", linetype=2) +
  geom_hline(yintercept=data5$means5[14], color="#00BA38", linetype=2) +
  geom_hline(yintercept=data5$means5[27], color="#F8766D", linetype=2)


#####################################
###MANIPULATION CHECK
#####################################


tapply(df1$T53, df1$monade1, function(x) table(x))[c(1,4,7)]  ##CBI
tapply(df1$T55, df1$monade1, function(x) table(x))[c(1,9,12)]  ##FOE
tapply(df1$T56, df1$monade1, function(x) table(x))[c(1,10,13)]  ##Greenpeace

tapply(df1$T53, df1$monade1, function(x) prop.table(table(x)))[c(1,4,7)]
tapply(df1$T55, df1$monade1, function(x) prop.table(table(x)))[c(1,9,12)]
tapply(df1$T56, df1$monade1, function(x) prop.table(table(x)))[c(1,10,13)]

(tabx1 <- table(df1$monade1[!is.na(df1$T53)]))
(tabx2 <- table(df1$monade1[!is.na(df1$T55)]))
(tabx3 <- table(df1$monade1[!is.na(df1$T56)]))

##comparison 1-4
prop.test(x = c(136, 175), n = c(tabx1[1], tabx1[4]), correct = FALSE)
##comparison 1-7
prop.test(x = c(136, 127), n = c(tabx1[1], tabx1[7]), correct = FALSE)
##comparison 1-9
prop.test(x = c(87, 99), n = c(tabx2[1], tabx2[9]), correct = FALSE)
##comparison 1-12
prop.test(x = c(87, 133), n = c(tabx2[1], tabx2[12]), correct = FALSE)
##comparison 1-10
prop.test(x = c(95, 116), n = c(tabx3[1], tabx3[10]), correct = FALSE)
##comparison 1-13
prop.test(x = c(95, 171), n = c(tabx3[1], tabx3[13]), correct = FALSE)


#####################################
###TRUST: T7=generic business; T11=specific business (CBI etc.); T12=FoE; T13=Greenpeace
#####################################


tnam <- paste0("T",c(7,11,12,13)) 
apply(df1[,tnam], 2, function(x) round(prop.table(table(is.na(x), df1$country),2)*100,0))  

#UK
df1a <- df1[df1$country=="UK", tnam]
(a1 <- as.vector(apply(df1a, 2, mean, na.rm=T)))
(b1 <- as.vector(apply(df1a, 2, stderr)))

#GERMANY
df1b <- df1[df1$country=="Germany", tnam]
(a2 <- as.vector(apply(df1b, 2, mean, na.rm=T)))
(b2 <- as.vector(apply(df1b, 2, stderr)))

#FRANCE
df1c <- df1[df1$country=="France", tnam]
(a3 <- as.vector(apply(df1c, 2, mean, na.rm=T)))
(b3 <- as.vector(apply(df1c, 2, stderr)))

dfb <- data.frame(tnam, 
                  mean=c(a1,a2,a3),
                  stderr=c(b1,b2,b3))
dfb$labels <- c("Business associations", "Named peak business association", 
                "Friends of the Earth", "Greenpeace")
dfb$country <- rep(c("UK", "Germany", "France"), each=4)
dfb$order <- 1:4
dfb$labels[2] <- "Confederation of British Industry"
dfb$labels[10] <- "MEDEF"
dfb$labels[7] <- "BUND"
dfb$labels[6] <- "BDI"

ggplot(dfb, 
       aes(x=reorder(labels,order), y=mean)) + 
  geom_point(size = 2.5) +  
  xlab("") + 
  ylab("Mean trust") + 
  theme_bw() + 
  theme(axis.text.x = element_text(angle = 45, hjust = 1,size = 8)) +
  theme(legend.position="none") +
  facet_grid(.~ country, scales = "free", space="free") +
  geom_errorbar(aes(ymax = mean + 1.64* stderr, 
                    ymin=mean - 1.64* stderr), 
                width=.2)


###############################################
###T49 TTIP Information
###############################################


with(df1[df1$monade1==1,], prop.table(table(T49, T53),1))  ##CBI
with(df1[df1$monade1==1,], prop.table(table(T49, T55),1))  ##Foe
with(df1[df1$monade1==1,], prop.table(table(T49, T56),1))  ##Greenpeace

with(df1[df1$monade1==1,], tapply(T53, T49, mean, na.rm=T))  ##CBI
with(df1[df1$monade1==1,], tapply(T55, T49, mean, na.rm=T))  ##Foe
with(df1[df1$monade1==1,], tapply(T56, T49, mean, na.rm=T))  ##Greenpeace

with(df1[df1$monade1==1, ], prop.table(table(T49>=1, is.na(T50)),1))

t1 <- prop.table(table(df1$T49[df1$country=="UK"]))*100
t2 <- prop.table(table(df1$T49[df1$country=="France"]))*100
t3 <- prop.table(table(df1$T49[df1$country=="Germany"]))*100
t4 <- prop.table(table(df1$T49))*100

(da <- round(data.frame(prop=c(t4, t1, t2, t3)),2))
da$label <- rep(c("not well informed at all", "not very well informed", 
                  "fairly well informed", "very well informed"),4)
da$country <- c(rep("All",4), rep("UK", 4), rep("Fra", 4), rep("Ger", 4))
da$order <- c(1:4, 1:4, 1:4, 1:4)

p <- ggplot(da, 
            aes(x=reorder(label, order), y=prop, fill=country)) + 
  geom_bar(stat="identity", position="dodge") +  
  xlab("") + 
  ylab("Percentage") + 
  theme_bw() + 
  theme(axis.text.x = element_text(angle = 45, hjust = 1,size = 8))+
  theme(legend.position="none") 
p + geom_text(data = da,aes(y=2,label = country),
              angle = 0,size = 3,position = position_dodge(width = 1))


####################################
##Model 1: ARGUMENTS AND CUES - ORDINAL
####################################


df1$T50a <- as.factor(df1$T50)        

m1 <- clm(T50a ~ 
           monade1_frame_pro_weak +
           monade1_frame_pro_strong +     
           monade1_frame_con_weak +
           monade1_frame_con_strong +
           monade1_cue_business_generic +
           monade1_cue_business_specific +
           monade1_cue_foe +
           monade1_cue_greenpeace +
            country,
         data=df1)   
summary(m1)

#predictions
new.data1 <- data.frame(monade1_frame_pro_weak=c(0,1,0,0,0), monade1_frame_pro_strong=c(0,0,1,0,0), 
                       monade1_frame_con_weak=c(0,0,0,1,0), monade1_frame_con_strong=c(0,0,0,0,1),
                       monade1_cue_business_generic=0, monade1_cue_business_specific=0, monade1_cue_foe=0, 
                       monade1_cue_greenpeace=0,
                       country="France")  #doesn't affect substantive finding which country chosen
(pred1 <- predict(m1, newdata = new.data1, se.fit =TRUE, type="cum.prob", interval=TRUE, level=0.9))
#in the following, changing upr1 and lwr1 is by intention
(gdpr1 <- data.frame(pred=c(pred1$cprob1[1,3], pred1$cprob1[2,3], pred1$cprob1[3,3], pred1$cprob1[4,3], pred1$cprob1[5,3],
                            1-pred1$cprob1[1,4], 1-pred1$cprob1[2,4], 1-pred1$cprob1[3,4], 1-pred1$cprob1[4,4], 1-pred1$cprob1[5,4]),
                     group=factor(rep(c("Control", "Weak pro", "Strong pro", "Weak con", "Strong con"),2)),
                     position=rep(c("Against TTIP", "Pro TTIP"),each=5),
                     lower=c(pred1$lwr1[1,3], pred1$lwr1[2,3], pred1$lwr1[3,3], pred1$lwr1[4,3], pred1$lwr1[5,3],
                            1-pred1$upr1[1,4], 1-pred1$upr1[2,4], 1-pred1$upr1[3,4], 1-pred1$upr1[4,4], 1-pred1$upr1[5,4]),
                     upper=c(pred1$upr1[1,3], pred1$upr1[2,3], pred1$upr1[3,3], pred1$upr1[4,3], pred1$upr1[5,3],
                            1-pred1$lwr1[1,4], 1-pred1$lwr1[2,4], 1-pred1$lwr1[3,4], 1-pred1$lwr1[4,4], 1-pred1$lwr1[5,4])))
gdpr1$group <- factor(gdpr1$group, levels=levels(gdpr1$group)[c(1,5,3,4,2)])
p1 <- ggplot(gdpr1,aes(x=group,y=pred))+
	geom_point()+
	geom_errorbar(aes(ymin=lower,ymax=upper), width=0.1)+	
	xlab("Argument") + 
	ylab("") + 
	theme_bw() +
  facet_wrap(~position) +
   theme(axis.text.x = element_text(angle = 45, hjust = 1,size = 8))

new.data1a <- data.frame(monade1_frame_pro_weak=c(0,0,0,0,0,0), monade1_frame_pro_strong=c(1,1,1,0,0,0), 
                       monade1_frame_con_weak=c(0,0,0,0,0,0), monade1_frame_con_strong=c(0,0,0,1,1,1),
                       monade1_cue_business_generic=c(0,1,0,0,0,0), monade1_cue_business_specific=c(0, 0,1,0,0,0), 
                       monade1_cue_foe=c(0,0,0,0,1,0), monade1_cue_greenpeace=c(0,0,0,0,0,1),
                       country="France")  #France is the mode - doesn't affect substantive finding which country chosen
(pred1a <- predict(m1, newdata = new.data1a, se.fit =TRUE, type="cum.prob", interval=TRUE, level=0.9))
#in the following, changing upr1 and lwr1 is by intention
(gdpr1a <- data.frame(pred=c(pred1a$cprob1[1,3], pred1a$cprob1[2,3], pred1a$cprob1[3,3], pred1a$cprob1[4,3],
                             pred1a$cprob1[5,3],pred1a$cprob1[6,3],
                            1-pred1a$cprob1[1,4], 1-pred1a$cprob1[2,4], 1-pred1a$cprob1[3,4], 1-pred1a$cprob1[4,4], 
                            1-pred1a$cprob1[5,4],1-pred1a$cprob1[6,4]),
                     group=factor(rep(c("No cue (pro)", "Generic business", "Specific business", 
                                        "No cue (con)", "Friends of the Earth", "Greenpeace"),2)),
                     position=rep(c("Against TTIP", "Pro TTIP"),each=6),
                     lower=c(pred1a$lwr1[1,3], pred1a$lwr1[2,3], pred1a$lwr1[3,3], pred1a$lwr1[4,3], 
                             pred1a$lwr1[5,3],pred1a$lwr1[6,3],
                            1-pred1a$upr1[1,4], 1-pred1a$upr1[2,4], 1-pred1a$upr1[3,4], 1-pred1a$upr1[4,4], 
                            1-pred1a$upr1[5,4], 1-pred1a$upr1[6,4]),
                     upper=c(pred1a$upr1[1,3], pred1a$upr1[2,3], pred1a$upr1[3,3], pred1a$upr1[4,3], 
                             pred1a$upr1[5,3], pred1a$upr1[6,3],
                            1-pred1a$lwr1[1,4], 1-pred1a$lwr1[2,4], 1-pred1a$lwr1[3,4], 1-pred1a$lwr1[4,4], 
                            1-pred1a$lwr1[5,4],1-pred1a$lwr1[6,4])))
gdpr1a$group <- factor(gdpr1a$group, levels=levels(gdpr1a$group)[c(5,2,6,4,1,3)])

p1a <- ggplot(gdpr1a,aes(x=group,y=pred))+
	geom_point()+
	geom_errorbar(aes(ymin=lower,ymax=upper), width=0.1)+	
	xlab("Cue") + 
	ylab("") + 
	theme_bw() +
  facet_wrap(~position) +
   theme(axis.text.x = element_text(angle = 45, hjust = 1,size = 8))

grid.arrange(arrangeGrob(p1,p1a,nrow=2,
      left = textGrob("Predicted probability (Support of/Opposition to TTIP)", rot = 90, vjust = 1)))

#with demographic controls
summary(update(m1, .~.+gndr+age_gr))

#by country
(m1a <- update(m1, .~.-country, data=df1[df1$country=="UK",]))
predict(m1a, newdata = new.data1, se.fit =TRUE, type="cum.prob", interval=TRUE, level=0.9)
(m1b <- update(m1, .~.-country, data=df1[df1$country=="France",]))
predict(m1b, newdata = new.data1, se.fit =TRUE, type="cum.prob", interval=TRUE, level=0.9)
(m1c <- update(m1, .~.-country, data=df1[df1$country=="Germany",]))
predict(m1c, newdata = new.data1, se.fit =TRUE, type="cum.prob", interval=TRUE, level=0.9)


###########################################################################
#############MODEL 1d: INTERACTION WITH FRAME AND CUE######################
###########################################################################
    

m1d <- clm(T50a ~ 
            monade1_frame_pro_weak*monade1_cue_business_generic +
            monade1_frame_pro_weak*monade1_cue_business_specific +
            monade1_frame_pro_strong +     
            monade1_frame_con_weak*monade1_cue_foe +
            monade1_frame_con_weak*monade1_cue_greenpeace +             
            monade1_frame_con_strong +
            monade1_cue_business_generic +
            monade1_cue_business_specific +
            monade1_cue_foe +
            monade1_cue_greenpeace +
            country,
          data=df1)   
summary(m1d)


###########################################################################
#############MODEL 1e: INTERACTION FRAME WITH IDEOLOGY######################
###########################################################################


m1e <- clm(T50a ~ 
             monade1_frame_pro_weak +
             monade1_frame_pro_strong*leftright_all +     
             monade1_frame_con_weak +
             monade1_frame_con_strong*leftright_all +
             monade1_cue_business_generic +
             monade1_cue_business_specific +
             monade1_cue_foe +
             monade1_cue_greenpeace +
             country,
             data=df1)   
summary(m1e)


##################################################
#############INTERACTION WITH TRUST, ORDINAL
##################################################


m3 <- clm(T50a ~ monade1_frame_pro_weak + 
    monade1_frame_pro_strong +  
    monade1_frame_con_weak +  
    monade1_frame_con_strong +
    T7 * monade1_cue_business_generic +
    T11 * monade1_cue_business_specific +
    T12 * monade1_cue_foe +
    T13 * monade1_cue_greenpeace  +
    country, 
    data=df1)
summary(m3)

#with controls
summary(m30 <- update(m3, .~.+age_gr+gndr))

#by country
summary(m31 <- update(m3, .~.-country, data=df1[df1$country=="UK", ]))
summary(m32 <- update(m3, .~.-country, data=df1[df1$country=="France", ]))
summary(m33 <- update(m3, .~.-country, data=df1[df1$country=="Germany", ]))

new.data3a <- data.frame(T11 = rep(0:10, 2), monade1_frame_pro_weak=0, 
        monade1_frame_pro_strong=1, monade1_frame_con_weak=0, 
        monade1_frame_con_strong=0, monade1_cue_business_generic=0, 
        monade1_cue_business_specific=rep(c(0,1), each=11), monade1_cue_foe=0, 
        monade1_cue_greenpeace=0, country="France", T7=mean(df1$T7, na.rm=TRUE),
        T12=mean(df1$T12, na.rm=TRUE),T13=mean(df1$T13, na.rm=TRUE))

(pred3a <- predict(m3, newdata = new.data3a, se.fit =TRUE, type="cum.prob", interval=TRUE, level=0.9))
gdf3a <- data.frame(pred=(1- pred3a$cprob1[,4]), upper=(1- pred3a$lwr1[,4]), lower=(1- pred3a$upr1[,4]),
                    cue=rep(c("No cue","Specific business cue"),each=11), t11=rep(0:10,2))

ggplot(gdf3a, aes(x=t11, y=pred, colour=as.factor(cue))) + 
          geom_line(position=position_dodge(.2)) +
          geom_errorbar(aes(ymin=lower, ymax=upper), width=.1, position=position_dodge(.2)) +
          geom_point(position=position_dodge(.2))+
          scale_color_manual(values=c("grey", "black")) +
          xlab("Trust in specific business association") + 
          ylab("Probability (TTIP Approval > 4)") + 
          theme_bw() +
          theme(legend.position="none") +
          annotate("text", label=c("Specific business cue", "No cue"), x=c(2.35,1.5), 
                   y=c(0.18,0.44), size=4, hjust =.5, color=c("black", "grey"))


###########################################################################
#############INTERACTION WITH INFORMATION############################
###########################################################################


m2 <- clm(T50a ~ 
            T49 * monade1_frame_pro_weak + 
            T49 * monade1_frame_pro_strong +  
            T49 * monade1_frame_con_weak +  
            T49 * monade1_frame_con_strong +
            T49 * monade1_cue_business_generic +
            T49 * monade1_cue_business_specific +
            T49 * monade1_cue_foe +
            T49 * monade1_cue_greenpeace  +
            country, 
          data=df1)
summary(m2)

#predict
new.data2a <- data.frame(T49 = rep(0:3, 2), monade1_frame_pro_weak=0, 
                         monade1_frame_pro_strong=rep(c(0,1), each=4), monade1_frame_con_weak=0, 
                         monade1_frame_con_strong=0, monade1_cue_business_generic=0, 
                         monade1_cue_business_specific=0, monade1_cue_foe=0, 
                         monade1_cue_greenpeace=0, country="France")
(pred2a <- predict(m2, newdata = new.data2a, se.fit =TRUE, type="cum.prob", interval=TRUE, level=0.9))
gdf2a <- data.frame(pred=(1- pred2a$cprob1[,4]), upper=(1- pred2a$lwr1[,4]), lower=(1- pred2a$upr1[,4]),
                    frame=rep(c("Control","Frame pro, strong"),each=4), t49=rep(1:4,2))

p2a <- ggplot(gdf2a, aes(x=t49, y=pred, colour=as.factor(frame))) + 
  geom_line(position=position_dodge(.2)) +
  geom_errorbar(aes(ymin=lower, ymax=upper), width=.1, position=position_dodge(.2)) +
  geom_point(position=position_dodge(.2))+ 
  scale_color_manual(values=c("grey", "black")) +
  xlab("Information") + 
  ylab("Probability (TTIP Approval > 4)") + 
  theme_bw() +
  theme(legend.position="none") +
  annotate("text", label=c("Strong pro argument", "Control"), x=c(2,1.5), 
           y=c(0.54,0.39), size=3, hjust =.5, color=c("black", "grey"))

new.data2b <- data.frame(T49 = rep(0:3, 2), monade1_frame_pro_weak=0, 
                         monade1_frame_pro_strong=0, monade1_frame_con_weak=0, 
                         monade1_frame_con_strong=rep(c(0,1), each=4),monade1_cue_business_generic=0,
                         monade1_cue_business_specific=0, monade1_cue_foe=0, 
                         monade1_cue_greenpeace=0, country="France")
(pred2b <- predict(m2, newdata = new.data2b, se.fit =TRUE, type="cum.prob", interval=TRUE, level=0.9))
gdf2b <- data.frame(pred=(1- pred2b$cprob1[,4]), upper=(1- pred2b$lwr1[,4]), lower=(1- pred2b$upr1[,4]),
                    frame=rep(c("Control","Frame pro, strong"),each=4), t49=rep(1:4,2))

p2b <- ggplot(gdf2b, aes(x=t49, y=pred, colour=as.factor(frame))) + 
  geom_line(position=position_dodge(.2)) +
  geom_errorbar(aes(ymin=lower, ymax=upper), width=.1, position=position_dodge(.2)) +
  geom_point(position=position_dodge(.2))+ 
  scale_color_manual(values=c("grey", "black")) +
  xlab("Information") + 
  ylab("Probability (TTIP Approval > 4)") + 
  theme_bw() +
  theme(legend.position="none") +
  annotate("text", label=c("Strong con argument", "Control"), x=c(1.5,1.5), 
           y=c(0.23,0.44), size=3, hjust =.5, color=c("black", "grey"))

grid.arrange(p2a, p2b, ncol=2)

#with demographic controls
summary(m20 <- update(m2, .~.+age_gr+gndr))

#by country
summary(m21 <- update(m2, .~.-country, data=df1[df1$country=="UK", ]))
summary(m22 <- update(m2, .~.-country, data=df1[df1$country=="France", ]))
summary(m23 <- update(m2, .~.-country, data=df1[df1$country=="Germany", ]))

new.data2a <- data.frame(T49 = rep(0:3, 2), monade1_frame_pro_weak=0, 
                         monade1_frame_pro_strong=0, monade1_frame_con_weak=0, 
                         monade1_frame_con_strong=0, monade1_cue_business_generic=0, 
                         monade1_cue_business_specific=0, monade1_cue_foe=0, 
                         monade1_cue_greenpeace=rep(c(0,1), each=4))
(pred2a <- predict(m21, newdata = new.data2a, se.fit =TRUE, type="cum.prob", interval=TRUE, level=0.9))
gdf2a <- data.frame(pred=(1- pred2a$cprob1[,4]), upper=(1- pred2a$lwr1[,4]), lower=(1- pred2a$upr1[,4]),
                    frame=rep(c("Control","Frame pro, strong"),each=4), t49=rep(1:4,2))
ggplot(gdf2a, aes(x=t49, y=pred, colour=as.factor(frame))) + 
  geom_line(position=position_dodge(.2)) +
  geom_errorbar(aes(ymin=lower, ymax=upper), width=.1, position=position_dodge(.2)) +
  geom_point(position=position_dodge(.2))+ 
  xlab("Information") + 
  ylab("Probability (TTIP Approval > 4)") + 
  theme_bw() +
  theme(legend.position="none") +
  annotate("text", label=c("Greenpeace cue", "Control"), x=c(2,1.5), 
           y=c(0.54,0.39), size=3, hjust =.5)


##################################################
#############INTERACTION WITH MEMBERSHIP, ORDINAL
##################################################


with(df1, tapply(T50, T77, mean, na.rm=T))	##membership in environmental group
with(df1, tapply(T50, T72, mean, na.rm=T))	##membership in business, professional group

m5 <- clm(T50a ~ monade1_frame_pro_weak + 
    monade1_frame_pro_strong +  
    monade1_frame_con_weak +  
    monade1_frame_con_strong +
    T72 * monade1_cue_business_generic +
    T72 * monade1_cue_business_specific +
    T77 * monade1_cue_foe +
    T77 * monade1_cue_greenpeace  +
    country, 
    data=df1)
summary(m5)
        

##################################################
##################################################
#############CLIMATE CHANGE EXPERIMENT
##################################################
##################################################


df2 <- read.csv("climate.csv")
df2 <- as.data.frame(apply(df2, 2, function(x) car::recode(x, "99=NA")))
df2 <- as.data.frame(apply(df2,2,function(x) as.numeric(as.character(x))))


####################
##create variables
####################


vars2 <- c("q14_klimaabkommen_1", "q14_klimaabkommen_2", "q14_klimaabkommen_3", "q14_klimaabkommen_4", "q14_klimaabkommen_5", 
           "q14_klimaabkommen_6", "q14_klimaabkommen_7")
df2[,vars2] <- df2[,vars2]*-1+8
df2$climate_position <- rowSums(df2[,vars2], na.rm=T)
df2$climate_position[df2$climate_position==0] <- NA
table(df2$climate_position)

df2$trust_bus_assoc <- df2$q5_vertrauen_bdi
df2$trust_bus_assoc[df2$land==2] <- df2$q5_vertrauen_ceoe[df2$land==2]

df2$trust_foe <- df2$q5_vertrauen_bund
df2$trust_foe[df2$land==2] <- df2$q5_vertrauen_amigos_de_la_tierra[df2$land==2]

df2$trust_big_bus <- df2$q5_vertrauen_grosse_unternehmen
df2$trust_big_bus[df2$land==2] <- df2$q5_vertrauen_empresas_grandes[df2$land==2]


####################
##summary statistics
####################


stargazer(df2[,c("climate_position", "trust_foe", "trust_big_bus", "trust_bus_assoc", "land")], digits=2, median=T, 
          type="latex")


####################
##analysis
####################


with(subset(df2, df2$land==1 & df2$gruppe_q14 %in% c(1,2)), t.test(climate_position ~ gruppe_q14)) #NGO pro
with(subset(df2, df2$land==1 & df2$gruppe_q14 %in% c(1,3)), t.test(climate_position ~ gruppe_q14)) #companies pro
with(subset(df2, df2$land==1 & df2$gruppe_q14 %in% c(1,4)), t.test(climate_position ~ gruppe_q14)) #busassoc pro
with(subset(df2, df2$land==2 & df2$gruppe_q14 %in% c(1,2)), t.test(climate_position ~ gruppe_q14)) #NGO pro
with(subset(df2, df2$land==2 & df2$gruppe_q14 %in% c(1,3)), t.test(climate_position ~ gruppe_q14)) #companies pro
with(subset(df2, df2$land==2 & df2$gruppe_q14 %in% c(1,4)), t.test(climate_position ~ gruppe_q14)) #busassoc pro

apply(df2[,vars2], 2, mean, na.rm=TRUE)
e1 <- apply(df2[df2$land==1,vars2], 2, mean, na.rm=TRUE)
e2 <- apply(df2[df2$land==2,vars2], 2, mean, na.rm=TRUE)
(e1a <- apply(df2[df2$land==1,vars2], 2, stderr))
(e2a <- apply(df2[df2$land==2,vars2], 2, stderr))

gdf2 <- data.frame(value=c(e1,e2), stderr=c(e1a, e2a), country=rep(c("Germany", "Spain"),each=7), 
                   treatment=factor(c("Control", "NGOs pro", "Companies pro", "Business associations pro",
                                      "NGOs con", "Companies con", "Business associations con")),
                   pro = factor(c("", rep("pro", 3), rep("con", 3))),
                   actor=factor(c("", rep(c("Friends of the Earth", "Large companies", "Business association"),2))))
gdf2$treatment <- factor(gdf2$treatment, levels=levels(gdf2$treatment)[c(5,7,6,4,3,2,1)])
gdf2$actor <- factor(gdf2$actor, levels=levels(gdf2$actor)[c(3,4,2,1)])
gdf2$pro <- factor(gdf2$pro, levels=levels(gdf2$pro)[c(3,2,1)])

hline.data <- data.frame(z = c(e1[1],e2[1]), country = c("Germany","Spain"), s =c(e1a[1],e2a[1]))

ggplot(gdf2[gdf2$treatment!="Control",], aes(x=actor, y=value)) +
  geom_point() +
  geom_errorbar(aes(ymin=value-1.64*stderr,ymax=value+1.64*stderr),width=0.1)+	
  ylab("Mean support for climate agreement") +
  xlab("") +
  theme_bw() +
  facet_grid(pro~country,scales="free_x") + 
  theme(axis.text.x = element_text(angle = 45, hjust = 1,size = 8)) +
  geom_hline(aes(yintercept = z), hline.data) +
  geom_hline(aes(yintercept=z+1.64*s), hline.data, linetype=2) +
  geom_hline(aes(yintercept=z-1.64*s), hline.data, linetype=2) +
  geom_text(aes(.75, y, label=lab),	data=data.frame(y=c(6.46,6.75),lab=c("Control"),country = c("Germany","Spain")), size=3, fontface=3)


####################
##MANIPULATION CHECK
####################


vars3 <- c("q15_klimaabkommen_mechanismus_nicht_weit_genug", "q15_klimaabkommen_mechanismus_zu_hohe_kosten", 
           "q15_klimaabkommen_mechanismus_zu_hohe_kosten_haushalte", "q15_klimaabkommen_mechanismus_gesetzte_ziele",
           "q15_klimaabkommen_mechanismus_spanien_geht_in_seiner_zielsetzung_nicht_weit_genug",
           "q15_klimaabkommen_mechanismus_spanien_hohe_kosten","q15_klimaabkommen_mechanismus_spanien_hohe_kosten_haushalte",
           "q15_klimaabkommen_mechanismus_spanien_gesetzte_ziele")

df2[,vars3] <- apply(df2[,vars3], 2, function(x) car::recode(x, "7=NA"))   ##7=do not know
table(unlist(df2[,vars3]))

##5=con NGO treatment
for(i in 1:length(vars3)){
  print(vars3[i])
  print(tapply(df2[,vars3[i]], df2$gruppe_q14, function(x) round(prop.table(table(x))*100,0)))
}


####################
##trust and cues
####################


df2$foe_pro <- ifelse(df2$gruppe_q14==2, 1, 0)
df2$foe_con <- ifelse(df2$gruppe_q14==5, 1, 0)

df2$bus_pro <- ifelse(df2$gruppe_q14==3, 1, 0)
df2$bus_con <- ifelse(df2$gruppe_q14==6, 1, 0)

df2$assoc_pro <- ifelse(df2$gruppe_q14==4, 1, 0)
df2$assoc_con <- ifelse(df2$gruppe_q14==7, 1, 0)


df2$climate_position <- as.factor(df2$climate_position)

summary(m1 <- clm(climate_position ~ 
            trust_foe * foe_pro +
            trust_foe * foe_con  +
            trust_big_bus * bus_pro +
            trust_big_bus * bus_con +
            trust_bus_assoc * assoc_pro +
            trust_bus_assoc * assoc_con +
            as.factor(land), 
          data=df2))

new_data1 <- data.frame(trust_foe = mean(df2$trust_foe, na.rm=TRUE), trust_big_bus=rep(0:10, 2), 
                        trust_bus_assoc=mean(df2$trust_bus_assoc, na.rm=TRUE), foe_pro=0, foe_con=0, bus_pro=0, 
                        bus_con=rep(c(0,1), each=11), assoc_pro=0, assoc_con=0, land=1)
(pred1 <- predict(m1, newdata = new_data1, se.fit =TRUE, type="cum.prob", interval=TRUE, level=0.9))

##only Germany
m2 <- clm(climate_position ~ 
            trust_foe * foe_pro +
            trust_foe * foe_con  +
            trust_big_bus * bus_pro +
            trust_big_bus * bus_con +
            trust_bus_assoc * assoc_pro +
            trust_bus_assoc * assoc_con, 
          data=df2[df2$land==1,])
summary(m2)

##only spain
m3 <- clm(climate_position ~ 
            trust_foe * foe_pro +
            trust_foe * foe_con  +
            trust_big_bus * bus_pro +
            trust_big_bus * bus_con +
            trust_bus_assoc * assoc_pro +
            trust_bus_assoc * assoc_con, 
          data=df2[df2$land==2,])
summary(m3)
