# Supplementary material for: How interest groups influence public opinion: Arguments matter more than the sources
Source: Eur J Polit Res. 2018 Jul 13;58(2):514–35. doi: 10.1111/1475-6765.12298 (PMC6487962; doi:10.1111/1475-6765.12298)
Supplement: Supplementary file 3 [file EJPR-58-514-s002.csv]

land	gruppe_q14	q2_alter	q3_geschlecht	q5_vertrauen_wirtschaftsverbande	q5_vertrauen_bdi	q5_vertrauen_bund	q5_vertrauen_grosse_unternehmen	q5_vertrauen_asociaciones_empresariales	q5_vertrauen_ceoe	q5_vertrauen_amigos_de_la_tierra	q5_vertrauen_empresas_grandes	q14_klimaabkommen_1	q14_klimaabkommen_2	q14_klimaabkommen_3	q14_klimaabkommen_4	q14_klimaabkommen_5	q14_klimaabkommen_6	q14_klimaabkommen_7	q15_klimaabkommen_mechanismus_nicht_weit_genug	q15_klimaabkommen_mechanismus_zu_hohe_kosten	q15_klimaabkommen_mechanismus_zu_hohe_kosten_haushalte	q15_klimaabkommen_mechanismus_gesetzte_ziele	q15_klimaabkommen_mechanismus_spanien_geht_in_seiner_zielsetzung_nicht_weit_genug	q15_klimaabkommen_mechanismus_spanien_hohe_kosten	q15_klimaabkommen_mechanismus_spanien_hohe_kosten_haushalte	q15_klimaabkommen_mechanismus_spanien_gesetzte_ziele
2	2	67	2					7	4	99	7		2										5	5	5	5
2	3	68	1					6	99	99	6			1									2	7	7	3
2	4	43	2					3	1	3	1				1								7	7	7	7
2	1	48	2					1	3	6	1	1											7	7	7	2
1	4	18	1	5	5	7	6								2				1	3	2	5
1	3	62	2	10	10	11	9							1					1	3	4	2
2	4	43	2					7	6	9	9				3								5	4	4	4
1	1	19	1	8	3	9	3					1							1	6	5	1
1	1	28	2	99	99	11	99					1							1	7	7	4
2	2	29	2					6	4	99	4		3										5	4	3	1
2	1	24	2					1	2	8	6	1											1	7	2	2
2	4	47	2					1	1	99	2				3								7	7	2	7
2	6	45	2					5	99	99	4						4						7	7	7	7
1	7	69	2	6	99	9	9											2	7	7	7	7
1	1	56	1	1	3	6	1					1							1	6	6	1
1	2	19	1	99	7	99	3						2						5	4	3	3
1	6	44	2	4	3	7	3										1		7	3	7	2
1	1	32	2	6	6	6	6					1							6	7	7	7
1	2	39	1	7	7	3	8						3						4	2	2	1
2	6	43	2					4	3	4	3						3						4	4	4	4
1	1	43	1	7	7	8	7					2							3	5	5	2
1	4	42	1	6	8	11	8								1				1	1	1	1
1	4	18	2	4	6	6	4								3				6	5	4	2
1	5	31	2	99	7	7	6									2			1	7	5	1
1	7	33	2	8	5	8	6											2	3	4	3	3
2	1	25	2					1	1	1	1	2											4	4	4	4
2	6	31	2					99	99	99	4						1						7	3	7	1
2	4	27	2					1	1	1	2				1								6	3	4	6
2	3	29	2					5	5	99	6			2									5	5	5	4
2	5	21	1					6	6	6	6					2							2	3	4	2
2	2	38	1					6	1	99	4		1										2	4	3	7
2	4	37	2					1	1	1	6				3								2	2	2	2
1	1	31	1	3	3	5	5					1							1	4	4	1
2	1	32	1					1	1	1	1	1											1	7	6	4
2	2	36	2					8	6	7	5		4										4	5	3	3
2	2	32	2					6	99	99	3		2										3	3	3	1
2	6	60	1					1	1	99	4						1						2	6	6	3
2	3	42	2					6	6	5	6			1									4	5	6	6
2	6	27	2					6	6	6	3						1						1	7	7	2
2	4	73	1					6	6	99	9				1								1	3	3	5
2	5	42	2					6	5	7	6					2							6	6	6	6
1	4	26	1	7	6	8	8								1				1	4	3	2
2	1	18	1					7	6	5	8	1											5	5	4	4
2	3	39	1					2	1	99	5			1									1	2	2	1
2	6	53	1					1	1	99	1						1						3	5	5	2
2	4	69	2					8	1	6	8				1								5	4	4	2
2	6	22	1					1	1	1	1						2						6	5	6	2
2	7	35	2					6	99	99	10							1					7	7	5	3
2	4	28	2					1	3	99	6				1								3	4	3	3
2	4	51	2					1	1	1	1				1								1	6	6	1
2	2	30	1					5	6	3	7		1										1	2	2	2
1	2	65	1	6	6	10	7						1						1	6	6	2
1	2	21	2	8	5	6	7						3						1	1	1	1
2	3	40	1					1	1	8	1			5									5	5	6	6
2	1	20	2					8	99	99	3	2											3	5	4	5
2	7	31	1					6	6	6	5							1					4	4	6	5
2	7	27	2					6	2	6	6							1					2	2	6	3
2	5	57	1					6	6	8	8					5							4	3	4	3
2	7	28	2					2	2	99	4							1					1	6	3	6
1	4	45	2	5	6	6	6								2				6	1	1	1
2	7	54	1					99	6	6	8							1					4	4	4	3
2	5	19	2					5	99	99	6					4							3	4	5	4
2	2	46	2					11	1	5	11		1										7	7	7	7
2	5	44	1					1	1	99	1					1							7	7	7	1
2	3	38	2					4	4	99	8			1									7	7	7	7
2	3	58	2					3	6	2	6			1									7	7	7	3
1	7	40	1	3	6	7	5											1	3	2	3	4
2	6	21	1					1	1	99	1						2						6	7	6	3
2	1	36	2					2	3	1	5	99											7	7	7	7
2	1	59	1					7	8	99	8	1											3	3	3	3
1	1	45	2	1	1	1	1					1							6	6	6	6
2	7	57	1					7	8	1	8							1					2	2	1	2
2	6	18	1					99	99	99	7						4						3	2	2	1
2	6	53	2					4	6	3	7						2						4	5	6	3
2	5	57	2					2	2	99	3					3							1	6	6	2
2	2	39	1					4	2	3	2		1										4	5	3	4
2	2	57	1					4	4	99	6		1										3	3	4	2
2	1	56	2					5	2	3	5	1											2	5	4	1
2	1	59	2					3	5	2	6	2											3	3	3	3
2	3	24	1					5	5	3	7			1									2	2	6	2
2	7	56	2					3	99	99	5							1					6	7	7	7
2	1	44	1					4	4	6	7	1											1	4	4	1
2	6	55	2					5	2	3	6						1						6	6	6	1
1	3	34	2	6	99	7	6							2					2	4	4	3
2	4	24	2					6	6	6	6				1								2	3	7	3
1	5	30	1	3	99	7	3									99			7	7	7	7
1	5	25	1	7	7	8	7									2			3	1	2	3
2	4	58	2					3	2	6	2				2								4	3	2	3
2	5	37	2					6	99	99	9					3							4	3	3	7
2	4	36	1					5	5	5	2				1								7	7	7	7
1	1	50	2	7	8	7	8					2							4	4	4	4
1	2	27	1	1	1	11	1						1						1	6	6	1
2	7	49	1					5	5	99	5							1					5	7	7	3
2	6	46	2					1	1	1	4						1						7	7	7	1
2	5	58	2					1	1	99	2					2							7	7	5	5
2	1	55	2					3	2	99	4	1											1	6	5	1
1	7	41	1	4	4	11	3											1	1	5	4	2
1	7	29	1	5	99	1	8											1	2	2	2	1
1	3	25	2	7	7	8	6							3					3	4	4	3
2	5	56	2					4	3	7	4					7							1	6	6	1
2	1	58	2					3	2	4	1	1											1	5	6	2
2	2	59	2					3	4	6	5		1										6	6	6	4
2	2	64	1					1	6	6	1		1										1	7	7	7
2	6	58	2					1	1	3	3						2						7	7	7	7
2	4	57	1					3	4	99	3				3								4	3	2	1
2	6	38	2					4	4	5	6						99						7	7	7	7
2	7	60	1					2	2	99	1							1					3	2	2	1
2	7	61	2					1	1	6	1							1					1	3	2	3
2	1	60	2					4	4	99	6	2											7	7	7	7
1	2	64	2	3	4	3	3						2						7	2	2	3
1	6	57	1	1	99	99	4										99		1	6	2	1
2	2	66	1					1	2	1	2		1										7	7	6	7
2	1	58	2					6	3	1	9	1											2	2	3	1
1	6	44	2	99	99	99	99										99		7	7	7	7
1	7	27	1	3	4	7	4											1	1	6	5	1
2	1	67	1					3	3	8	6	1											7	7	7	4
2	1	56	1					3	3	99	6	1											1	7	7	1
2	1	55	2					2	2	1	2	1											3	3	4	3
2	1	56	2					4	4	99	5	99											3	7	1	3
2	1	56	1					1	1	6	2	1											4	5	3	2
2	1	19	1					4	4	99	4	2											1	5	5	2
2	1	57	2					5	6	2	2	1											6	6	6	6
1	7	18	2	99	99	99	99											99	7	7	7	7
1	5	44	2	99	99	9	2									4			7	7	7	7
1	2	44	2	8	9	8	8						4						5	5	5	4
1	3	42	1	6	9	7	6							2					3	3	3	3
1	3	40	1	5	6	8	3							2					3	7	7	1
2	1	62	2					6	3	99	4	1											1	7	7	1
1	1	57	2	4	4	7	6					2							4	4	2	4
1	6	59	2	99	1	6	1										1		1	1	1	1
2	1	55	2					99	4	99	4	2											7	7	7	1
1	1	35	1	5	4	6	3					1							2	5	5	4
1	1	61	2	7	99	10	4					1							1	6	6	1
1	4	43	1	5	5	7	9								2				2	4	7	3
1	1	42	2	8	4	8	5					1							7	7	7	7
2	1	59	2					1	1	1	1	1											6	6	6	6
1	1	47	2	1	99	99	4					1							1	4	4	2
1	1	25	2	8	6	6	5					2							2	4	4	2
1	1	44	2	2	99	4	6					1							1	7	7	1
1	1	53	2	4	6	6	4					1							1	3	1	1
1	1	19	2	8	9	8	10					1							1	2	3	1
1	1	35	1	1	1	4	1					1							2	5	5	2
1	1	46	2	6	6	7	6					4							7	7	7	7
1	1	44	2	11	8	9	10					4							1	4	4	3
1	1	51	2	4	6	6	6					2							4	4	4	2
1	1	30	2	99	8	99	2					4							7	7	7	7
1	2	25	1	9	9	10	8						3						5	5	6	5
1	1	26	1	6	4	4	5					4							3	3	4	3
1	5	26	1	3	6	5	5									2			3	3	3	3
1	3	31	1	7	6	9	7							4					3	3	3	3
1	1	35	1	4	6	8	3					4							4	4	4	3
1	3	38	1	5	7	6	8							4					1	3	4	4
2	3	48	1					8	9	8	8			3									3	3	3	4
1	3	39	1	99	99	9	99							99					7	7	7	7
1	3	39	1	8	8	9	6							3					3	1	3	2
1	1	63	2	8	8	8	8					1							2	4	5	2
1	3	42	1	8	6	9	6							1					3	4	4	3
1	5	55	2	7	8	8	7									2			4	4	4	4
2	2	43	1					1	1	1	2		99										7	7	7	5
2	4	22	1					99	7	7	6				5								3	2	1	6
1	6	38	1	2	5	7	5										3		2	3	4	1
1	5	38	1	2	7	9	5									1			1	6	6	1
1	6	46	1	2	2	7	2										1		1	6	5	6
1	4	50	2	8	7	9	8								3				4	2	2	4
2	5	20	1					4	4	3	6					3							4	3	4	5
2	3	33	2					6	6	6	6			3									4	4	4	4
2	2	30	1					7	6	7	7		1										3	4	4	4
1	6	44	1	1	1	1	5										4		4	3	3	3
1	5	40	1	1	3	7	4									2			2	5	5	5
1	6	44	1	6	4	9	4										4		7	2	2	7
1	4	33	1	5	9	7	8								2				4	3	3	4
1	5	43	1	10	9	11	10									1			5	5	4	2
1	1	26	2	6	6	5	3					1							1	6	6	1
1	1	40	2	7	6	8	3					4							4	5	3	2
1	6	23	2	4	5	8	8										2		4	4	4	4
2	7	32	2					4	5	7	5							99					7	7	7	7
1	2	61	2	8	9	4	9						3						3	3	7	2
1	6	38	2	1	1	9	1										1		1	6	1	1
1	7	42	2	11	10	11	11											1	5	2	3	2
1	4	45	2	7	8	8	9								2				4	3	4	2
1	7	59	2	2	3	4	4											1	1	3	3	1
1	3	37	1	7	9	6	6							1					4	4	4	4
2	7	37	2					99	99	99	2							1					7	7	7	7
2	5	32	1					6	6	5	6					4							4	3	3	4
2	5	45	2					1	1	1	6					2							6	4	6	1
2	2	42	2					2	2	1	2		7										3	1	1	1
1	7	46	2	7	8	7	7											1	1	4	3	5
1	4	63	2	99	99	99	99								3				3	3	3	3
1	7	34	1	6	7	3	6											1	3	7	7	4
1	7	64	2	7	8	7	6											3	2	3	3	2
2	7	52	2					2	2	99	4							99					4	3	3	2
1	1	53	2	5	5	6	9					99							7	7	7	7
1	5	46	2	6	7	7	7									2			2	2	2	2
1	3	53	1	4	5	6	6							1					1	2	2	1
2	3	33	2					1	1	1	1			1									2	5	5	2
1	6	50	1	7	7	7	6										2		2	4	4	1
1	6	39	1	3	2	7	2										1		2	6	5	3
1	1	45	1	7	6	8	5					1							3	5	1	1
1	1	41	2	7	7	7	7					1							3	7	7	3
1	6	26	2	6	6	6	1										1		3	3	3	2
1	6	42	2	7	8	9	8										2		3	4	4	2
1	2	38	1	2	3	7	6						4						4	1	1	2
2	5	33	2					9	10	8	8					3							4	6	6	5
1	1	32	2	1	2	2	7					1							1	1	1	1
1	1	42	2	1	1	2	1					4							7	2	2	7
1	6	50	1	3	3	8	3										1		2	7	4	1
1	3	35	1	1	3	5	1							4					7	7	7	2
1	7	46	2	6	6	10	6											1	2	5	5	2
1	4	32	1	7	5	11	10								1				1	1	1	1
1	1	51	2	6	99	6	6					1							7	7	7	7
1	1	39	1	6	7	11	10					1							2	5	5	3
1	6	36	1	4	99	7	4										6		7	1	1	1
1	1	36	1	1	1	11	1					1							1	6	1	1
2	6	33	2					9	9	9	9						1						5	6	6	5
1	1	45	1	1	1	4	1					3							6	6	6	6
1	1	44	2	3	3	3	3					2							2	1	1	1
2	5	46	2					7	7	7	7					3							7	7	7	7
1	7	29	1	4	99	4	5											3	4	2	2	2
1	6	43	2	2	4	8	1										1		1	3	6	1
2	6	38	1					5	6	7	6						1						3	2	3	2
2	1	46	2					5	3	3	3	2											7	7	7	7
1	4	23	1	5	6	8	6								2				4	3	3	4
1	3	51	2	6	6	9	6							1					2	4	5	1
1	1	43	2	99	99	99	99					99							7	7	7	7
1	5	35	1	5	5	2	3									3			1	4	3	2
1	5	45	1	6	7	8	7									4			7	7	7	7
1	2	38	1	99	99	99	99						4						4	3	4	3
2	4	40	2					4	99	4	99				2								3	3	3	3
1	3	74	2	6	8	7	5							3					3	4	2	3
1	1	23	2	1	1	99	1					1							2	6	6	3
1	7	50	1	1	1	8	1											1	1	6	6	1
1	1	43	2	6	6	10	6					1							5	3	3	3
1	5	27	2	1	1	6	3									1			1	3	7	3
2	5	42	1					3	2	5	4					3							7	7	7	7
1	7	51	2	3	99	8	4											2	2	5	3	2
1	1	26	1	9	9	10	7					99							3	1	1	2
2	7	34	1					5	6	5	6							1					2	2	2	2
1	5	56	2	1	1	1	7									99			1	4	4	1
1	7	34	1	4	3	8	7											2	2	6	5	2
1	5	39	1	4	5	8	5									2			2	5	5	1
1	1	26	1	7	7	7	7					4							4	4	3	5
2	5	35	1					6	4	7	5					1							2	4	4	3
1	3	49	1	1	6	10	6							3					4	5	4	4
1	7	49	2	4	4	6	4											1	2	4	4	2
1	1	36	2	6	99	11	6					1							4	7	7	7
2	6	40	2					5	3	99	5						1						7	7	7	7
1	1	49	1	7	7	5	8					3							4	3	2	2
1	3	64	2	1	7	1	9							7					6	1	1	1
1	5	60	2	6	8	9	5									2			5	5	5	4
1	6	44	1	6	6	7	6										1		3	4	3	2
1	3	45	2	3	5	9	5							2					1	5	5	1
2	7	37	1					1	1	99	1							1					1	5	5	1
1	2	62	2	11	8	11	11						1						1	1	1	1
1	6	76	2	99	99	99	99										1		7	2	2	2
1	5	51	1	2	2	6	4									4			7	7	7	7
1	6	49	1	6	6	9	6										1		3	5	5	4
2	7	22	1					4	2	5	4							1					1	5	5	2
1	4	47	1	3	3	6	3								5				6	1	2	1
2	4	51	2					5	4	99	6				2								4	3	4	3
1	3	22	2	99	99	99	99							4					7	7	7	7
2	4	24	1					5	5	6	6				3								4	4	4	5
2	1	43	1					4	4	3	3	2											1	2	2	1
1	4	39	1	7	6	5	5								3				5	4	3	7
1	2	50	2	4	4	7	7						1						3	4	4	2
1	1	38	2	2	3	10	3					4							2	3	3	1
1	6	25	1	4	3	4	4										99		4	7	7	7
1	7	32	1	8	6	5	5											2	4	3	3	3
1	3	42	2	99	99	7	99							99					7	7	7	7
1	1	23	1	6	8	9	8					3							3	4	3	2
2	3	48	2					5	6	5	5			1									3	4	4	3
1	6	51	2	6	6	8	3										99		7	7	7	7
1	4	26	1	7	7	8	6								3				1	2	3	1
1	1	27	2	2	1	4	3					2							1	3	3	1
1	6	61	2	6	6	6	6										1		1	1	1	1
1	4	46	1	4	3	5	1								1				3	3	2	1
1	2	40	2	99	99	99	4						1						3	3	3	2
1	7	38	2	8	5	8	3											4	1	2	1	2
1	2	33	1	8	8	10	8						2						2	3	5	1
2	1	33	1					5	2	6	5	5											1	3	3	1
2	2	37	1					5	6	6	7		5										5	5	5	3
2	3	23	1					1	1	7	1			99									7	7	7	7
1	3	19	1	6	6	6	1							3					2	4	3	1
2	3	18	2					8	6	6	9			1									1	7	7	7
1	3	31	2	4	7	7	4							1					2	7	7	3
1	1	42	1	7	7	9	8					1							1	6	4	1
1	3	62	2	1	1	9	1							4					7	7	7	7
2	7	33	2					7	7	6	6							5					4	3	5	4
1	2	29	1	10	11	11	11						3						1	2	3	2
2	3	49	1					7	7	8	9			3									5	4	3	3
1	2	57	2	1	1	3	1						7						6	1	1	1
2	5	32	1					6	6	99	8					1							3	3	3	3
1	1	54	1	3	2	9	5					1							5	3	3	4
1	4	28	1	7	11	8	3								2				3	3	4	2
2	3	47	2					1	1	5	5			4									2	1	2	2
2	2	30	2					2	3	2	3		4										3	2	3	2
1	3	40	1	4	4	6	6							1					1	6	4	2
2	4	52	2					1	1	6	1				2								4	3	3	1
2	1	31	1					4	3	4	3	2											3	3	3	3
1	7	21	1	5	4	10	4											1	3	5	6	7
2	5	26	1					1	3	1	3					4							7	7	7	7
1	6	43	1	1	1	6	3										3		1	7	7	2
2	5	49	2					8	6	6	6					3							3	3	2	2
1	6	50	2	6	6	8	8										7		3	2	2	2
1	1	24	1	7	7	7	6					3							3	2	4	5
2	3	34	1					2	2	6	1			4									2	5	5	3
2	3	50	1					7	7	7	7			1									2	5	5	2
1	1	50	2	4	4	8	4					1							2	4	4	1
1	3	27	1	4	7	7	3							2					2	5	5	3
2	5	61	1					1	1	6	1					1							4	3	4	4
2	7	51	2					2	2	6	4							1					1	3	3	3
1	2	66	2	3	2	7	2						1						2	4	5	1
1	1	44	2	3	6	10	4					1							2	3	3	2
2	6	27	2					5	5	5	6						3						4	2	7	2
1	1	47	2	6	2	9	2					1							1	5	5	1
2	2	38	1					4	1	99	8		1										4	4	4	3
1	4	33	1	4	4	8	2								2				2	6	5	3
1	7	56	2	6	6	1	6											4	1	6	1	1
1	4	31	1	1	1	8	1								1				1	6	4	2
2	6	21	2					6	6	6	6						99						3	2	1	1
1	1	41	2	5	5	6	3					3							7	7	7	7
1	4	66	2	1	1	5	1								1				1	6	6	1
2	4	37	2					1	99	7	6				99								7	7	7	7
2	1	45	2					2	2	6	3	2											1	4	4	1
1	2	20	2	6	4	8	5						1						1	5	4	4
1	5	20	2	6	4	5	5									99			7	7	7	7
2	7	25	2					1	5	99	1							3					2	7	7	2
1	4	32	1	8	8	6	8								4				3	2	2	2
1	5	19	2	99	2	9	4									2			1	5	5	3
2	5	23	1					1	1	2	1					5							1	2	1	1
1	5	71	2	5	5	6	5									2			4	3	3	2
1	3	22	1	7	4	5	8							2					3	6	7	7
1	2	48	1	4	4	11	2						3						6	1	1	1
1	1	45	2	99	99	99	99					3							3	4	5	3
1	1	27	2	7	4	7	6					1							2	5	3	3
2	3	42	2					4	4	4	5			4									4	4	4	4
1	3	50	1	99	3	99	99							99					7	7	7	7
2	5	51	2					1	1	1	5					7							1	7	7	1
2	1	21	1					99	99	99	5	1											1	2	7	2
1	3	38	2	6	6	7	6							2					3	4	4	2
1	5	54	2	3	3	6	5									99			7	7	7	7
1	3	29	1	6	6	4	6							2					1	4	4	2
1	5	68	1	3	3	6	3									2			5	4	4	3
2	6	38	1					1	1	1	1						2						7	7	7	3
2	5	22	2					4	99	7	3					3							2	5	5	2
1	6	34	1	3	2	6	2										6		6	1	1	2
2	5	48	2					1	1	1	1					1							1	7	7	7
1	2	58	2	7	7	9	7						1						5	5	5	5
1	1	48	2	9	9	9	4					1							4	4	4	1
1	3	50	2	3	3	5	5							1					2	7	7	2
2	5	29	2					1	3	6	6					2							3	4	3	2
1	3	59	2	8	8	8	8							1					7	7	7	3
2	5	21	2					3	3	3	9					5							4	1	1	4
2	2	37	1					3	3	99	3		1										1	5	5	4
1	7	70	2	3	3	10	4											1	2	5	5	2
1	1	50	2	2	1	6	3					2							4	4	5	1
1	5	26	1	4	3	7	6									2			2	5	5	2
1	5	30	1	5	5	6	2									1			1	3	1	3
2	7	28	1					3	2	99	6							1					4	4	5	5
1	7	62	2	2	4	2	4											1	4	4	4	2
1	7	41	1	7	8	10	8											1	2	4	4	3
1	6	67	1	8	9	8	9										2		4	4	4	3
1	4	37	1	2	1	11	3								1				1	5	4	2
1	1	47	1	8	7	5	7					4							4	4	4	4
1	2	24	2	1	1	5	1						2						2	5	4	1
1	3	55	2	5	5	7	5							2					4	4	4	3
1	2	50	2	7	99	10	7						2						2	3	3	2
2	4	46	2					3	2	2	5				2								4	4	4	4
2	5	36	1					7	99	99	4					2							7	7	7	7
2	4	23	2					99	99	99	5				2								7	7	7	7
2	1	35	2					2	1	99	1	4											2	5	6	1
2	6	39	2					3	3	3	4						2						7	5	5	7
2	5	30	1					5	5	5	5					3							3	3	3	3
1	1	45	1	4	2	6	4					1							1	5	5	2
2	3	34	1					3	2	6	6			1									7	7	7	7
1	7	38	2	3	1	3	9											2	5	3	4	3
1	6	66	2	6	10	6	4										2		1	1	3	1
1	1	18	2	99	99	99	5					99							7	7	7	7
1	6	65	2	3	3	6	3										2		4	2	1	1
1	6	56	2	4	9	8	4										1		4	4	4	2
1	5	45	2	4	2	7	3									2			3	7	7	7
1	3	81	2	4	99	5	6							1					1	5	5	2
1	2	41	1	1	2	3	2						1						2	5	5	2
1	6	24	2	99	99	8	99										2		7	7	7	7
2	7	22	1					5	2	99	2							1					3	7	7	3
1	4	46	1	1	1	7	1								99				7	7	7	7
1	4	57	1	7	8	10	8								2				3	4	4	3
1	5	19	1	99	99	11	9									3			1	6	6	6
1	4	67	1	5	6	8	6								3				5	4	4	2
1	3	54	2	4	5	1	5							3					1	2	2	1
1	3	36	1	8	7	10	7							1					1	6	6	3
1	1	41	1	7	7	9	6					1							2	5	2	1
2	1	36	2					3	2	99	7	1											4	3	4	5
1	3	69	1	7	7	10	7							4					2	3	1	2
1	7	38	2	3	3	1	4											4	3	4	3	1
1	2	32	2	7	7	5	3						2						2	2	3	2
1	3	18	2	7	5	8	7							2					3	3	4	3
1	5	49	2	5	5	99	3									2			4	3	1	2
1	6	34	2	99	99	99	99										2		2	7	2	2
1	6	19	2	9	99	8	9										2		6	5	6	1
1	6	54	2	6	4	5	3										1		3	3	2	1
2	6	36	2					6	8	6	6						1						7	4	4	7
1	3	59	1	4	4	7	4							1					2	5	3	2
2	6	34	1					1	1	1	1						3						3	5	4	2
1	5	39	1	4	6	8	5									2			3	3	2	2
1	6	49	1	2	2	4	2										99		1	3	3	1
1	3	64	1	4	9	9	11							1					2	3	6	3
1	5	27	2	7	8	10	9									2			1	3	2	7
1	1	36	1	1	99	1	99					1							7	7	7	7
1	3	37	2	99	99	99	99							4					3	3	3	3
1	5	69	2	6	3	4	4									2			7	7	7	7
1	3	26	2	4	99	6	4							2					1	3	2	2
1	2	63	1	3	3	7	3						1						1	5	5	2
1	6	41	2	6	8	10	5										1		2	5	5	2
1	6	46	2	3	8	9	1										1		1	6	6	2
1	7	36	1	3	5	4	3											4	7	2	1	1
1	6	67	1	5	6	5	5										1		2	6	2	2
1	6	27	2	7	3	3	7										1		2	3	3	2
1	1	44	1	1	1	4	2											7	1	2	2	1
2	6	45	2					6	4	1	7						4						7	7	7	7
1	2	51	1	3	8	10	8						2						3	3	3	3
1	7	69	2	99	6	5	5											1	2	7	7	2
1	1	38	2	99	99	5	3					3							5	4	5	4
1	1	20	2	1	1	1	1					99							7	7	7	7
2	7	51	2					5	6	99	5							1					4	3	3	4
1	3	69	1	7	7	9	7							1					2	4	4	7
2	4	54	2					1	2	99	3				2								2	5	5	2
1	6	25	1	3	4	5	3										3		4	3	3	2
1	5	41	1	3	4	3	5									3			4	2	2	2
1	1	23	2	2	3	8	5					4							3	3	3	3
1	3	40	2	5	6	6	5							2					5	5	5	4
1	1	27	1	5	4	8	5					2							3	4	4	1
1	6	63	2	1	3	6	5										2		3	4	3	1
1	5	57	1	1	1	7	2									4			3	3	3	1
2	3	41	1					2	1	99	6			2									1	6	6	1
2	5	23	2					1	2	4	2					3							1	3	3	1
2	4	31	2					5	8	99	4				3								7	7	7	7
1	2	61	2	2	1	3	1						1						1	5	5	1
1	1	44	2	3	6	2	3					1							3	6	6	4
1	7	55	2	4	2	10	3											2	1	6	6	2
2	4	42	1					7	5	8	7				1								4	5	4	5
1	5	41	1	3	5	5	3									99			2	7	7	2
2	1	35	1					1	1	99	1	7											1	6	6	2
2	5	31	1					7	8	7	8					2							7	7	7	7
2	7	49	2					1	1	1	1							1					2	4	4	2
2	7	42	2					3	4	99	7							1					2	7	7	2
1	7	41	1	1	1	9	2											1	2	6	5	2
1	4	48	1	7	7	9	7								1				1	3	3	1
2	1	46	2					3	3	99	4	1											3	7	7	2
1	3	63	1	8	5	5	5							1					4	5	5	3
1	4	38	1	1	2	5	7								5				3	4	1	2
1	4	36	2	6	4	7	5								1				2	2	2	1
1	5	60	2	6	9	10	6									3			3	5	5	4
1	4	42	1	7	7	7	8								1				2	5	3	2
2	4	33	1					10	7	8	7				2								2	3	5	3
2	6	45	1					1	1	1	1						1						1	6	6	1
1	3	27	1	4	10	11	8							1					1	6	2	1
2	4	22	1					6	6	4	2				1								1	1	6	1
1	2	20	2	1	99	9	5						1						1	4	4	7
2	1	59	1					2	1	2	3	2											2	2	4	4
1	7	68	2	1	1	9	1											4	2	3	3	2
1	6	58	2	6	7	10	9										1		1	6	6	3
1	1	64	1	4	7	7	7					1							3	4	3	2
2	5	23	1					3	5	3	3					4							4	3	6	2
1	4	77	1	99	99	5	3								1				1	6	6	1
1	3	41	2	6	4	6	6							3					7	7	7	7
1	2	63	2	1	2	3	2						4						4	2	2	1
1	3	25	1	7	7	6	7							2					3	3	3	3
2	6	39	2					3	5	6	1						2						7	7	7	7
2	4	29	1					8	5	5	8				1								1	6	5	2
1	6	47	1	5	4	9	4										2		3	5	5	2
1	5	38	1	6	6	9	4									99			2	5	5	3
1	2	63	1	4	4	9	4						2						2	6	6	3
1	3	61	1	1	1	6	1							1					1	5	1	1
1	1	44	2	3	99	4	4					2							7	7	5	7
2	6	30	2					4	4	5	5						2						5	5	5	5
1	3	66	1	6	3	5	4							6					5	2	2	3
1	6	61	1	2	2	7	7										1		2	5	3	1
2	4	37	1					3	4	99	3				1								7	5	3	1
1	3	58	2	6	5	5	2							1					2	5	5	3
1	7	73	2	6	6	5	7											2	4	2	2	2
1	6	44	2	8	9	10	7										2		4	3	3	3
2	7	49	2					1	1	1	1							1					1	6	3	3
2	2	18	1					1	1	1	1		2										1	6	6	2
1	3	52	1	4	3	4	6							1					2	3	2	2
2	1	29	2					1	1	6	1	99											7	7	7	7
2	1	33	2					4	4	99	4	2											4	7	7	7
1	6	67	1	6	6	7	7										2		4	5	5	5
2	1	27	1					1	1	6	1	1											2	6	5	6
1	3	44	1	2	2	2	2							1					3	3	3	3
2	2	31	1					1	1	4	8		1										3	4	4	2
1	5	36	2	4	99	7	7									99			4	7	7	3
2	3	31	2					3	99	99	5			1									2	3	3	2
2	5	43	2					6	4	1	6					4							3	1	2	4
1	3	54	2	6	6	7	6							2					1	2	1	2
1	6	35	1	1	6	4	10										2		4	4	4	4
1	7	35	1	99	7	10	5											2	2	5	6	3
2	5	25	2					6	6	6	6					3							3	7	7	2
2	7	35	1					4	6	2	6							1					3	4	5	4
1	4	55	1	3	2	6	3								2				3	3	4	1
1	3	53	1	4	5	5	4							2					3	2	2	3
1	6	41	1	3	2	11	4										2		2	1	2	1
1	3	59	1	4	4	7	6							1					3	2	2	1
1	2	51	1	3	3	11	3						1						2	6	6	2
1	2	19	2	4	5	10	5						1						1	6	6	3
2	6	45	1					2	1	2	1						1						4	4	4	4
1	3	56	1	1	1	1	1							4					6	1	1	6
1	3	63	1	4	7	8	1							3					1	7	7	1
1	7	50	1	4	4	8	2											2	4	4	4	2
1	5	47	2	1	1	1	1									7			6	1	1	1
1	2	66	1	4	1	5	2						1						1	6	6	1
1	4	42	1	5	5	4	4								3				7	7	7	7
1	7	36	1	6	6	99	2											99	7	7	7	4
1	6	48	1	6	7	9	6										1		3	2	3	3
1	1	71	1	7	6	7	5					1							1	4	4	4
1	2	57	2	9	8	6	8						2						3	4	4	4
1	5	65	2	5	7	9	8									2			3	3	3	3
1	4	22	2	2	3	7	4								1				3	6	6	4
1	3	40	1	3	3	5	3							1					4	3	3	4
1	5	47	2	99	99	99	99									99			7	7	7	7
1	7	57	1	3	3	4	1											1	4	3	3	1
2	4	33	2					5	3	1	2				3								3	4	4	4
1	5	22	2	5	5	7	6									3			2	7	4	3
1	3	58	2	8	7	9	7							1					3	4	4	2
2	4	37	1					6	4	99	5				1								2	7	7	1
1	1	50	1	4	3	9	7					1							3	4	4	4
1	1	38	2	99	99	99	3					2							7	7	7	7
1	1	35	2	10	8	10	10					3							4	4	4	3
1	6	44	1	6	9	8	6										1		2	4	5	4
1	2	21	1	4	6	6	6						3						4	4	5	2
2	7	46	2					6	5	1	9							3					4	2	4	2
1	4	53	1	1	1	7	1								2				4	4	4	4
1	5	60	2	4	4	9	4									2			2	3	4	3
1	1	37	2	1	1	1	1											4	1	6	6	5
1	2	37	2	5	6	99	6						2						2	7	7	3
1	5	49	2	3	99	10	2									7			4	4	4	1
2	5	51	2					5	3	99	5					99							7	7	7	7
1	4	56	2	4	4	6	4								99				3	3	3	3
1	1	64	2	5	5	10	2					1							1	6	6	1
2	1	44	1					3	3	2	3	2											3	5	4	2
2	7	58	1					4	4	1	4							3					7	2	1	3
2	7	53	1					3	2	99	2							2					2	3	2	1
1	6	36	2	9	9	10	9										1		3	3	3	2
2	3	24	1					6	6	99	6			99									7	7	7	7
2	3	56	1					1	1	1	9			1									4	4	4	4
1	5	53	1	8	8	7	9									1			6	6	2	4
1	7	44	2	4	7	4	6											1	1	3	5	2
1	4	60	1	5	99	3	3								6				6	1	1	1
1	1	30	1	3	4	6	6					1							3	3	1	4
1	7	28	2	7	8	9	5											3	4	2	2	4
2	3	36	1					8	5	6	4			1									2	5	4	2
2	4	30	1					2	3	5	2				1								2	3	3	3
1	3	24	2	4	4	7	2							1					3	6	6	3
1	3	48	1	7	7	7	99							4					4	4	4	4
1	4	51	1	4	4	4	3								3				3	3	3	2
1	7	31	1	5	6	6	3											1	3	2	5	1
2	6	40	2					4	4	4	4						1						7	7	7	7
2	1	34	2					1	1	99	1	1											1	7	7	4
1	1	63	1	1	1	3	3					6							7	4	1	1
2	2	38	1					6	7	99	7		99										7	7	7	7
1	2	22	2	6	6	8	7						1						2	5	5	3
1	2	25	2	7	8	8	7						4						3	4	4	3
1	3	71	1	10	8	9	9							2					5	4	5	5
2	2	42	1					7	8	7	5		2										5	4	4	3
1	2	54	2	6	4	7	7						4						3	4	3	4
2	6	30	1					1	1	4	1						1						2	6	6	4
1	3	55	1	1	1	9	1							1					1	1	1	1
1	3	64	2	8	9	10	8							1					2	6	6	3
2	4	30	2					7	5	99	6				1								2	5	4	2
1	2	62	2	6	6	2	6						3						6	1	1	2
1	3	44	1	3	3	8	4							1					2	4	4	2
1	6	23	1	1	3	9	1										1		2	7	7	2
1	7	54	2	5	5	4	8											2	2	3	3	2
1	2	18	1	5	6	7	4						2						7	6	6	3
1	2	60	2	1	1	6	1						1						1	1	1	1
1	4	63	2	4	6	9	4								1				5	3	5	3
2	7	24	2					5	6	7	4							1					5	5	5	7
2	4	39	1					4	4	4	4				2								1	7	7	2
2	1	50	2					3	4	6	7	1											3	2	3	3
1	7	19	1	2	6	1	1											1	3	4	2	1
2	5	59	1					1	2	1	4					2							1	5	4	3
1	4	38	2	3	3	6	4								3				2	3	3	3
1	3	19	2	6	3	5	99							99					7	7	7	7
2	5	39	2					1	1	3	1					4							1	6	5	2
2	3	51	1					5	4	5	4			3									3	3	3	3
2	2	42	2					1	99	99	6		99										7	7	7	7
2	3	24	2					2	99	99	6			1									2	3	7	3
1	5	35	1	6	6	6	4									1			2	4	3	3
1	7	69	1	6	7	7	10											4	3	3	3	2
2	7	39	2					1	1	4	1							3					2	3	3	2
1	7	66	1	3	3	4	4											1	2	3	3	2
1	6	43	2	1	1	6	3										1		1	4	4	1
2	2	50	1					5	5	99	6		2										1	4	3	1
1	4	44	2	1	1	11	1								1				1	6	3	2
1	5	41	2	1	4	6	4									4			3	5	2	1
2	5	41	1					1	1	99	2					3							2	3	3	2
1	6	50	2	99	99	99	99										99		7	7	7	7
1	6	66	2	2	1	7	3										3		3	2	2	2
1	1	33	2	7	5	3	5					2							3	3	3	2
2	3	26	1					4	99	99	4			1									3	6	7	4
1	4	48	1	7	5	8	4								1				2	4	3	2
1	5	63	1	1	1	7	1									3			1	6	1	1
1	7	40	1	3	6	10	2											1	4	6	5	2
1	4	33	2	5	5	8	8								1				3	5	5	2
2	4	27	1					99	6	4	6				1								7	7	7	7
1	3	39	1	7	7	7	7							2					7	7	7	7
2	6	51	2					8	10	10	8						1						5	4	3	5
1	7	33	2	7	7	5	9											3	3	3	1	2
2	5	39	2					4	4	99	7					2							1	7	7	1
2	5	47	2					1	3	7	1					1							6	4	6	4
2	7	27	1					2	2	1	5							1					2	2	2	2
1	6	51	2	2	7	5	2										3		7	3	3	2
1	4	53	1	2	4	6	2								1				1	1	1	1
1	5	48	2	5	6	8	5									99			2	7	7	2
1	1	69	2	4	4	8	6					1							1	3	3	1
1	1	59	1	1	1	7	1					1							1	6	2	1
2	2	23	2					1	1	5	1		1										4	6	6	4
2	1	30	2					3	99	99	6	1											4	1	4	7
1	2	24	2	7	6	9	8						99						4	3	4	4
1	5	39	2	8	5	8	7									2			1	4	4	3
1	2	36	2	6	6	8	5						1						2	4	5	2
1	6	45	2	6	5	6	5										1		4	4	4	3
1	6	55	1	3	4	9	3										3		2	3	2	1
1	5	56	1	7	7	7	6									3			1	4	3	2
2	7	42	1					1	1	6	6							1					1	6	6	1
2	7	27	1					1	4	6	2							1					2	5	5	2
1	4	58	2	1	1	1	1								1				4	4	4	4
1	3	55	2	3	3	6	4							1					2	3	3	2
1	1	42	2	6	4	5	3					2							4	2	3	3
1	1	29	2	99	99	9	99					1							4	4	5	4
1	1	41	2	6	6	6	7					1							4	4	4	3
1	4	18	2	9	7	5	6								2				1	2	5	1
1	6	54	1	2	3	9	2										1		1	6	2	2
2	5	25	1					4	4	5	6					4							3	4	4	4
2	1	44	1					2	1	99	2	1											6	6	6	5
2	3	48	1					4	3	99	3			1									2	4	3	2
2	7	20	1					8	8	8	8							3					4	3	7	2
2	5	34	1					9	8	1	10					1							1	5	6	6
1	3	47	1	3	3	6	3							3					3	4	4	4
1	3	53	1	7	7	7	7							5					7	2	2	2
1	1	48	2	6	6	8	4					1							2	6	6	2
1	1	32	1	3	2	6	4					1							2	5	5	2
1	4	28	2	1	4	11	4								1				1	3	5	2
1	3	49	2	5	4	5	6							2					3	5	4	3
1	5	19	1	5	6	5	8									3			3	3	2	2
1	3	75	1	2	3	4	3							1					1	4	5	2
2	7	20	2					99	99	99	99							99					7	7	7	7
2	7	35	1					3	3	7	4							1					3	3	3	3
1	7	71	2	6	8	11	8											2	2	2	2	1
1	3	46	1	5	4	9	3							1					1	5	4	2
1	7	25	2	6	6	10	6											1	1	5	4	2
1	1	20	1	99	99	4	5					2							7	7	7	7
1	3	66	2	7	7	7	9							1					5	6	4	5
1	6	36	2	4	5	7	6										2		2	4	2	2
1	2	65	2	7	6	9	7						2						2	4	4	2
1	6	51	2	6	6	5	5										4		5	2	1	4
1	1	65	2	5	6	7	4					1							4	5	1	2
1	7	64	1	7	7	7	6											2	3	2	2	4
2	4	40	1					9	10	6	10				3								5	3	2	2
1	6	57	1	1	1	1	1										7		1	1	1	1
2	3	24	2					1	99	8	4			1									7	7	7	7
1	3	37	2	99	99	99	99							3					7	7	7	7
1	5	60	2	99	99	99	6									99			7	7	7	7
1	2	60	1	8	6	11	4						1						1	6	6	1
2	2	65	1					1	2	4	7		1										1	6	6	1
1	7	55	1	1	3	1	1											4	7	1	1	1
2	1	21	1					6	5	7	8	5											2	4	4	2
2	7	37	2					1	1	3	1							3					2	3	3	3
2	4	45	2					6	5	6	8				1								1	3	3	1
1	3	45	1	99	99	9	6							2					3	7	2	2
1	7	42	2	3	5	5	5											99	7	7	7	7
1	7	60	1	8	7	7	8											2	3	5	4	2
2	6	46	1					4	5	5	6						2						3	4	4	1
2	2	55	1					3	1	7	2		2										2	5	3	2
2	6	56	1					1	2	6	6						1						7	7	7	7
1	3	46	2	99	99	99	99							1					7	7	7	2
1	1	31	1	5	7	8	5					4							4	5	3	3
1	1	42	1	8	9	9	7					1							2	4	4	1
1	5	40	1	4	5	8	4									6			2	5	4	4
2	7	46	1					4	3	99	4							1					1	7	7	2
2	1	48	1					1	1	99	2	2											1	5	4	1
2	5	48	2					5	3	8	7					1							3	4	3	3
1	7	53	1	3	3	4	4											1	1	6	5	1
1	5	67	2	5	5	9	4									1			1	5	6	2
2	7	56	2					1	2	5	5							1					3	3	3	3
1	3	64	2	6	6	9	6							1					1	4	4	1
2	5	46	1					6	3	7	7					1							3	3	4	3
2	6	55	1					2	6	1	4						3						1	2	1	1
1	5	37	1	4	4	8	4									3			3	4	3	3
1	1	52	1	9	11	9	10					1							6	1	1	1
2	1	55	1					5	5	6	4	1											4	6	6	2
1	2	71	2	1	1	2	1						4						4	6	1	3
1	1	70	2	6	6	99	6					1							7	7	7	4
1	3	32	1	4	99	8	5							3					3	4	4	2
1	2	56	1	6	5	8	5						2						3	5	2	1
2	3	39	2					4	6	6	5			3									3	5	4	4
2	4	39	2					2	1	7	6				1								1	5	5	1
1	4	69	1	6	6	6	6								2				3	4	5	2
2	4	28	1					7	7	99	1				1								3	5	4	2
2	4	53	1					1	1	1	1				4								7	7	7	7
1	2	44	1	7	6	7	4						4						5	2	2	2
1	4	20	1	4	7	7	9								2				5	1	2	6
1	2	24	1	3	6	6	4						1						2	5	5	2
1	1	31	2	4	5	7	7					1							3	7	7	3
1	1	50	1	1	1	8	1					2							1	6	6	2
1	1	27	2	5	7	10	8					1							2	4	4	2
1	3	63	2	5	4	9	4							2					5	3	3	2
2	6	22	1					9	9	2	4						1						3	5	2	5
2	7	33	1					5	3	5	4							1					3	3	5	4
1	2	58	1	6	7	3	4						7						6	1	1	1
1	3	72	2	7	7	9	99							2					3	5	4	2
1	3	35	2	8	7	8	8							2					7	5	2	1
1	3	51	1	1	1	5	1							1					1	6	2	1
2	5	27	1					7	7	6	7					3							2	4	4	2
1	7	27	2	4	3	5	4											3	7	7	7	7
1	2	18	2	8	9	8	7						1						3	4	2	2
2	6	38	1					2	1	99	1						2						5	2	2	2
1	4	18	1	6	4	8	5								1				2	3	3	3
1	7	61	1	2	2	8	2											2	1	5	3	5
1	2	52	1	6	7	4	8						3						7	3	3	2
1	2	18	1	1	1	1	1						1						1	6	6	4
1	1	30	1	7	6	6	4					1							1	3	3	1
1	1	36	2	3	6	4	4					2							7	7	7	7
2	3	28	1					6	6	7	6			1									4	6	1	2
1	2	74	1	4	4	3	6						1						3	4	4	4
1	1	18	2	8	5	8	4					3							3	3	3	1
2	6	45	2					4	4	3	5						5						4	6	5	4
1	6	66	2	8	8	9	8										1		3	3	4	3
2	3	47	1					3	3	6	5			1									2	4	4	2
1	6	33	2	6	99	99	7										2		5	2	3	4
2	1	59	1					4	5	6	2	1											2	5	4	4
1	4	51	1	5	6	8	4								7				7	7	7	1
2	4	22	2					3	1	3	6				3								7	7	7	2
2	7	37	1					2	2	1	2							1					2	5	5	4
1	4	23	1	10	10	10	9								1				1	6	6	3
1	3	19	1	1	1	11	8							1					1	6	4	1
1	7	60	2	5	99	9	7											1	3	4	4	3
2	3	32	2					4	3	1	4			1									5	6	5	3
1	3	55	1	3	5	4	5							2					3	3	2	3
1	7	30	1	1	4	6	4											2	7	7	7	7
1	1	34	1	6	6	7	4					4							5	4	4	2
1	1	28	2	5	6	10	7					3							2	5	7	2
1	5	62	1	4	3	6	4									1			1	3	3	1
1	6	26	2	99	99	7	99										1		1	7	6	1
2	6	45	1					4	4	99	6						2						1	3	3	1
2	7	29	2					5	99	99	5							2					7	7	7	7
1	2	50	1	4	3	6	4						2						3	2	2	1
1	3	26	2	1	4	6	3							1					1	5	5	3
1	4	46	1	5	6	9	8								1				2	5	5	2
1	6	47	1	9	6	9	7										1		2	4	5	1
1	3	38	1	2	5	6	3							4					3	3	3	3
2	6	36	2					4	5	99	5						1						7	7	7	7
2	2	22	1					10	9	10	10		3										3	4	3	5
2	5	21	2					1	1	1	3					99							7	7	7	1
1	6	61	2	6	6	7	6										1		3	5	4	2
2	5	45	1					1	1	1	1					99							3	7	7	7
1	4	18	2	99	99	99	4								1				1	3	3	1
1	1	60	2	8	7	10	7					1							3	3	5	2
1	4	54	1	7	3	1	9								3				6	1	1	1
2	2	44	1					5	6	4	8		1										7	7	7	7
1	7	60	1	6	8	7	5											1	3	2	2	2
1	4	67	2	2	3	7	3								1				3	6	4	2
1	4	37	1	7	7	6	6								3				3	3	2	3
2	2	45	1					8	6	2	6		3										1	2	1	1
1	2	39	1	1	1	5	3						1						3	1	2	1
1	1	68	2	3	7	7	5					5							5	2	3	3
1	1	40	2	1	1	7	1					1							1	6	6	1
1	5	63	1	5	5	6	1									1			3	3	3	3
2	6	25	1					2	5	99	2						2						3	5	2	4
2	2	67	1					2	2	1	2		1										2	2	2	2
1	1	20	2	6	99	7	9					1							2	7	7	2
1	4	68	1	9	8	5	9								2				4	3	4	3
1	6	38	2	3	5	9	3										1		7	3	2	1
1	2	41	2	1	2	9	2						1						1	5	4	5
1	1	28	1	2	2	9	3					1							1	4	5	4
2	5	39	2					6	7	7	10					1							3	6	2	2
2	4	21	1					8	7	8	7				3								7	7	7	7
1	2	60	2	4	4	6	3						2						2	5	5	2
1	2	68	1	5	4	9	4						2						1	2	2	1
2	3	50	2					1	1	99	4			1									7	7	7	7
2	7	54	2					1	1	1	1							3					4	4	4	4
1	6	54	1	1	1	7	1										2		1	5	1	1
1	7	65	2	7	7	8	6											1	2	2	2	2
1	4	40	2	2	1	3	6								2				5	3	2	5
1	1	19	2	99	99	6	4					3							7	7	7	7
1	2	73	1	3	2	3	3						4						1	1	3	1
2	2	28	2					7	7	8	8		1										2	5	5	7
2	7	35	1					3	3	1	7							2					7	7	7	7
1	7	65	1	2	2	2	6											1	1	6	6	2
1	6	70	2	7	6	7	6										2		4	5	5	4
1	1	37	2	6	9	9	9					1							4	4	2	2
2	7	29	1					99	99	99	11							1					4	3	6	6
1	1	68	2	7	7	10	8					1							2	5	3	3
2	5	59	1					2	2	7	6					2							2	3	2	1
1	2	30	1	2	1	6	6						4						4	4	4	4
1	5	43	1	7	6	8	8									3			4	3	2	1
1	5	68	2	99	99	10	6									2			3	2	4	1
2	4	58	2					7	5	99	8				1								2	4	3	1
2	4	52	1					5	5	5	8				3								3	3	5	4
1	3	20	1	6	8	9	8							1					3	6	5	4
2	1	39	2					2	1	99	2	1											7	6	6	6
2	6	50	1					4	3	99	5						2						2	5	3	1
1	7	25	2	8	8	9	7											1	5	2	3	3
1	7	63	1	1	2	1	2											2	1	1	1	1
1	1	38	2	5	6	5	99					2							3	4	3	3
1	5	55	1	3	4	10	4									3			1	6	5	1
2	2	59	1					4	4	99	4		2										3	4	4	2
1	3	43	2	7	9	9	9							1					3	7	2	3
1	5	41	2	5	5	9	5									1			1	6	7	1
1	3	46	1	1	1	4	1							4					5	2	1	2
1	6	65	2	5	5	8	5										1		3	4	3	2
2	4	36	1					1	1	1	6				7								6	6	6	6
1	5	27	1	6	5	6	5									2			3	2	2	3
1	4	66	1	4	5	8	5								2				2	4	2	3
1	2	49	2	7	8	8	7						1						5	6	5	5
1	6	57	2	4	4	6	4										1		3	4	4	1
2	4	42	1					1	1	6	1				1								4	2	4	3
1	4	29	1	7	4	7	3								1				3	4	4	2
2	4	40	1					7	7	99	9				1								3	7	7	3
1	1	64	2	8	6	10	6					1							2	7	7	2
1	2	52	1	6	6	8	5						1						3	4	5	3
1	6	46	1	99	99	6	8										2		6	1	1	4
1	3	23	2	5	6	5	5							3					3	7	3	2
1	7	52	2	4	3	8	4											1	1	6	6	1
1	2	50	2	7	6	10	5						1						3	6	6	3
1	1	34	1	1	1	9	1					1							1	7	2	1
2	1	26	2					5	4	99	5	1											4	4	5	2
2	3	40	1					2	1	99	3			1									2	6	3	2
1	2	68	1	4	4	1	4						7						6	1	1	1
1	1	63	1	1	2	8	4					4							1	1	1	1
1	4	66	1	3	2	8	5								1				1	6	6	1
1	4	56	2	4	5	5	5								1				1	1	1	1
2	4	37	1					4	2	4	7				1								1	2	2	1
2	6	59	1					5	4	6	6						1						2	4	5	5
2	4	24	2					99	99	99	1				2								7	7	7	7
1	3	26	2	5	99	7	7							2					3	3	5	3
2	1	45	2					4	4	99	4	1											1	6	6	2
1	4	55	2	7	6	6	3								1				1	6	6	1
1	1	38	2	99	99	99	99					1							3	4	4	2
1	7	49	2	99	99	99	99											99	7	7	7	3
1	5	72	1	5	4	10	4									1			2	6	6	2
1	6	28	2	3	1	6	6										99		4	1	3	1
1	2	77	1	3	1	5	3						1						4	3	7	1
1	7	35	1	6	99	8	5											2	2	2	2	1
1	4	63	2	3	3	9	3								1				1	6	6	2
1	2	39	1	6	6	8	4						4						3	7	3	4
1	6	62	1	7	5	8	6										2		3	3	3	1
2	1	59	1					5	5	10	9	1											6	6	6	6
1	5	54	1	4	4	8	4									5			3	4	5	1
2	2	31	2					7	99	2	7		3										7	7	7	7
1	7	57	1	4	3	8	3											1	1	5	5	1
2	5	46	1					1	99	1	5					99							7	7	7	7
2	1	38	2					1	1	99	1	2											3	3	6	3
1	5	64	1	99	99	1	7									99			7	7	7	7
1	6	65	2	5	8	7	6										1		1	5	4	3
1	2	71	2	5	8	9	4						1						2	5	6	6
2	6	62	2					4	4	6	2						1						4	7	5	4
1	4	66	1	4	1	8	3								2				1	4	4	1
2	5	69	2					6	5	5	5					1							1	6	6	2
1	1	43	1	6	4	6	7					2							3	3	2	2
2	6	26	1					1	1	1	1						1						1	1	1	1
1	6	32	2	5	4	6	4										2		4	4	3	2
2	5	21	1					1	2	99	1					99							7	7	7	7
1	5	51	1	5	6	8	6									3			4	4	4	3
1	1	58	1	4	5	5	3					1							2	3	2	4
1	1	53	1	6	6	10	6					2							3	3	4	3
2	4	38	1					9	9	99	7				2								2	4	2	1
1	4	56	1	4	2	9	3								4				1	5	4	2
2	3	37	1					8	5	3	7			1									1	5	5	2
1	3	56	1	1	1	6	1							7					4	1	1	1
1	2	70	1	7	7	8	7						1						3	4	4	3
1	4	43	1	6	6	6	6								1				3	4	4	3
2	3	22	2					6	4	6	5			1									4	5	5	3
2	5	27	2					1	1	1	10					2							3	4	5	4
2	7	37	1					1	1	4	1							1					6	4	7	1
2	4	25	1					1	1	1	1				2								2	1	2	3
2	3	26	1					5	3	1	1			1									5	3	4	3
1	4	34	2	6	99	8	9								1				2	3	3	2
1	2	71	2	5	5	9	3						2						1	5	4	2
1	4	29	2	1	1	5	1								1				1	6	6	2
1	6	60	2	4	99	7	99										1		2	7	5	7
1	3	57	1	3	2	9	3							1					1	5	6	1
1	5	56	1	9	10	8	10									3			3	2	1	2
1	1	30	1	2	4	5	4					1							1	6	6	1
1	7	55	2	6	8	9	7											4	2	7	7	3
2	7	59	1					4	3	7	6							2					2	6	6	3
2	4	59	2					8	7	6	7				2								7	7	7	7
2	2	39	1					5	5	7	7		1										2	4	2	2
1	5	62	1	1	1	7	1									4			1	5	5	1
1	2	37	1	5	5	8	7						3						3	4	4	5
2	2	35	2					4	99	99	7		3										7	7	4	7
2	1	61	2					4	3	2	4	2											5	4	4	5
1	2	37	2	99	99	99	9						2						3	2	1	2
1	7	66	1	99	99	8	5											1	2	7	3	2
2	6	36	2					1	1	8	1						2						1	1	6	2
1	1	64	1	1	1	7	2					1							3	3	3	4
1	6	75	2	2	3	7	2										1		3	5	2	2
1	4	61	2	1	1	4	2								1				1	6	5	2
1	5	63	1	4	4	9	6									4			1	3	3	2
2	6	38	1					6	2	1	8						2						6	3	4	2
2	6	28	1					2	2	2	2						1						2	5	6	1
2	6	36	1					1	1	1	3						1						7	7	7	1
2	6	57	1					2	2	2	2						1						5	4	6	6
1	7	66	2	8	6	8	8											1	5	5	3	5
1	7	61	2	8	8	11	5											1	2	3	3	2
1	4	45	1	2	1	2	1								7				6	1	1	1
1	7	70	2	3	3	10	6											1	2	5	4	2
2	2	48	1					3	1	6	2		1										2	3	3	1
1	1	43	2	5	7	8	6					2							3	2	3	2
2	1	51	2					3	3	2	4	2											3	5	5	3
2	7	52	1					6	6	3	3							4					2	2	2	2
1	2	31	2	6	4	5	7						1						4	4	3	1
1	3	50	2	6	9	6	9							3					4	3	3	3
1	5	37	2	6	6	1	6									7			6	2	1	1
1	5	66	2	4	3	10	4									3			2	4	5	2
1	1	78	2	5	2	4	8					2							2	4	4	3
2	5	48	1					2	2	3	1					7							2	4	3	3
2	3	39	1					1	1	99	1			3									7	7	7	7
1	3	59	1	4	1	6	1							1					1	4	4	1
2	2	37	2					6	99	99	7		2										7	5	4	4
2	3	41	1					4	4	99	5			1									1	3	3	1
2	1	35	2					1	1	1	1	2											4	3	5	1
1	5	60	2	6	6	7	5									3			3	3	3	3
1	6	46	1	3	3	9	1										1		1	4	4	1
2	3	55	1					4	2	6	3			1									1	1	1	1
1	5	45	1	2	4	1	4									2			2	3	3	2
2	5	59	1					8	8	8	6					1							3	3	3	3
1	5	64	2	9	10	8	9									1			3	2	2	2
1	6	66	1	2	2	9	2										1		5	3	5	4
1	1	72	2	6	6	6	6					1							7	4	4	4
2	7	45	2					5	5	99	6							2					2	4	4	4
2	6	61	1					6	6	7	6						7						2	5	4	2
1	4	20	1	8	5	10	8								99				2	5	6	2
2	1	55	2					5	5	1	9	1											5	6	5	6
1	6	58	1	4	4	9	5										3		5	2	1	1
1	6	48	1	8	8	9	7										3		3	4	4	2
1	5	60	2	1	2	3	2									2			3	3	1	1
1	4	59	2	7	7	10	8								1				1	3	3	1
1	1	34	1	8	8	8	7					1							1	3	3	2
2	2	39	1					4	5	6	4		2										3	3	3	2
2	2	23	2					2	3	2	2		1										3	3	3	3
1	5	66	1	8	7	6	6									3			3	3	3	2
1	3	65	1	9	9	11	8							1					1	6	3	3
1	1	60	2	4	4	99	4					99							7	7	7	7
1	1	35	2	6	4	4	5					99							4	3	3	3
1	7	39	1	5	6	9	6											1	1	1	1	1
2	3	48	1					2	1	2	2			1									3	3	3	3
2	3	20	2					7	7	7	6			1									3	3	4	4
1	2	29	2	8	10	11	9						1						4	6	6	3
1	5	65	1	4	7	4	7									99			7	5	5	7
1	1	67	2	8	6	11	6					1							1	4	3	1
1	1	34	1	7	8	11	4					1							1	1	1	1
2	7	48	2					99	1	1	6							1					7	7	7	7
1	1	75	1	4	4	7	5					2							3	7	3	2
1	7	65	1	6	6	10	6											1	1	6	6	3
1	5	52	1	6	5	5	6									4			4	3	3	2
2	1	59	1					5	3	99	4	2											2	2	3	2
1	4	40	2	99	99	6	6								1				3	7	7	3
2	4	40	1					9	6	99	8				1								2	4	4	2
1	1	33	1	1	7	9	1					1							2	6	6	2
1	3	49	1	3	3	3	2							2					3	3	2	1
1	2	63	2	7	5	8	8						1						1	5	5	2
1	5	60	2	3	3	4	2									3			4	3	3	3
1	4	56	2	1	1	3	1								1				1	6	6	1
2	6	31	1					2	2	1	4						1						3	3	4	3
1	5	61	1	9	8	10	7									1			2	2	2	2
2	1	55	1					5	5	99	6	1											2	3	4	2
1	4	56	1	3	2	8	4								3				5	3	2	3
1	5	54	1	5	3	10	6									1			1	6	5	3
1	7	67	1	3	3	11	4											1	2	6	4	1
1	1	39	1	3	9	9	6					2							4	4	1	7
1	7	37	1	6	6	8	5											2	1	2	2	1
2	6	42	1					1	1	99	1						1						1	6	6	2
1	1	47	2	4	1	2	1					2							2	3	3	1
1	6	39	1	3	4	5	5										1		1	4	4	2
1	4	43	2	8	6	8	8								1				3	3	3	3
1	7	68	2	5	5	11	3											1	1	5	4	2
1	1	66	1	6	6	1	1					2							3	3	3	3
1	3	41	1	5	5	9	3							1					3	3	4	5
2	4	20	1					8	9	99	4				1								1	5	5	2
2	2	61	1					11	11	4	10		1										1	2	1	2
1	6	70	1	8	3	8	2										1		2	3	3	1
2	4	20	2					7	5	99	5				2								2	7	7	2
2	4	51	1					1	2	2	2				2								2	5	4	1
1	2	27	1	11	9	6	10						1						1	5	6	3
1	1	50	2	4	1	10	2					2							1	6	1	1
2	4	51	2					5	3	3	5				1								1	7	7	7
2	3	46	2					6	8	9	5			1									3	3	3	3
2	2	42	1					7	9	6	8		1										4	7	7	4
2	3	51	1					1	1	1	1			2									1	4	4	2
2	2	39	2					4	5	99	7		1										4	6	6	3
1	2	56	2	5	6	7	5						1						7	7	7	7
2	1	47	1					1	1	1	1	1											1	1	6	1
2	2	46	1					1	1	6	1		1										2	5	3	1
2	7	29	2					1	5	1	2							1					1	6	5	6
1	7	58	1	1	1	5	2											2	2	4	2	2
1	1	52	1	8	7	9	6					1							5	4	4	2
1	4	52	1	3	6	8	5								3				2	6	6	5
1	4	64	1	5	5	10	5								2				4	4	5	1
1	5	24	2	6	6	9	5									1			3	6	6	3
1	1	20	1	7	99	7	5					1							3	5	5	2
1	1	19	2	7	6	8	8					1							3	3	4	4
1	7	46	2	1	5	6	5											7	4	3	1	3
1	3	58	1	1	1	1	1							5					6	1	1	1
2	3	34	2					5	5	8	5			1									1	6	6	1
1	2	45	1	8	9	9	9						1						2	5	3	2
1	5	30	2	99	99	3	99									99			7	7	7	7
1	2	52	2	99	99	2	7						2						1	1	1	1
1	1	24	2	6	5	6	6					1							3	5	4	4
2	5	62	1					1	1	99	2					2							2	7	7	5
1	3	28	2	8	8	4	10							2					4	2	1	2
1	5	70	2	5	5	5	5									4			4	3	2	2
1	6	62	2	6	5	9	2										1		1	6	6	1
2	1	56	2					5	7	7	5	1											3	3	3	3
1	7	55	2	6	6	6	6											4	4	4	7	4
2	6	28	2					5	7	8	8						2						7	4	5	4
1	3	58	2	5	1	6	5							1					1	5	5	2
2	6	42	2					3	3	1	4						1						4	4	6	6
1	3	63	1	1	1	9	1							1					2	6	6	2
1	5	21	1	8	7	7	9									4			4	2	3	2
1	4	30	2	3	3	8	3								2				2	4	3	2
2	4	22	2					5	4	5	5				1								5	5	5	2
2	4	48	1					3	4	99	1				2								1	6	6	2
2	6	34	2					6	5	5	6						1						4	3	3	4
1	2	58	1	3	7	9	5						1						1	5	3	2
1	1	39	2	6	6	5	4					1							3	6	4	1
1	1	21	1	5	6	6	6					1							3	4	4	3
2	6	18	1					7	3	4	2						1						7	7	7	7
2	6	42	1					1	1	99	4						1						1	1	1	1
1	6	70	2	4	4	5	4										2		2	4	2	2
1	5	60	1	1	1	2	1									6			2	5	5	3
1	6	36	1	7	8	10	10										1		1	2	2	3
1	1	38	2	7	8	5	6					1							2	4	4	3
1	1	40	2	3	9	3	8					2							7	7	7	7
1	7	63	1	5	1	5	1											1	1	6	6	6
1	6	37	1	2	2	6	1										1		1	6	6	2
1	7	65	2	8	8	7	7											2	4	4	3	4
1	7	57	1	7	6	8	7											2	1	3	3	1
1	1	29	1	2	1	99	3					1							4	7	2	2
2	4	54	1					1	1	1	6				3								2	4	3	2
2	5	34	1					2	2	99	2					5							2	5	5	2
1	6	65	1	3	6	7	6										2		3	3	3	2
1	3	53	2	4	4	5	4							1					1	4	4	1
1	1	70	2	4	9	10	4					1							2	5	5	2
2	3	55	2					1	1	99	5			1									1	7	7	4
1	5	63	2	6	5	5	5									1			6	1	1	1
1	4	40	2	5	5	8	7								4				4	3	3	4
2	1	23	2					4	4	4	4	1											4	3	3	5
1	5	47	2	6	6	4	6									2			2	2	2	2
2	1	58	1					5	5	99	8	1											2	4	7	2
1	6	62	2	1	1	6	1										1		3	4	2	1
1	4	42	1	4	5	4	8								4				5	2	3	2
1	4	43	1	7	6	10	6								2				2	3	3	1
2	3	40	1					5	5	4	5			2									7	7	7	1
2	3	48	2					6	1	1	3			1									1	6	6	1
2	7	38	1					4	99	99	99							3					7	7	7	7
1	4	78	1	11	11	11	11								1				1	1	1	1
1	6	62	1	8	9	10	9										2		2	2	2	2
1	2	18	2	4	3	6	6						1						2	6	5	3
1	2	64	2	8	8	8	6						1						2	3	3	3
1	1	52	1	7	8	8	9					1							4	3	3	2
1	4	20	2	5	5	7	7								2				3	7	4	3
1	4	61	1	7	9	9	8								2				1	4	4	4
1	5	31	2	6	6	5	7									4			5	2	2	3
1	2	64	1	7	8	4	9						2						4	3	5	2
1	7	63	2	7	7	5	7											5	1	1	1	2
1	4	59	1	2	6	4	6								1				1	3	3	1
2	7	42	1					1	1	1	1							1					1	1	1	1
1	6	44	2	5	7	11	5										1		3	6	6	5
1	6	55	2	3	3	8	3										1		1	3	3	1
1	5	47	2	7	3	9	9									1			2	2	2	2
2	1	55	2					6	3	99	7	1											2	2	6	7
2	4	60	1					3	2	99	3				1								1	6	3	2
2	4	56	2					7	4	7	3				1								3	4	6	4
2	3	55	2					6	7	7	8			1									3	3	4	4
1	1	23	1	5	5	8	7					2							4	7	3	1
2	1	25	1					5	3	7	3	3											3	4	3	4
1	6	57	2	6	6	6	4										3		7	7	7	7
1	1	36	2	9	5	11	9					1							3	4	3	1
2	4	38	2					1	1	99	1				1								1	7	7	1
1	7	61	1	7	7	7	6											1	1	2	1	2
1	7	41	2	6	6	6	6											1	7	5	4	4
1	4	48	2	3	7	7	7								6				1	1	1	1
1	5	73	1	1	4	1	4									1			5	1	3	2
2	6	56	1					6	6	99	6						2						3	4	4	4
2	1	55	1					2	2	1	1	1											2	3	3	4
1	5	26	2	3	8	10	9									1			1	1	6	1
1	6	18	2	6	8	10	4										1		3	5	5	2
1	3	41	2	7	6	6	7							4					3	3	2	3
1	6	69	2	6	6	1	6										99		7	7	7	1
2	7	46	2					7	6	6	5							1					7	7	7	7
2	6	58	1					3	3	99	3						2						3	7	7	1
2	2	35	1					10	9	9	7		1										5	2	1	6
1	2	32	2	8	99	9	4						2						2	3	2	1
1	6	56	1	6	10	1	6										3		2	1	1	1
2	3	25	1					5	99	99	1			3									2	7	7	7
1	3	41	1	9	11	6	6							2					1	2	2	1
1	6	55	2	4	5	5	3										1		1	1	1	1
1	1	65	1	1	1	5	1					1							2	1	1	1
1	1	35	2	1	1	3	1					99							7	7	7	7
1	2	63	1	7	7	8	7						3						3	4	4	2
2	7	64	1					7	7	99	8							1					1	3	2	2
1	2	73	2	6	6	6	6						1						7	7	7	7
1	1	46	1	4	1	7	2					1							2	5	5	2
1	1	28	2	1	1	8	2					1							1	6	6	3
2	4	67	1					6	5	6	4				99								5	5	5	6
1	4	59	2	2	2	9	1								1				2	4	2	1
2	6	43	2					6	3	99	3						2						3	5	5	6
2	4	19	1					7	9	8	6				1								4	3	3	3
2	1	59	2					5	4	99	5	1											1	4	4	1
1	5	31	1	4	99	99	4									99			7	7	7	7
2	1	55	2					6	3	99	6	1											2	4	6	3
2	1	59	2					3	2	99	6	1											1	4	4	2
1	1	37	2	99	99	99	99					1							3	7	7	1
1	1	45	1	2	2	4	6					1							2	2	7	2
1	4	33	1	3	5	6	6								1				1	5	4	1
1	5	52	2	1	1	6	1									7			1	3	1	1
2	6	30	1					1	1	1	1						1						1	1	5	2
1	3	51	1	9	6	4	5							1					1	5	6	2
1	4	53	1	6	5	7	4								1				1	4	4	2
1	1	53	2	6	6	8	5					1							1	3	3	2
1	1	49	1	2	4	9	3					1							3	3	3	3
1	1	29	1	6	5	6	1					2							3	3	4	4
2	4	20	2					99	99	99	6				1								4	7	7	3
2	6	27	2					4	99	99	6						2						7	3	4	4
1	3	60	1	1	1	6	1							2					4	1	1	1
2	5	26	2					6	8	3	8					3							5	3	4	3
1	5	52	2	6	7	10	6									1			2	4	4	2
2	1	58	1					6	6	6	8	2											3	5	5	5
1	6	70	2	3	3	4	2										2		5	5	2	2
1	1	37	1	1	1	1	2					7							1	2	1	1
1	1	36	1	3	2	3	4					2							5	5	5	1
1	1	70	2	3	6	9	6					1							3	4	3	1
2	6	48	2					6	6	6	4						99						7	7	7	7
2	5	58	1					6	6	6	4					1							2	4	4	2
1	7	33	2	99	99	8	6											1	1	2	1	1
2	4	21	2					1	3	10	4				1								3	2	1	2
2	1	51	1					7	7	7	9	2											2	4	4	2
2	1	61	1					6	6	7	8	1											2	3	6	2
1	7	62	2	6	7	7	7											5	2	3	3	1
1	1	38	2	6	6	6	6					2							4	2	4	4
2	4	36	2					7	6	3	5				2								3	3	3	3
1	5	39	1	1	1	4	1									1			2	2	2	1
1	4	54	1	6	8	3	1								7				3	1	1	6
2	3	59	1					5	4	99	4			2									3	5	5	7
1	2	64	1	9	7	9	8						3						2	5	5	4
2	1	55	2					5	5	5	5	1											1	2	3	2
1	1	51	1	1	1	6	1					1							1	6	6	1
2	3	39	2					6	4	6	5			2									7	3	6	4
2	6	50	1					2	2	2	6						1						1	3	3	1
2	3	44	2					6	4	99	5			3									7	3	3	1
2	2	21	1					5	6	3	6		2										2	6	5	1
2	6	48	2					7	5	6	4						1						2	5	4	2
1	3	48	2	1	1	1	1							3					4	4	4	4
1	2	63	2	99	99	99	99						1						2	2	2	2
2	3	37	2					2	4	99	4			1									7	6	7	2
1	6	52	1	6	6	8	7										2		2	4	4	2
1	3	73	2	6	5	9	4							1					1	3	3	1
1	3	64	1	4	99	8	6							1					2	4	7	4
1	6	19	1	1	1	4	1										1		1	6	5	1
1	1	40	2	99	99	6	99					1							2	3	3	2
2	5	55	2					7	7	6	7					2							4	5	6	4
2	6	48	2					1	1	1	3						1						7	6	7	7
2	6	27	1					3	2	1	3						1						1	6	6	1
2	3	20	2					1	2	6	1			99									7	2	2	7
1	6	69	1	6	7	8	5										1		3	2	1	2
1	5	53	2	6	3	6	5									1			3	3	5	2
1	1	34	2	6	6	10	6					1							2	3	7	7
2	6	45	1					4	4	99	4						2						4	4	4	2
2	3	45	2					6	6	6	5			1									3	7	3	2
1	4	49	1	3	3	10	3								1				4	4	4	4
2	3	35	1					4	1	4	4			2									3	5	4	4
1	1	35	1	5	5	7	6					1							2	5	5	1
1	7	53	1	4	4	11	5											2	2	4	4	1
1	1	67	2	5	7	9	7					1							2	5	5	2
1	6	65	1	4	5	5	4										4		2	2	1	6
1	6	58	2	99	99	3	3										1		1	7	6	1
1	1	63	2	7	6	7	7					3							7	7	3	4
1	2	53	2	2	3	10	4						2						3	2	2	2
2	2	29	2					2	2	2	2		2										4	3	5	7
2	7	19	2					5	5	5	6							2					2	4	4	3
2	3	36	2					5	6	4	4			1									7	1	3	2
2	5	39	2					1	1	2	2					2							1	3	1	1
1	4	40	2	3	4	4	4								4				3	3	1	1
1	6	36	2	2	3	2	3										1		1	6	6	1
1	4	47	2	9	7	8	6								1				5	5	4	2
2	4	23	1					6	5	99	7				1								2	6	6	2
2	3	37	2					3	3	99	4			2									1	3	3	1
2	7	19	2					6	6	1	6							1					1	5	5	1
2	5	28	1					99	99	99	4					3							4	3	3	7
1	4	57	2	99	4	1	6								3				6	7	2	6
2	3	23	1					8	99	6	9			3									7	4	2	7
2	1	20	1					3	1	99	2	1											7	3	3	7
1	4	83	2	8	7	9	7								1				2	7	7	7
1	2	56	2	5	7	8	7						2						4	4	4	4
1	1	62	2	5	6	10	5					1							2	4	3	2
1	1	32	2	99	99	10	11					1							2	3	4	1
2	4	28	2					5	5	99	5				1								2	7	7	2
2	1	27	2					1	4	1	6	1											3	4	6	6
2	2	40	1					4	4	99	7		1										1	4	4	1
1	3	51	1	7	7	10	7							2					1	3	4	3
1	6	53	1	3	3	7	4										1		2	5	4	2
1	3	52	1	3	6	2	6							3					7	1	1	1
1	7	63	1	9	8	9	8											1	2	5	5	2
1	6	25	1	5	7	5	7										3		4	3	3	3
1	5	41	2	7	5	5	6									1			2	1	1	2
2	1	59	2					3	2	5	1	1											1	6	6	1
1	1	23	1	99	99	10	5					1							2	5	5	3
1	5	45	1	1	4	3	2									3			4	1	2	3
1	2	36	2	1	99	5	1						99						1	1	1	1
2	1	38	2					99	99	99	5	4											7	7	7	3
1	7	61	1	3	4	9	7											1	1	6	5	2
2	7	24	2					7	6	6	3							1					4	3	5	3
1	5	67	1	5	4	9	5									2			4	5	5	2
2	3	22	2					6	6	4	4			99									7	7	7	7
2	2	55	2					6	5	99	4		2										7	7	7	7
1	6	70	1	1	5	9	99										2		1	7	6	1
2	7	39	2					1	1	99	5							1					1	3	5	1
2	6	47	2					8	8	6	6						4						7	7	7	7
2	5	43	1					1	1	99	1					3							1	5	5	1
2	5	23	1					3	5	6	3					6							6	6	5	3
2	4	44	2					6	6	6	7				1								4	4	4	4
2	4	57	1					6	7	99	7				1								2	2	4	3
1	6	47	2	4	6	9	6										1		7	7	7	2
1	7	21	1	99	99	8	9											2	2	3	7	3
1	4	50	2	1	99	7	99								1				3	7	7	2
1	5	50	2	2	5	9	4									6			3	7	7	2
2	1	67	1					2	2	1	2	1											4	4	4	4
2	1	48	2					5	2	10	2	2											7	7	7	7
2	1	59	1					2	4	5	8	1											4	4	4	1
1	1	59	2	6	6	9	4					1							2	3	4	3
1	4	47	2	1	1	11	3								1				1	6	3	1
1	7	56	2	99	5	5	4											2	4	4	4	4
1	5	70	1	8	6	9	6									1			4	3	3	3
1	7	64	2	6	6	6	5											3	4	3	3	2
1	2	60	2	1	4	2	5						4						3	2	2	2
1	1	61	2	3	2	3	5					2							7	7	7	7
1	1	33	1	4	9	3	2					2							4	1	1	1
2	4	51	2					3	3	99	2				1								2	4	3	2
1	2	38	1	3	8	8	4						1						3	3	4	3
2	3	53	1					3	4	99	7			1									2	5	6	5
2	2	57	1					1	1	99	3		1										7	7	7	7
2	1	56	1					4	4	6	3	3											2	5	6	4
1	4	68	1	3	3	6	4								1				2	4	5	3
2	1	40	2					6	4	99	6	2											7	7	7	7
2	5	44	2					5	5	8	3					2							4	4	4	7
1	4	65	1	6	6	7	6								1				2	3	3	2
2	7	48	1					4	2	1	3							1					2	3	3	2
1	6	44	1	3	2	7	99										1		2	5	5	2
2	5	63	1					2	2	2	2					7							5	5	5	5
2	2	56	1					4	4	99	5		2										2	4	5	2
1	6	32	1	6	6	4	6										2		5	4	3	5
1	2	62	2	2	1	11	1						1						1	6	6	3
1	5	51	2	6	10	8	4									4			1	6	3	1
1	4	36	2	1	2	3	5								99				3	3	3	3
1	6	25	1	3	5	10	3										6		2	2	6	4
1	4	72	1	9	99	11	8								2				4	4	3	2
1	3	58	2	8	8	10	7							4					7	7	7	7
1	1	23	2	3	5	9	4					2							1	5	6	2
2	7	29	1					1	1	99	1							1					7	7	7	7
2	7	58	1					1	1	6	1							1					1	7	7	7
1	3	47	2	5	5	11	2							1					1	4	3	2
2	7	62	1					5	6	7	7							2					1	4	5	1
1	1	55	2	8	7	8	4					2							4	4	4	2
1	4	62	1	1	1	6	2								1				1	2	1	1
2	4	28	1					1	1	1	1				4								4	4	1	1
2	3	49	2					5	1	99	7			2									4	2	3	3
2	6	27	1					6	7	6	7						2						3	4	4	3
1	4	46	2	99	99	6	2								4				2	7	3	7
1	4	62	1	1	1	3	1								4				4	4	3	2
1	3	21	2	7	99	7	8							1					3	3	1	2
1	2	66	1	8	9	9	7						1						2	2	4	1
1	5	40	2	99	99	99	99									4			2	3	3	1
1	5	52	2	8	7	6	9									7			6	1	1	1
1	6	46	1	4	3	7	4										3		2	5	3	3
1	2	23	1	6	6	4	8						3						4	3	4	3
2	5	39	1					5	6	1	7					1							1	1	1	1
1	4	51	2	6	9	3	9								1				1	1	1	1
1	7	45	2	99	99	99	99											4	7	7	7	7
1	4	55	2	99	99	11	6								1				2	7	6	3
1	1	49	2	99	99	99	99					2							7	3	7	3
1	2	33	2	6	99	8	6						2						7	7	4	2
1	5	59	1	1	1	6	1									2			3	5	1	2
2	2	32	2					3	99	99	2		2										4	3	2	2
1	3	51	2	4	5	5	3							1					4	3	2	2
1	3	69	2	1	1	1	1							1					1	7	6	1
1	7	40	2	1	99	99	6											1	2	6	6	4
2	7	51	1					1	1	1	1							7					1	6	4	1
1	2	33	1	6	8	11	10						1						3	6	4	4
1	6	64	1	4	4	5	7										2		2	6	6	2
1	4	62	1	8	9	11	7								1				3	5	4	4
1	6	60	1	5	4	6	4										1		3	5	4	4
1	6	38	2	4	6	5	5										1		1	3	2	2
2	2	59	1					1	1	99	2		1										4	2	3	3
2	5	48	2					99	99	99	6					4							7	7	7	7
1	3	21	2	5	5	9	4							1					3	6	4	3
2	4	47	2					4	3	1	2				1								4	4	4	4
1	4	67	2	3	4	4	1								1				1	5	6	2
2	4	60	1					5	5	1	3				1								4	3	5	5
1	5	70	1	1	4	5	3									2			5	2	3	3
1	1	41	1	2	4	9	6					2							2	4	4	1
1	1	26	2	9	99	9	6					1							1	5	3	2
2	6	44	2					1	1	1	1						2						1	4	1	1
2	7	37	1					6	7	6	7							2					3	4	4	3
1	1	25	1	1	1	3	1					4							2	5	6	1
2	4	37	1					2	6	3	6				2								7	7	7	7
2	4	47	1					1	1	1	4				4								3	2	3	2
2	1	50	2					6	7	6	6	1											2	3	5	5
1	3	32	1	1	4	5	1							99					2	7	7	3
1	2	31	2	1	1	9	1						1						7	7	7	7
2	3	42	2					6	6	6	6			1									3	6	6	2
1	4	61	1	2	3	3	5								2				4	4	1	2
2	7	47	1					3	5	5	5							1					1	5	6	1
1	3	33	1	4	5	6	2							4					3	3	4	2
1	4	35	2	6	5	6	8								99				7	3	2	3
2	1	58	2					6	4	4	5	2											3	3	4	2
2	1	21	1					7	99	99	4	1											2	7	7	3
2	6	29	1					3	3	6	1						1						6	3	3	6
1	4	65	2	6	2	9	2								1				2	2	7	2
2	5	23	2					1	1	99	1					1							4	5	6	4
1	4	60	2	8	7	8	6								5				3	3	2	2
2	5	59	1					6	6	1	8					2							2	3	3	2
1	7	59	1	6	6	6	6											1	7	3	5	3
2	1	59	1					3	3	10	3	1											1	7	7	5
1	5	22	1	5	6	10	5									1			2	4	4	3
1	6	67	2	3	3	11	4										1		1	6	6	1
1	5	73	1	4	4	8	5									2			1	4	4	2
1	1	48	1	2	5	9	9					1							2	3	5	2
1	1	57	2	4	4	7	4					1							3	4	4	3
1	4	64	1	1	2	4	1								3				2	5	3	2
2	5	33	1					7	7	99	9					1							7	1	7	1
1	1	59	2	99	99	99	8					1							3	3	3	3
2	6	60	1					1	1	11	1						1						3	4	6	6
1	4	38	1	5	5	8	5								3				2	4	4	2
1	6	55	2	2	3	9	4										1		2	5	5	3
1	3	50	1	4	5	7	4							1					3	4	4	4
1	7	63	1	5	4	5	3											4	7	7	3	1
1	3	39	1	9	8	10	99							1					3	7	7	2
1	5	65	1	6	4	10	6									7			1	6	6	3
1	7	24	2	6	4	6	4											1	1	4	4	1
1	5	57	1	6	6	8	8									2			4	3	3	3
1	2	58	1	8	8	9	8						7						6	2	2	7
2	1	41	1					6	99	99	1	1											1	3	3	3
1	7	71	2	4	5	7	5											1	2	4	3	1
2	1	20	1					6	7	6	5	1											1	3	3	4
1	5	37	1	1	1	2	1									3			1	3	2	7
1	6	58	1	5	5	7	4										1		1	6	6	4
1	6	22	1	6	8	8	8										2		3	4	3	3
2	3	50	2					6	7	7	2			1									6	7	7	3
1	6	41	2	7	8	9	8										2		7	7	7	3
1	7	25	1	3	3	4	4											3	1	2	4	2
2	6	39	2					9	8	9	8						2						7	7	7	7
1	2	22	2	5	99	8	5						1						7	7	5	3
2	5	22	1					1	99	99	1					1							1	1	2	1
1	6	51	2	8	8	7	6										1		7	7	7	4
1	5	67	1	10	11	7	8									2			3	2	2	1
1	1	21	1	99	99	8	99					1							4	4	6	3
2	3	36	1					6	6	99	7			1									1	7	7	2
2	3	71	1					1	1	8	4			1									6	5	6	6
2	7	44	2					6	4	5	4							1					3	6	3	4
2	4	70	1					2	2	3	3				1								2	3	3	2
1	2	79	1	1	1	2	1						1						1	7	7	1
2	4	36	2					7	1	99	7				1								2	4	5	1
1	6	56	1	5	4	7	5										1		3	3	2	3
1	6	66	1	10	10	10	9										3		3	2	2	4
2	1	64	2					3	3	99	1	1											7	7	7	1
1	1	33	1	99	99	99	4					3							2	3	3	3
2	5	46	1					3	4	7	3					4							7	7	7	7
2	5	32	1					3	2	99	6					2							2	6	6	2
2	6	38	2					2	2	3	3						2						2	3	6	3
1	1	42	2	4	99	99	3					1							3	5	2	2
1	1	42	2	1	1	1	4					1							4	3	4	4
2	3	34	2					99	9	99	99			3									7	7	7	4
1	4	73	2	1	1	2	1								1				1	6	6	1
2	5	59	2					7	1	1	4					1							5	7	7	7
2	2	47	1					6	6	99	6		2										2	3	3	1
1	4	36	2	4	8	9	4								1				1	6	1	2
1	2	37	1	6	8	8	8						1						2	5	2	3
2	4	51	2					5	5	99	8				1								7	7	7	7
1	6	66	1	3	1	9	3										1		1	6	6	2
2	1	53	1					6	99	99	4	2											7	7	7	7
2	3	28	1					3	6	1	1			5									6	3	1	1
1	1	63	2	6	6	10	6					1							1	5	5	2
1	5	46	1	6	6	5	7									2			2	1	2	2
2	3	57	1					4	5	99	7			2									2	5	5	2
2	4	26	1					4	6	99	2				1								3	5	5	2
1	4	57	2	1	1	1	1								99				7	7	7	7
2	4	55	2					1	1	99	1				1								2	3	3	2
1	1	32	2	4	4	6	6					1							1	7	4	2
1	2	28	2	99	99	4	5						4						7	7	7	7
2	7	49	1					1	1	1	1							99					7	7	7	7
1	2	65	1	1	1	3	1						2						6	1	1	1
2	2	42	2					1	1	1	2		1										3	4	5	1
1	7	53	2	6	2	4	2											1	1	2	3	1
2	7	54	1					1	1	99	1							1					3	3	3	1
1	6	51	2	1	1	4	1										1		2	1	2	1
1	7	23	2	6	6	7	6											3	3	3	3	2
2	1	57	2					1	1	1	1	1											1	6	6	2
2	6	22	2					5	5	4	5						3						4	2	5	4
2	4	37	1					1	1	99	1				1								1	3	4	2
2	6	25	1					6	99	99	6						3						7	4	7	2
2	4	38	2					7	6	99	7				2								2	6	6	3
1	4	56	2	3	3	5	5								99				3	2	2	5
2	6	19	2					99	99	99	1						1						3	6	4	3
1	2	18	2	4	99	4	4						99						3	4	4	3
1	2	24	2	7	99	7	1						1						3	3	2	2
2	1	28	1					1	1	6	1	1											2	2	1	5
2	1	59	2					6	6	7	6	1											2	7	7	2
2	2	39	1					4	4	8	4		1										4	5	6	2
1	6	61	2	8	8	11	8										1		2	5	5	1
1	4	61	2	2	2	10	6								3				7	7	7	7
1	6	53	2	7	6	6	9										3		3	3	2	2
2	7	40	2					6	6	8	9							1					1	6	6	1
2	1	61	2					1	1	1	1	1											5	6	5	4
1	2	65	1	6	6	8	6						2						3	3	2	2
2	4	47	1					1	1	1	1				6								2	5	1	2
1	1	45	1	3	3	7	2					2							4	4	4	2
2	5	35	2					1	1	1	1					3							5	5	6	5
1	5	33	1	4	6	4	6									2			1	4	3	2
2	5	46	2					2	2	99	6					2							3	5	6	5
2	4	28	1					1	1	1	1				2								3	3	3	3
2	7	28	1					99	99	99	3							1					2	1	6	3
2	3	46	2					6	7	5	5			1									4	6	6	5
1	1	71	1	1	2	6	2					1							3	2	2	2
2	2	32	1					5	5	1	4		3										2	7	3	4
1	7	46	2	8	9	9	6											2	4	4	4	4
1	2	58	1	5	99	2	6						2						3	4	4	3
1	3	48	1	99	99	3	1							2					2	3	2	2
2	3	34	2					2	3	99	1			1									1	6	6	2
2	4	27	2					6	99	99	5				1								3	4	4	1
1	4	34	1	6	99	6	5								1				2	3	3	2
1	1	21	2	6	99	9	10					2							6	5	6	2
2	1	27	2					3	3	99	6	1											2	5	5	2
2	6	41	2					2	2	3	3						1						4	7	7	1
2	4	56	1					7	7	7	7				3								7	4	4	4
2	6	40	2					5	4	99	3						99						7	7	7	3
1	5	64	1	2	2	8	2									3			4	4	4	1
2	7	46	1					8	7	99	7							1					2	2	3	3
2	7	55	1					6	6	6	6							1					2	4	7	4
2	4	30	1					5	5	1	6				2								4	3	5	2
1	3	36	2	3	6	6	5							1					3	3	3	3
1	2	51	2	3	5	5	3						1						2	3	2	1
1	6	57	2	5	6	9	4										1		3	4	4	3
1	2	50	2	4	6	5	9						3						4	4	4	4
2	1	55	2					6	99	99	8	1											3	3	3	3
1	1	53	1	6	6	11	6					1							3	3	3	2
2	6	46	1					1	4	99	3						3						5	4	5	7
2	1	58	1					4	4	99	5	2											3	2	2	3
1	3	51	1	8	7	9	6							2					3	3	3	2
2	7	46	1					3	1	1	1							1					3	1	4	3
2	3	20	2					4	99	99	1			99									7	7	7	7
2	1	59	2					1	1	1	1	4											7	7	7	7
2	5	64	2					4	4	99	4					1							3	3	3	5
2	6	30	1					4	4	1	5						1						3	6	6	2
1	7	58	2	6	4	10	3											1	1	2	4	1
2	1	58	2					1	1	1	1	1											1	3	6	3
1	1	53	2	5	6	10	6					1							2	6	3	2
1	1	44	2	6	4	9	5					1							2	1	3	2
2	4	60	2					1	1	99	1				1								3	5	5	2
2	1	37	1					6	5	99	9	3											2	7	7	2
2	4	25	1					6	6	99	8				4								1	7	4	1
2	6	40	1					1	1	1	1						1						3	3	4	3
2	2	45	1					5	5	6	4		1										7	7	7	7
2	4	58	1					9	9	99	4				1								7	7	7	2
2	5	62	1					4	4	7	6					2							3	2	3	1
1	5	38	1	4	4	6	4									3			4	4	4	1
2	1	48	1					1	1	6	1	1											1	7	1	4
1	3	56	1	1	1	6	1							4					6	4	1	1
1	7	38	1	8	8	7	6											2	2	3	3	2
1	5	62	2	1	4	8	1									1			1	6	6	4
1	7	61	2	4	6	6	6											1	2	4	6	1
1	1	54	2	5	6	7	7					1							1	5	4	2
1	1	25	2	5	99	99	5					1							1	5	5	2
1	1	32	1	6	6	9	7					99							7	3	1	2
1	4	68	1	4	3	6	6								4				4	3	2	3
2	1	26	2					8	7	99	8	1											2	3	3	2
2	1	46	2					3	3	99	3	3											7	5	5	6
1	3	54	2	3	4	99	4							4					6	3	1	3
1	7	72	1	6	6	6	6											1	3	4	3	1
1	5	63	1	7	7	7	7									2			1	5	7	2
1	6	50	1	4	7	6	8										1		3	5	2	2
2	7	19	2					6	6	6	6							4					2	3	3	2
1	1	45	2	99	99	9	3					1							2	6	6	7
2	4	24	2					6	7	99	6				1								3	7	7	3
2	1	56	2					7	5	99	8	1											3	2	3	2
1	1	39	2	8	6	10	9					3							6	1	1	2
2	6	50	1					5	3	1	4						1						3	7	7	4
1	4	51	1	1	1	4	4								4				7	4	4	1
2	3	30	1					1	1	6	1			1									1	7	7	4
2	4	27	1					1	1	1	7				3								1	6	6	6
2	2	33	1					3	5	99	5		1										2	4	5	3
2	6	45	2					1	1	2	2						2						7	6	6	7
1	4	18	1	3	2	2	2								6				1	4	3	2
1	5	52	1	5	5	8	3									3			2	7	7	3
1	3	25	2	5	99	11	8							1					3	6	6	3
2	1	35	1					4	3	99	4	1											2	7	7	2
2	1	21	1					7	99	99	7	1											7	7	7	7
2	7	43	1					4	4	99	10							1					2	6	6	3
1	3	63	2	1	1	1	3							1					6	7	1	1
1	5	63	1	11	2	11	2									3			1	3	5	1
1	7	51	1	4	5	9	5											1	2	5	5	2
1	2	58	1	5	99	3	3						2						2	3	3	4
2	2	57	2					2	2	1	2		3										7	4	4	4
1	4	47	2	4	2	10	6								2				2	4	3	3
2	7	39	2					6	6	1	9							3					3	5	5	3
1	6	65	2	1	4	3	3										1		1	5	7	1
2	4	53	1					1	1	99	2				1								7	7	7	7
1	3	60	2	8	7	7	9							1					1	4	4	4
1	2	29	2	1	1	6	6						2						1	3	6	1
1	1	50	2	5	6	11	5					1							1	6	6	2
1	7	33	2	2	2	1	6											4	4	1	4	1
1	1	49	1	3	4	10	5					1							2	3	1	2
2	2	20	2					1	1	99	1		1										1	5	3	2
2	4	36	1					3	4	99	6				2								1	6	6	2
1	6	57	2	1	1	1	1										3		1	6	3	1
1	5	34	1	5	6	7	7									2			4	5	4	5
1	1	63	2	5	5	9	5					1							1	3	3	2
1	4	77	1	8	8	8	8								1				4	3	3	2
2	3	49	1					1	1	1	1			1									1	7	7	1
2	3	24	1					1	1	1	1			99									7	7	7	7
2	1	58	1					2	2	5	3	4											3	3	1	4
1	7	42	1	5	6	8	5											1	2	4	5	2
2	1	21	1					2	2	99	3	1											2	3	4	3
1	3	41	1	1	1	6	2							2					2	5	3	2
1	2	74	1	1	1	8	7						1						1	6	6	1
1	1	67	2	6	6	8	6					2							7	2	2	2
2	2	40	2					3	4	99	4		2										2	5	3	3
1	7	37	2	7	99	6	4											1	1	1	1	1
2	2	37	2					5	99	99	5		2										7	7	7	7
2	4	38	1					8	8	99	6				1								5	5	5	2
2	4	39	1					1	3	1	3				2								3	3	3	3
2	7	37	2					3	2	6	1							1					5	6	5	6
2	7	57	1					3	4	2	4							1					2	5	5	1
2	1	57	2					6	4	1	4	2											5	7	5	5
2	7	46	1					3	5	4	7							1					7	7	7	7
1	6	56	2	1	1	4	1										1		1	6	6	1
2	1	58	2					4	2	5	9	1											7	5	1	7
1	1	22	1	1	4	5	99					3							1	6	6	2
1	6	72	1	6	9	11	7										1		4	3	3	5
2	6	21	2					1	1	6	4						1						7	7	7	7
2	5	44	2					5	3	2	2					1							3	7	7	7
1	7	61	1	10	11	8	10											1	1	2	1	1
2	1	31	2					8	6	6	6	2											2	3	7	2
2	3	45	2					1	1	99	1			1									1	7	7	1
1	2	32	1	1	2	9	2						1						2	6	5	1
1	5	67	1	6	8	8	6									2			3	5	4	3
1	1	45	1	5	4	11	7					1							2	5	5	2
1	4	63	1	2	2	2	1								3				7	7	7	7
1	7	60	1	3	3	4	8											1	1	5	2	1
2	5	50	2					1	1	99	1					99							4	7	7	7
2	3	31	2					7	7	99	3			3									7	7	7	7
2	6	46	1					1	2	5	1						1						4	4	4	4
2	5	38	1					1	1	99	2					99							2	3	3	3
2	7	51	1					1	1	1	1							2					4	7	7	4
2	4	57	2					1	1	99	1				99								7	5	6	7
2	6	19	2					3	3	4	6						4						6	5	6	5
2	1	46	1					6	6	6	6	2											4	4	4	3
1	6	61	1	99	99	99	99										4		7	7	7	7
1	5	56	2	5	6	10	8									6			1	6	6	1
2	1	62	2					4	4	6	5	1											5	4	4	1
1	1	51	2	6	6	4	5					2							3	3	1	1
2	3	52	1					2	2	4	3			2									2	4	4	4
1	1	64	2	2	2	7	1					2							2	2	5	2
2	1	46	2					2	2	99	7	3											7	7	7	7
1	6	24	2	99	5	99	6										1		4	5	5	3
2	7	55	1					1	1	4	1							1					1	3	3	1
1	2	36	2	2	2	2	2						2						4	3	3	2
1	3	40	1	6	4	4	4							1					1	6	6	1
1	6	57	2	3	99	3	99										1		5	5	5	5
2	1	18	1					99	99	99	99	1											7	7	7	6
2	6	69	1					7	7	99	9						2						3	3	3	3
2	7	27	2					7	99	99	8							4					7	7	7	7
1	4	49	2	10	10	10	5								1				1	3	3	3
1	6	33	2	6	1	6	1										2		3	2	1	1
1	1	24	1	3	99	6	8					4							7	7	7	7
1	6	49	1	8	8	10	4										2		3	2	2	2
1	6	44	1	5	6	5	4										1		2	4	4	2
1	7	46	2	99	3	2	3											99	7	3	3	7
2	5	30	2					1	1	99	4					3							2	6	7	1
1	5	26	2	5	6	9	5									2			3	3	3	3
2	6	67	2					6	4	99	6						1						3	4	4	4
1	3	18	1	4	2	10	2							1					2	6	6	2
1	1	41	2	6	7	8	6					1							2	4	5	2
1	1	38	2	5	99	7	8					2							1	4	4	1
1	4	44	2	3	2	6	3								1				2	7	2	1
1	7	56	1	6	99	5	4											1	2	7	2	2
1	4	27	2	7	6	8	7								1				3	4	4	4
1	4	21	1	1	2	1	4								3				1	2	1	1
1	2	18	1	3	99	3	1						2						1	7	5	2
2	1	57	2					1	1	1	1	1											6	6	3	1
1	5	48	1	4	7	4	5									2			3	5	4	3
1	6	51	1	5	5	6	6										2		3	4	4	3
1	7	77	2	4	4	10	1											1	3	6	4	2
2	2	55	1					4	3	2	2		2										2	7	7	2
2	7	53	1					1	1	99	2							1					2	3	3	2
2	5	59	2					6	99	99	3					3							2	7	7	2
1	6	37	2	5	6	9	5										1		1	2	3	2
1	5	60	2	9	99	9	99									4			1	7	2	7
1	6	37	2	5	5	6	8										4		7	7	7	7
2	5	27	2					1	1	1	1					2							2	7	7	1
2	3	65	1					6	3	99	6			2									4	5	5	2
2	2	38	2					6	6	99	6		1										1	2	2	1
1	6	30	2	4	3	7	4										1		1	7	2	1
1	7	26	1	2	11	11	5											1	3	2	5	1
2	6	58	2					6	6	6	6						99						7	7	7	7
2	1	31	1					2	6	99	3	1											1	6	6	2
2	5	55	1					1	1	5	1					99							7	7	7	7
1	3	43	1	1	1	1	2							4					3	4	2	2
1	4	61	2	1	1	2	1								1				1	6	6	1
2	2	51	2					1	1	99	1		1										1	7	7	1
2	5	46	2					2	1	7	4					5							2	3	2	2
2	1	46	1					2	4	99	4	1											3	4	4	3
1	7	76	2	7	9	9	7											3	5	2	2	2
2	3	52	2					6	4	6	4			3									7	7	7	2
1	2	56	2	3	3	4	5						2						3	3	2	1
2	2	47	1					2	2	7	3		2										1	5	5	1
2	4	57	2					1	1	1	1				99								7	7	7	4
2	4	42	2					6	4	2	5				1								3	3	3	3
1	1	33	1	4	99	7	5					1							3	3	3	2
1	1	20	1	3	4	6	5					1							2	3	3	1
2	7	39	2					2	4	99	1							4					7	7	7	7
1	2	59	1	6	6	6	6						1						1	4	7	1
2	1	71	1					5	5	3	7	3											4	3	3	2
2	7	36	1					1	1	6	4							1					1	7	6	6
2	5	42	1					1	1	1	1					4							7	7	7	7
2	5	56	1					2	3	5	3					3							3	3	5	4
2	3	35	1					4	4	5	5			1									2	3	2	3
1	1	24	1	6	6	1	6					5							6	1	1	6
2	6	36	1					6	6	6	6						1						7	7	7	7
1	2	58	1	9	9	11	4						1						2	6	6	1
1	2	44	2	6	5	6	6						2						1	5	3	2
2	6	23	1					8	99	99	6						99						7	7	7	7
2	7	51	1					5	4	3	3							1					2	5	4	3
1	3	60	1	7	7	11	7							2					1	2	2	1
2	3	59	1					1	1	99	1			1									1	5	5	1
2	3	53	2					4	1	99	1			1									1	7	7	1
2	2	29	2					3	5	7	7		3										4	6	4	3
2	6	47	2					7	7	11	7						3						7	5	6	1
2	4	42	1					4	99	99	6				3								3	3	6	4
2	1	61	1					4	3	4	4	1											3	2	3	2
1	5	45	1	6	5	8	7									3			2	5	5	1
1	5	50	2	5	5	8	3									6			1	4	3	1
1	2	36	2	10	5	9	7						1						1	5	6	1
1	1	43	1	6	5	9	5					1							7	4	5	3
2	6	46	1					3	4	1	6						1						2	7	7	7
2	7	67	1					8	7	8	7							1					5	4	5	3
2	6	56	1					6	4	5	5						2						2	3	3	1
2	6	60	1					3	99	99	3						1						2	4	4	3
1	7	24	2	1	99	99	1											99	3	3	3	3
1	1	65	1	1	1	6	1					1							1	6	6	1
1	4	46	2	99	99	99	99								4				7	7	7	7
2	1	20	1					5	4	1	3	1											5	5	5	2
2	1	63	1					1	1	99	5	1											1	5	5	3
1	7	55	2	4	5	4	5											3	7	2	1	1
1	4	54	1	1	1	10	1								1				1	1	1	1
1	1	36	1	7	6	6	6					1							1	4	3	5
1	6	76	1	6	5	6	7										1		5	5	5	5
1	5	72	2	1	1	11	1									4			1	5	5	1
1	2	62	1	4	4	10	4						1						3	4	1	1
2	7	53	1					1	1	7	2							1					2	3	3	1
2	7	36	1					5	99	99	7							1					1	4	4	5
2	7	36	1					2	1	8	6							1					2	3	7	2
2	1	59	1					1	1	99	3	2											2	3	5	3
2	5	57	2					5	5	6	5					1							7	7	7	7
2	1	56	2					7	7	5	6	1											2	3	2	1
1	3	36	1	99	99	6	4							1					7	7	7	3
2	5	22	2					6	6	8	6					5							7	7	7	7
2	1	20	1					7	7	7	7	2											4	3	2	3
2	7	56	1					1	1	99	6							1					1	6	6	5
1	6	21	2	6	4	8	6										1		1	2	2	3
2	3	66	1					6	6	99	8			1									2	5	5	2
1	5	41	2	3	99	5	99									2			7	2	2	3
1	3	70	1	8	7	6	7							1					4	5	2	2
2	5	67	2					5	4	2	5					99							4	6	6	1
1	1	25	1	3	5	5	5					1							3	3	3	2
1	3	41	2	5	5	6	6							1					4	7	7	4
1	2	51	1	7	7	10	9						1						2	2	2	2
2	3	56	1					3	2	99	2			1									4	4	6	5
1	2	79	2	99	99	99	99						4						7	7	7	7
2	7	55	1					1	1	6	1							1					1	6	6	1
1	7	56	2	8	9	9	9											1	4	3	3	4
1	5	54	1	8	9	9	8									3			1	4	2	1
1	4	31	2	6	6	9	7								1				3	5	5	4
2	1	59	2					4	3	6	5	1											5	3	7	7
2	3	62	1					5	4	4	4			1									4	5	6	5
2	2	45	2					6	6	2	6		2										7	7	7	7
2	3	62	1					1	3	99	4			2									3	4	4	3
1	3	46	2	7	5	8	7							2					7	7	7	7
2	1	56	2					6	4	6	5	1											2	6	6	3
1	1	67	2	8	7	6	6					1							2	4	3	3
2	3	34	1					1	1	1	1			1									1	6	6	1
1	2	55	2	5	99	7	6						3						7	2	3	3
2	5	45	2					3	3	99	3					1							1	2	2	1
2	3	45	2					8	5	5	8			1									3	4	4	4
2	5	57	1					6	4	99	5					4							7	7	7	7
2	2	48	2					2	1	1	2		2										7	7	7	7
1	4	23	1	7	8	8	6								3				1	7	7	2
1	3	60	2	3	3	9	2							2					2	7	7	2
1	1	22	1	99	99	7	6					3							3	7	3	4
2	1	49	2					6	99	99	7	3											5	4	6	5
1	1	57	2	4	1	3	4					3							3	3	1	3
2	2	38	2					8	7	1	6		1										2	4	6	6
2	5	55	2					1	1	3	1					2							1	6	6	1
1	4	65	2	4	4	6	7								5				1	1	1	1
2	1	60	2					1	4	6	7	2											1	7	4	1
1	7	26	2	5	5	7	4											1	5	3	5	2
1	1	23	2	7	6	99	9					2							3	7	7	3
1	5	22	1	6	99	10	7									5			1	2	4	1
1	7	18	2	8	7	8	6											1	2	4	3	3
2	4	28	2					1	1	99	1				99								7	7	7	7
2	4	55	1					1	1	1	1				1								1	2	3	1
1	2	69	2	4	4	4	4						1						7	7	7	7
1	5	58	1	6	7	7	7									3			2	3	3	2
2	1	55	2					2	6	10	5	1											4	7	7	4
1	1	54	1	7	8	10	8					6							6	1	1	1
1	5	50	2	8	8	5	6									3			4	3	4	3
2	7	27	2					9	7	99	7							3					4	7	2	1
2	1	45	1					6	5	3	7	1											7	7	7	7
2	3	36	2					1	1	1	1			1									2	1	3	2
1	5	47	1	7	8	6	7									2			3	2	2	2
1	2	65	1	6	6	7	6						1						3	4	3	2
2	2	42	2					1	1	1	1		1										5	2	3	3
2	2	58	1					1	1	1	1		1										2	6	4	2
2	1	58	2					1	1	2	2	1											4	4	3	3
2	6	25	2					7	8	6	9						3						3	3	2	4
2	5	29	2					8	7	8	10					4							4	4	4	4
2	6	48	1					5	5	6	2						1						1	1	2	1
1	7	62	1	1	1	6	1											1	2	2	2	1
1	6	67	1	9	9	1	9										5		4	1	1	1
1	4	43	1	4	4	7	4								3				1	4	5	2
1	5	56	1	4	4	4	4									7			5	2	2	2
1	2	47	1	8	8	3	9						1						1	1	1	1
1	7	63	1	7	5	10	7											1	5	5	5	6
2	1	50	2					4	4	6	6	1											4	4	4	4
2	4	38	1					7	6	11	9				1								3	5	7	1
1	2	23	1	6	7	9	7						1						3	4	4	3
2	5	66	1					2	2	4	2					2							6	5	5	4
1	5	59	1	7	8	8	6									4			7	7	7	7
1	3	65	1	7	7	5	6							3					4	2	2	2
1	1	18	1	99	99	10	99					1							1	6	6	6
1	1	52	1	2	1	5	7					1							1	6	4	4
2	3	51	1					2	2	99	9			1									7	7	7	1
2	4	30	2					2	3	2	2				4								7	7	7	7
2	6	38	2					3	4	3	5						1						4	1	6	1
2	5	47	2					4	4	4	8					99							7	4	6	7
2	1	56	2					4	4	99	4	1											3	7	7	2
1	1	72	1	6	5	5	6					2							2	2	3	3
1	4	27	1	4	4	5	11								3				3	3	3	4
2	1	35	1					1	1	1	1	1											3	5	5	2
1	2	34	1	9	7	7	6						2						3	2	1	2
1	3	75	2	3	4	9	3							1					1	3	1	1
2	2	27	1					7	7	7	3		1										1	4	4	1
2	7	50	2					6	4	99	1							2					4	4	1	7
2	5	51	1					4	2	99	3					2							2	2	4	3
2	3	66	1					5	5	99	5			1									4	7	7	2
2	2	65	1					7	7	2	8		3										3	2	2	2
2	3	58	1					6	7	6	6			1									2	4	4	2
1	2	67	2	6	7	10	10						2						1	1	1	1
1	2	60	2	3	3	6	3						2						3	5	3	2
1	5	64	1	4	4	7	4									1			1	5	4	3
1	1	27	1	6	6	6	4					4							7	7	7	7
2	4	45	1					5	4	99	5				5								2	3	4	2
2	6	41	1					1	1	99	3						3						3	7	7	1
1	7	63	2	7	99	7	5											1	2	4	4	2
2	4	39	2					1	1	99	4				4								3	4	4	5
2	1	55	2					5	1	1	2	2											7	7	7	7
1	2	40	1	4	3	5	4						3						2	2	2	2
1	6	68	1	4	4	10	4										1		1	6	6	3
1	1	52	1	6	6	11	6					1							1	6	3	2
1	1	50	1	7	3	4	4					2							3	2	2	2
1	3	18	2	5	5	8	4							2					4	4	5	3
2	1	37	2					4	3	99	5	1											2	3	3	4
2	3	49	1					6	7	99	6			1									7	7	7	7
1	5	39	2	4	5	2	6									4			4	4	4	4
2	4	47	1					2	2	4	3				99								7	7	7	7
1	6	67	1	8	10	8	8										2		3	3	3	3
1	3	53	1	6	9	6	3							1					6	5	5	2
1	2	48	1	3	3	6	2						6						6	2	1	3
2	7	46	2					1	4	99	4							1					4	4	4	1
1	2	27	2	99	99	6	8						2						3	4	4	3
2	2	39	2					99	99	99	99		4										7	7	7	7
2	1	42	1					3	2	99	2	2											2	5	5	5
1	6	44	1	6	6	9	6										2		7	7	2	3
2	1	35	1					99	1	99	1	1											6	3	3	1
1	6	38	2	8	9	10	8										1		5	5	5	3
2	3	46	1					4	6	6	4			1									1	2	7	4
1	5	46	1	6	99	6	6									3			3	3	3	2
1	7	40	2	5	5	7	5											1	7	3	3	2
1	3	41	1	1	1	4	1							3					3	3	3	4
1	1	43	1	4	4	4	4					1							3	3	2	3
1	1	23	2	4	99	6	6					1							3	7	4	7
2	2	47	1					3	2	8	5		1										1	5	5	3
2	5	55	1					3	3	99	6					6							1	4	4	3
2	6	49	2					5	4	5	4						1						6	4	1	1
1	5	61	1	2	2	9	2									5			2	5	3	1
2	1	68	1					1	1	1	1	1											1	3	3	1
1	3	18	2	99	99	7	99							1					2	7	4	2
1	2	34	1	6	5	5	6						2						2	6	6	2
1	1	18	1	7	5	5	8					1							2	7	4	3
1	1	21	1	1	1	10	1					2							7	4	4	7
1	1	65	2	3	5	9	7											1	5	3	3	3
1	1	27	1	3	4	3	1					2							1	1	1	1
2	3	46	1					1	1	4	6			1									7	7	7	7
2	4	36	1					7	7	7	6				2								3	4	4	2
2	1	26	2					5	5	8	2	1											7	7	7	7
2	4	31	1					6	6	8	4				2								4	3	3	3
1	1	65	2	2	2	10	2					1							1	4	4	1
2	6	59	2					4	3	1	7						99						7	7	7	7
1	7	71	1	6	6	6	5											1	2	2	1	1
2	1	58	2					2	1	99	5	1											1	4	4	1
2	2	57	1					1	1	99	1		1										1	7	7	4
2	6	31	1					2	1	6	1						1						2	3	3	3
2	6	50	1					5	1	1	1						1						1	4	2	1
1	7	40	1	5	5	4	4											99	7	7	7	7
1	5	40	1	4	1	10	1									3			1	3	1	1
2	1	50	1					5	5	99	5	1											7	7	7	7
1	2	62	1	6	6	8	8						1						4	6	5	3
2	1	34	1					1	1	1	8	1											1	7	7	1
2	5	56	2					5	99	99	7					5							1	7	7	1
1	2	25	1	4	4	7	6						99						7	7	7	7
1	1	19	1	99	4	8	2					1							1	4	4	2
2	6	43	2					4	5	99	4						2						5	2	1	3
1	5	64	1	1	1	11	1									4			1	6	6	3
2	2	23	2					6	4	99	7		1										3	4	5	3
2	3	20	2					5	4	99	6			1									3	4	3	3
2	7	25	2					99	99	99	99							2					2	2	1	1
1	6	46	1	5	6	7	5										1		2	4	4	2
1	7	69	1	6	6	8	6											2	3	2	2	2
1	6	39	1	9	8	99	7										5		6	2	2	2
2	1	39	1					1	1	1	3	1											2	5	5	2
1	2	22	1	1	2	5	3						2						4	7	7	4
2	2	60	1					3	3	99	5		1										2	4	5	3
1	4	60	1	4	6	7	5								1				1	3	2	1
2	1	25	2					8	8	6	10	1											1	6	6	3
2	5	44	2					7	7	7	8					2							3	4	5	3
2	5	25	2					9	6	5	8					3							6	7	7	4
1	1	60	1	8	7	99	8					1							3	1	1	3
2	2	57	1					6	6	99	8		3										7	7	7	7
1	2	49	1	7	6	6	9						2						2	2	1	1
1	6	21	2	99	99	99	4										2		2	7	7	2
2	2	37	1					6	6	99	8		2										4	3	3	3
2	3	46	1					6	5	6	4			1									3	4	4	2
1	6	61	1	4	6	11	2										1		1	6	6	4
2	2	58	1					4	1	1	6		2										4	2	3	1
1	6	56	1	2	2	3	2										1		1	3	3	1
2	1	60	2					6	5	99	4	1											4	2	2	6
1	7	57	2	5	99	6	5											3	7	7	7	7
1	5	68	2	7	7	7	7									3			3	4	5	2
1	5	31	2	6	99	99	6									2			7	7	7	7
2	1	55	2					2	2	2	2	99											7	7	7	7
1	1	37	2	5	5	4	6					1							2	6	6	3
2	3	18	1					8	6	99	4			1									2	2	3	2
1	7	23	1	4	5	99	6											4	7	7	7	7
2	2	61	1					3	3	7	3		1										2	4	4	1
1	1	33	2	7	10	7	1					1							1	3	5	2
1	1	46	1	6	5	10	4					1							1	6	3	2
2	3	37	1					2	2	99	3			1									2	5	5	3
2	6	37	2					1	1	1	3						3						3	7	7	4
1	1	46	1	6	5	9	4					1							3	3	3	1
2	1	56	2					1	3	6	2	1											3	3	3	3
1	3	48	2	3	2	10	3							1					1	6	2	1
1	6	63	2	7	99	10	6										1		2	4	3	2
2	3	56	1					6	6	99	4			99									7	7	7	4
2	2	40	1					3	3	3	5		2										7	7	7	7
1	2	34	2	6	6	9	6						2						3	4	4	2
1	1	55	1	6	5	7	7					1							1	4	7	1
2	6	35	2					5	99	99	5						1						3	5	4	2
2	5	45	2					1	1	1	1					99							1	2	2	1
1	6	62	1	6	6	7	6										1		5	5	5	2
1	7	58	2	3	4	2	3											1	2	3	2	2
1	5	47	1	4	4	8	4									2			1	5	3	3
2	6	27	2					1	1	6	1						1						2	5	6	3
2	3	51	1					6	99	99	6			1									2	5	6	6
2	6	31	1					1	1	1	6						2						1	4	4	1
1	1	22	2	3	5	6	3					1							3	7	7	1
2	2	50	1					3	3	3	6		5										6	3	3	3
1	1	54	2	6	7	6	4					1							2	2	2	1
1	4	42	2	7	7	7	7								2				2	7	2	7
1	1	57	2	2	2	9	2					1							1	7	7	1
1	2	31	2	7	6	4	4						2						3	2	2	3
1	3	41	1	4	3	6	2							1					3	4	5	2
1	1	31	1	2	2	2	1					2							4	1	1	1
2	3	43	1					6	6	6	6			1									3	3	3	3
1	7	56	1	6	6	3	8											2	6	2	2	1
1	2	52	1	1	1	1	1						1						1	1	1	1
1	7	48	1	6	6	7	6											2	1	3	2	1
2	5	57	2					3	2	1	4					1							1	7	7	5
2	5	64	1					9	9	99	10					99							7	7	7	7
1	4	46	1	1	1	4	1								2				1	5	3	1
1	4	24	2	4	5	6	3								1				4	7	7	3
1	7	39	2	6	9	11	8											1	1	6	6	3
1	1	46	1	3	3	3	2					5							2	2	1	4
2	7	23	1					2	3	1	1							1					2	6	3	5
2	3	55	2					99	99	99	3			99									7	7	7	7
1	1	68	1	6	6	7	7					1							2	3	3	2
1	1	36	2	7	8	10	7					3							3	2	2	2
2	7	37	1					5	5	5	6							1					3	2	4	1
2	4	59	2					7	5	2	8				1								6	4	3	3
2	2	58	1					1	1	2	1		2										3	3	3	1
2	4	59	1					6	4	4	6				1								6	6	6	6
1	2	60	2	7	7	10	7						1						2	5	3	1
1	7	49	1	1	1	9	1											1	1	6	4	1
1	4	64	1	6	8	9	5								1				1	5	3	2
2	1	61	2					5	4	8	7	1											3	7	7	5
1	1	40	2	7	7	9	8					1							4	4	4	4
2	1	25	1					2	4	6	3	2											6	2	3	2
1	1	38	1	5	5	6	5					1							3	4	4	4
2	3	59	1					4	4	1	4			1									1	2	3	2
2	4	55	2					9	8	99	8				3								4	3	5	4
1	1	68	2	1	1	99	1					1							1	6	6	2
2	6	22	2					9	6	6	5						1						4	3	4	3
1	7	67	2	5	1	9	1											4	7	7	7	1
1	6	65	1	6	99	6	6										3		5	5	4	1
1	7	45	2	6	5	7	6											1	2	4	4	1
1	7	57	2	3	2	10	7											1	1	5	5	3
1	1	33	1	7	9	10	8					1							2	3	4	2
2	5	69	2					5	4	99	5					4							1	7	7	1
2	5	56	2					1	1	3	2					3							7	7	7	7
1	7	58	1	3	1	10	3											1	2	6	6	5
2	7	39	2					3	7	5	6							3					3	4	3	3
1	5	64	2	4	3	11	5									1			1	5	3	2
1	1	20	2	6	6	7	9					2							2	3	3	3
2	7	38	2					2	1	3	5							99					7	7	7	7
2	1	59	2					1	1	9	6	1											1	4	5	1
2	3	25	2					6	6	99	8			99									7	7	7	7
1	5	70	1	7	99	11	3									1			1	5	5	3
1	4	37	1	4	1	6	3								1				2	6	6	2
1	3	68	1	5	5	5	6							1					2	5	7	3
1	3	60	1	4	4	4	4							4					3	3	1	1
1	2	73	2	3	3	4	3						3						2	2	3	2
1	1	31	2	5	7	9	9					1							3	3	2	3
2	1	25	1					7	7	8	4	1											2	5	4	3
2	1	22	2					5	1	99	1	1											1	5	6	4
2	3	37	2					8	8	8	7			1									3	5	5	3
2	6	60	1					1	1	1	1						1						3	3	3	3
2	5	57	2					1	1	99	1					1							1	6	6	4
1	5	62	1	3	3	8	3									1			1	2	2	1
1	3	47	2	8	8	11	6							2					3	1	1	2
2	1	23	1					1	1	1	1	1											3	3	3	3
1	5	46	1	1	1	3	1									4			1	2	2	1
1	6	64	2	4	5	2	2										2		2	6	2	1
1	7	64	2	4	4	8	4											1	4	6	3	5
2	1	58	2					3	2	99	5	2											2	3	7	1
1	1	28	1	6	7	9	5					1							2	2	3	4
1	1	44	1	6	6	11	1					2							4	2	4	6
1	3	56	2	9	8	9	9							3					1	2	3	2
2	6	24	2					5	7	99	4						1						1	5	6	2
2	1	56	1					1	1	99	1	2											6	7	7	1
1	2	51	2	1	1	9	1						1						1	6	1	1
1	3	35	1	2	2	3	2							2					3	4	3	6
2	4	44	1					1	1	3	1				4								7	7	7	7
1	6	39	2	4	5	4	5										1		7	7	3	1
2	3	45	2					1	1	1	1			2									2	4	5	3
1	6	31	1	3	4	8	5										2		1	4	4	2
2	3	66	1					1	1	99	5			3									3	4	3	1
1	6	54	1	5	5	5	4										5		7	7	7	7
1	1	69	2	99	99	8	6					1							1	4	1	1
2	3	55	1					3	3	6	6			2									3	6	6	2
2	6	37	1					4	4	99	5						1						5	4	4	4
2	3	23	2					99	99	11	99			1									2	5	4	4
2	1	27	2					5	4	4	5	3											3	3	4	4
2	4	62	1					5	6	8	4				1								1	3	3	1
2	2	27	1					4	1	99	1		2										2	6	6	1
1	1	26	1	6	9	8	10					5							3	4	2	3
2	1	55	2					7	3	1	3	1											2	6	4	3
1	1	32	1	6	10	8	8					1							2	3	4	2
1	1	24	2	99	9	99	8					2							2	2	3	2
2	7	51	1					1	1	1	1							2					2	5	6	1
2	7	37	2					2	2	99	7							1					3	5	5	3
1	6	38	1	4	3	3	6										3		5	2	2	3
2	5	56	2					5	5	3	7					1							4	3	4	5
1	5	72	2	99	5	9	5									1			7	3	2	2
1	1	25	2	6	6	8	9					99							3	2	1	1
1	1	46	2	1	1	1	1					99							7	7	7	7
1	2	53	2	2	1	7	99						2						4	5	4	3
2	1	61	2					5	1	99	6	1											1	3	4	2
2	5	40	2					4	3	7	4					6							4	4	4	4
1	1	44	1	4	7	7	7					1							7	4	3	4
2	6	57	2					1	1	99	1						2						1	7	7	1
2	1	30	1					3	1	1	1	4											7	7	7	7
1	2	67	1	5	4	4	5						6						2	3	1	2
1	1	23	1	1	1	7	1					1							1	6	1	1
2	5	58	1					5	5	7	3					2							2	5	2	3
2	6	55	1					4	3	9	6						2						4	5	4	2
2	5	49	1					2	1	99	2					1							1	6	7	2
2	7	47	2					1	1	1	1							2					7	7	7	7
1	5	61	1	1	1	3	1									4			4	3	4	5
1	5	67	2	7	6	6	6									2			4	5	7	2
1	1	32	2	5	4	8	4					1							2	6	5	2
1	5	63	2	9	9	11	7									1			1	4	4	3
1	1	66	1	2	2	10	2					1							3	3	3	4
1	1	34	1	9	9	7	10					1							2	5	4	2
1	6	67	2	1	1	9	1										1		1	5	5	2
2	1	49	1					4	5	99	6	1											7	7	7	7
1	7	57	1	5	1	8	1											2	4	5	3	3
1	1	46	2	6	4	6	4					2							1	6	6	1
1	1	52	2	99	99	99	99					2							7	7	7	2
2	6	41	1					4	5	9	6						1						1	4	6	6
2	7	41	2					7	99	99	6							2					7	7	7	7
2	1	48	2					3	3	3	3	1											1	6	6	3
[truncated: 2,002 more rows]
