# Supplementary material for: How interest groups influence public opinion: Arguments matter more than the sources
Source: Eur J Polit Res. 2018 Jul 13;58(2):514–35. doi: 10.1111/1475-6765.12298 (PMC6487962; doi:10.1111/1475-6765.12298)
Supplement: Supplementary file 4 [file EJPR-58-514-s003.csv]

Dauer	gndr	age_gr	T7	T11	T12	T13	monade1	T49	T50	T53	T55	T56	T72	T77	leftright_neu	pol_id_scale	poltical_spectrum	country	monade1_rec	frame_con	frame_pro	monade1_rec2	monade1_rec3	T50_rec	monade1_1	monade1_2	monade1_3	monade1_4	monade1_5	monade1_6	monade1_7	monade1_8	monade1_9	monade1_10	monade1_11	monade1_12	monade1_13	monade1_rec3_1	monade1_rec3_2	monade1_rec3_3	monade1_rec3_4	monade1_rec3_5	monade1_rec3_6	monade1_rec3_7	monade1_rec_1	monade1_rec_2	monade1_rec_3	monade1_rec_4	monade1_rec_5
3.816667	1	3	6	6	6	6	9	1					0	0		8		France	4	1	0	5	6		0	0	0	0	0	0	0	0	1	0	0	0	0	0	0	0	0	0	1	0	0	0	0	1	0
9.133333	2	2	6	3	2	2	6	0	4				0	0		6		France	3	0	1	3	3	2	0	0	0	0	0	1	0	0	0	0	0	0	0	0	0	1	0	0	0	0	0	0	1	0	0
12.41667	2	1				5	11	1	4	4	1	1	0	0		3		France	5	1	0	4	5	2	0	0	0	0	0	0	0	0	0	0	1	0	0	0	0	0	0	1	0	0	0	0	0	0	1
6.466667	1	4	5	0	5	5	5	0					1	0		2		France	3	0	1	2	2		0	0	0	0	1	0	0	0	0	0	0	0	0	0	1	0	0	0	0	0	0	0	1	0	0
5.633333	1	4	3	1	2	1	5	1	4	4	3	2	0	0		2		France	3	0	1	2	2	2	0	0	0	0	1	0	0	0	0	0	0	0	0	0	1	0	0	0	0	0	0	0	1	0	0
6.566667	2	4	6	4	5	5	9	1	4		4		0	0		6		France	4	1	0	5	6	2	0	0	0	0	0	0	0	0	1	0	0	0	0	0	0	0	0	0	1	0	0	0	0	1	0
11.06667	2	3					4	1								8		France	2	0	1	3	4		0	0	0	1	0	0	0	0	0	0	0	0	0	0	0	0	1	0	0	0	0	1	0	0	0
5.65	2	3					12	0					0	0		2		France	5	1	0	5	6		0	0	0	0	0	0	0	0	0	0	0	1	0	0	0	0	0	0	1	0	0	0	0	0	1
7.366667	2	5	7	5	7	5	8	0	4	5			0	0		4		France	4	1	0	4	5	2	0	0	0	0	0	0	0	1	0	0	0	0	0	0	0	0	0	1	0	0	0	0	0	1	0
7.333333	2	2					3	0								8		France	2	0	1	3	3		0	0	1	0	0	0	0	0	0	0	0	0	0	0	0	1	0	0	0	0	0	1	0	0	0
19.25	2	1	6	3	6	6	7	0	4				0	0		4		France	3	0	1	3	4	2	0	0	0	0	0	0	1	0	0	0	0	0	0	0	0	0	1	0	0	0	0	0	1	0	0
26.38333	1	5	4	5	8	5	6	1	4	4	3	3	0	0		4		France	3	0	1	3	3	2	0	0	0	0	0	1	0	0	0	0	0	0	0	0	0	1	0	0	0	0	0	0	1	0	0
4.866667	1	2	6	9		6	12	1	4	4	3	3	0	0		4		France	5	1	0	5	6	2	0	0	0	0	0	0	0	0	0	0	0	1	0	0	0	0	0	0	1	0	0	0	0	0	1
13.45	2	3	6	4	4	2	13	1					0	0		2		France	5	1	0	5	7		0	0	0	0	0	0	0	0	0	0	0	0	1	0	0	0	0	0	0	1	0	0	0	0	1
4.733333	2	5	5	3	5	6	1	1	4	3	3	3	0	0		2		France	1	0	0	1	1	2	1	0	0	0	0	0	0	0	0	0	0	0	0	1	0	0	0	0	0	0	1	0	0	0	0
7.833333	2	1	1	1		5	10	0	4				0	0		7		France	4	1	0	5	7	2	0	0	0	0	0	0	0	0	0	1	0	0	0	0	0	0	0	0	0	1	0	0	0	1	0
4.483333	2	3	6	5	5	6	8	1	4				0	0		3		France	4	1	0	4	5	2	0	0	0	0	0	0	0	1	0	0	0	0	0	0	0	0	0	1	0	0	0	0	0	1	0
9.216667	2	2	0	0	0	4	8	1		5	2	2	0	0		6		France	4	1	0	4	5		0	0	0	0	0	0	0	1	0	0	0	0	0	0	0	0	0	1	0	0	0	0	0	1	0
9.433333	2	2	3	4		3	13	1		5		1	0	0		2		France	5	1	0	5	7		0	0	0	0	0	0	0	0	0	0	0	0	1	0	0	0	0	0	0	1	0	0	0	0	1
8.783333	1	5	4	0	5	8	4	1	2	5	2	2	0	0		2		France	2	0	1	3	4	0	0	0	0	1	0	0	0	0	0	0	0	0	0	0	0	0	1	0	0	0	0	1	0	0	0
6.683333	2	2	3	3	4	5	1	0					0	0		5		France	1	0	0	1	1		1	0	0	0	0	0	0	0	0	0	0	0	0	1	0	0	0	0	0	0	1	0	0	0	0
2.85	1	3	5	5	5	5	11	0	6	3	3	3				2		France	5	1	0	4	5	2	0	0	0	0	0	0	0	0	0	0	1	0	0	0	0	0	0	1	0	0	0	0	0	0	1
6.266667	2	2	9	5	8	5	9	2	4							2		France	4	1	0	5	6	2	0	0	0	0	0	0	0	0	1	0	0	0	0	0	0	0	0	0	1	0	0	0	0	1	0
6.3	2	2		0		8	11	0								1		France	5	1	0	4	5		0	0	0	0	0	0	0	0	0	0	1	0	0	0	0	0	0	1	0	0	0	0	0	0	1
12	1	5		2		8	1	0					0	0		6		France	1	0	0	1	1		1	0	0	0	0	0	0	0	0	0	0	0	0	1	0	0	0	0	0	0	1	0	0	0	0
18.55	2	1		4		7	6	0	6	5	3	3	0	0		7		France	3	0	1	3	3	2	0	0	0	0	0	1	0	0	0	0	0	0	0	0	0	1	0	0	0	0	0	0	1	0	0
9	2	4	4	0	7	7	10	0		3	3	3	0	0		5		France	4	1	0	5	7		0	0	0	0	0	0	0	0	0	1	0	0	0	0	0	0	0	0	0	1	0	0	0	1	0
16.01667	2	2	0	0	5	5	13	0	4				0	0		8		France	5	1	0	5	7	2	0	0	0	0	0	0	0	0	0	0	0	0	1	0	0	0	0	0	0	1	0	0	0	0	1
3.083333	2	2					7	2	1							8		France	3	0	1	3	4	0	0	0	0	0	0	0	1	0	0	0	0	0	0	0	0	0	1	0	0	0	0	0	1	0	0
14.26667	2	4	5	3	5	6	10	1	4	2	3	1	0	0		3		France	4	1	0	5	7	2	0	0	0	0	0	0	0	0	0	1	0	0	0	0	0	0	0	0	0	1	0	0	0	1	0
15.65	1	2	5	5		7	13	2	6				0	0		4		France	5	1	0	5	7	2	0	0	0	0	0	0	0	0	0	0	0	0	1	0	0	0	0	0	0	1	0	0	0	0	1
13.33333	2	5	3	0		6	9	0					0	0		2		France	4	1	0	5	6		0	0	0	0	0	0	0	0	1	0	0	0	0	0	0	0	0	0	1	0	0	0	0	1	0
18.65	2	2	7	5		7	1	0	2	4	1	1	0	0		2		France	1	0	0	1	1	0	1	0	0	0	0	0	0	0	0	0	0	0	0	1	0	0	0	0	0	0	1	0	0	0	0
10.56667	2	3	4	0	5	6	12	0	1	5	1	1	0	1		6		France	5	1	0	5	6	0	0	0	0	0	0	0	0	0	0	0	0	1	0	0	0	0	0	0	1	0	0	0	0	0	1
10.3	2	5	4	4		6	3	3	7	4	2	2	0	0		3		France	2	0	1	3	3	7	0	0	1	0	0	0	0	0	0	0	0	0	0	0	0	1	0	0	0	0	0	1	0	0	0
7.3	2	4	6	2	7	6	3	1	4				0	1		4		France	2	0	1	3	3	2	0	0	1	0	0	0	0	0	0	0	0	0	0	0	0	1	0	0	0	0	0	1	0	0	0
8.933333	2	5	7	3	1	6	5	1					0	0		4		France	3	0	1	2	2		0	0	0	0	1	0	0	0	0	0	0	0	0	0	1	0	0	0	0	0	0	0	1	0	0
7.666667	1	5	6	0	7	7	2	0	1	4	1	1	0	0		2		France	2	0	1	2	2	0	0	1	0	0	0	0	0	0	0	0	0	0	0	0	1	0	0	0	0	0	0	1	0	0	0
9.95	2	3	3			3	8	0					0	0		6		France	4	1	0	4	5		0	0	0	0	0	0	0	1	0	0	0	0	0	0	0	0	0	1	0	0	0	0	0	1	0
7.65	2	3	5	5	5	6	4	0	5				0	0		8		France	2	0	1	3	4	2	0	0	0	1	0	0	0	0	0	0	0	0	0	0	0	0	1	0	0	0	0	1	0	0	0
8.433333	2	3	6	4	6	6	3	1	3	4	1	1	0	0		2		France	2	0	1	3	3	1	0	0	1	0	0	0	0	0	0	0	0	0	0	0	0	1	0	0	0	0	0	1	0	0	0
7.4	2	3					4	0					0	0		1		France	2	0	1	3	4		0	0	0	1	0	0	0	0	0	0	0	0	0	0	0	0	1	0	0	0	0	1	0	0	0
14.11667	2	5	6	5	6	5	8	0	6	5	1	1	0	0		3		France	4	1	0	4	5	2	0	0	0	0	0	0	0	1	0	0	0	0	0	0	0	0	0	1	0	0	0	0	0	1	0
26.5	1	5	5	5	3	6	2	1	4	5	3	3	0	0		4		France	2	0	1	2	2	2	0	1	0	0	0	0	0	0	0	0	0	0	0	0	1	0	0	0	0	0	0	1	0	0	0
2.583333	1	4	1	1	1	1	1	1	4							5		France	1	0	0	1	1	2	1	0	0	0	0	0	0	0	0	0	0	0	0	1	0	0	0	0	0	0	1	0	0	0	0
13.55	1	5	7	0		8	3	0		4	2	2	0	0		7		France	2	0	1	3	3		0	0	1	0	0	0	0	0	0	0	0	0	0	0	0	1	0	0	0	0	0	1	0	0	0
15.38333	1	3	5	5	5	10	13	0	4			1	0	1		6		France	5	1	0	5	7	2	0	0	0	0	0	0	0	0	0	0	0	0	1	0	0	0	0	0	0	1	0	0	0	0	1
11.78333	1	5	5	5	5	5	8	0					0	0		3		France	4	1	0	4	5		0	0	0	0	0	0	0	1	0	0	0	0	0	0	0	0	0	1	0	0	0	0	0	1	0
18.68333	2	3	4	4	6	5	7	0					0	0		4		France	3	0	1	3	4		0	0	0	0	0	0	1	0	0	0	0	0	0	0	0	0	1	0	0	0	0	0	1	0	0
63.06667	2	3					2	1					0	0		8		France	2	0	1	2	2		0	1	0	0	0	0	0	0	0	0	0	0	0	0	1	0	0	0	0	0	0	1	0	0	0
17.4	1	4	6	5	5	6	1	0	4	4	3	2	0	0		4		France	1	0	0	1	1	2	1	0	0	0	0	0	0	0	0	0	0	0	0	1	0	0	0	0	0	0	1	0	0	0	0
6.316667	1	4	6	8	4	8	7	0	1	2	3	1	0	0		5		France	3	0	1	3	4	0	0	0	0	0	0	0	1	0	0	0	0	0	0	0	0	0	1	0	0	0	0	0	1	0	0
6.233333	1	4	1	2	4	3	3	0					0	0		6		France	2	0	1	3	3		0	0	1	0	0	0	0	0	0	0	0	0	0	0	0	1	0	0	0	0	0	1	0	0	0
92.46667	2	1					1	0	6				0	0		6		France	1	0	0	1	1	2	1	0	0	0	0	0	0	0	0	0	0	0	0	1	0	0	0	0	0	0	1	0	0	0	0
77.78333	1	5	4	3	5	7	3	0					0	0		6		France	2	0	1	3	3		0	0	1	0	0	0	0	0	0	0	0	0	0	0	0	1	0	0	0	0	0	1	0	0	0
197.1	1	1	5				1	0	6	5			0	0		4		France	1	0	0	1	1	2	1	0	0	0	0	0	0	0	0	0	0	0	0	1	0	0	0	0	0	0	1	0	0	0	0
18.93333	1	5		1	8	9	7	0	4	5	2	2	0	0		2		France	3	0	1	3	4	2	0	0	0	0	0	0	1	0	0	0	0	0	0	0	0	0	1	0	0	0	0	0	1	0	0
2.75	1	3	10	9	9	8	7	3	6	4	5	4	0	0		2		France	3	0	1	3	4	2	0	0	0	0	0	0	1	0	0	0	0	0	0	0	0	0	1	0	0	0	0	0	1	0	0
6.55	2	3	2	2			8	0					0	0		4		France	4	1	0	4	5		0	0	0	0	0	0	0	1	0	0	0	0	0	0	0	0	0	1	0	0	0	0	0	1	0
4.316667	2	2	2	1	5	5	4	1	4				0	0		7		France	2	0	1	3	4	2	0	0	0	1	0	0	0	0	0	0	0	0	0	0	0	0	1	0	0	0	0	1	0	0	0
12.05	1	5	5	2	3	3	3	2	3	4	1		0	0		4		France	2	0	1	3	3	1	0	0	1	0	0	0	0	0	0	0	0	0	0	0	0	1	0	0	0	0	0	1	0	0	0
13.46667	2	4	0	0	0	0	1	0	1				0	0		8		France	1	0	0	1	1	0	1	0	0	0	0	0	0	0	0	0	0	0	0	1	0	0	0	0	0	0	1	0	0	0	0
7.633333	2	2	4	4	6	6	7	1	4	2	2	2	0	0		6		France	3	0	1	3	4	2	0	0	0	0	0	0	1	0	0	0	0	0	0	0	0	0	1	0	0	0	0	0	1	0	0
7.35	1	5	7	8	8	6	5	3	6	4	5	4	1	1		2		France	3	0	1	2	2	2	0	0	0	0	1	0	0	0	0	0	0	0	0	0	1	0	0	0	0	0	0	0	1	0	0
7.15	1	4	2	8	0	0	4	2	6	4	1	1	1	0		4		France	2	0	1	3	4	2	0	0	0	1	0	0	0	0	0	0	0	0	0	0	0	0	1	0	0	0	0	1	0	0	0
8.416667	2	2	7	6	8	7	2	0					0	0		8		France	2	0	1	2	2		0	1	0	0	0	0	0	0	0	0	0	0	0	0	1	0	0	0	0	0	0	1	0	0	0
8.916667	2	3	1	0	1	0	3	0	2	4	3		0	0		8		France	2	0	1	3	3	0	0	0	1	0	0	0	0	0	0	0	0	0	0	0	0	1	0	0	0	0	0	1	0	0	0
9.383333	2	5	5	2	7	7	1	0	6	4			0	0		6		France	1	0	0	1	1	2	1	0	0	0	0	0	0	0	0	0	0	0	0	1	0	0	0	0	0	0	1	0	0	0	0
10.85	1	4	0	2	5	2	5	2	1	5	1	1	0	0		5		France	3	0	1	2	2	0	0	0	0	0	1	0	0	0	0	0	0	0	0	0	1	0	0	0	0	0	0	0	1	0	0
10.03333	1	5			5	0	5	0					0	0		6		France	3	0	1	2	2		0	0	0	0	1	0	0	0	0	0	0	0	0	0	1	0	0	0	0	0	0	0	1	0	0
5.55	2	2	5	5	5	5	12	1					0	0		6		France	5	1	0	5	6		0	0	0	0	0	0	0	0	0	0	0	1	0	0	0	0	0	0	1	0	0	0	0	0	1
5.683333	1	4	6	6	6	8	6	1	4				0	0		2		France	3	0	1	3	3	2	0	0	0	0	0	1	0	0	0	0	0	0	0	0	0	1	0	0	0	0	0	0	1	0	0
7.5	1	5	5	5	7	5	1	2	5	3	3	2	0	0		5		France	1	0	0	1	1	2	1	0	0	0	0	0	0	0	0	0	0	0	0	1	0	0	0	0	0	0	1	0	0	0	0
2.35	2	3	6	9	9	7	13	3	3	4	4	4	0	0		3		France	5	1	0	5	7	1	0	0	0	0	0	0	0	0	0	0	0	0	1	0	0	0	0	0	0	1	0	0	0	0	1
6.716667	1	5	4	0	5	6	9	0	1	5	1	1	0	0		2		France	4	1	0	5	6	0	0	0	0	0	0	0	0	0	1	0	0	0	0	0	0	0	0	0	1	0	0	0	0	1	0
12.93333	1	5		7			2	0					0	0		4		France	2	0	1	2	2		0	1	0	0	0	0	0	0	0	0	0	0	0	0	1	0	0	0	0	0	0	1	0	0	0
10.5	1	5	4	4	4	6	4	0	1	4	2	2	0	1		3		France	2	0	1	3	4	0	0	0	0	1	0	0	0	0	0	0	0	0	0	0	0	0	1	0	0	0	0	1	0	0	0
11.83333	1	5	2	2		5	3	0	5	3	2	2	0	0		4		France	2	0	1	3	3	2	0	0	1	0	0	0	0	0	0	0	0	0	0	0	0	1	0	0	0	0	0	1	0	0	0
9.066667	2	5		0	8	0	9	0					0	1		6		France	4	1	0	5	6		0	0	0	0	0	0	0	0	1	0	0	0	0	0	0	0	0	0	1	0	0	0	0	1	0
6.033333	1	4	0	0	0	0	3	1								8		France	2	0	1	3	3		0	0	1	0	0	0	0	0	0	0	0	0	0	0	0	1	0	0	0	0	0	1	0	0	0
10	2	2	0	0		4	2	0	1	4			0	0		6		France	2	0	1	2	2	0	0	1	0	0	0	0	0	0	0	0	0	0	0	0	1	0	0	0	0	0	0	1	0	0	0
7.816667	2	5	6	5	5	4	5	1	6	4	2	2	0	0		4		France	3	0	1	2	2	2	0	0	0	0	1	0	0	0	0	0	0	0	0	0	1	0	0	0	0	0	0	0	1	0	0
7.016667	1	5	6	3	6	7	8	0	4	5	3	3	0	0		3		France	4	1	0	4	5	2	0	0	0	0	0	0	0	1	0	0	0	0	0	0	0	0	0	1	0	0	0	0	0	1	0
11.38333	1	3	5	1		4	11	1		5	1	2	0	0		4		France	5	1	0	4	5		0	0	0	0	0	0	0	0	0	0	1	0	0	0	0	0	0	1	0	0	0	0	0	0	1
7.616667	2	4	5	0	1	0	13	0	4	4	1	4	0	0		7		France	5	1	0	5	7	2	0	0	0	0	0	0	0	0	0	0	0	0	1	0	0	0	0	0	0	1	0	0	0	0	1
6.35	2	3			6	6	5	0					0	0		4		France	3	0	1	2	2		0	0	0	0	1	0	0	0	0	0	0	0	0	0	1	0	0	0	0	0	0	0	1	0	0
9.416667	1	5	7	2		8	8	1					0	0		2		France	4	1	0	4	5		0	0	0	0	0	0	0	1	0	0	0	0	0	0	0	0	0	1	0	0	0	0	0	1	0
6.45	1	5	3	1	1	1	3	1					0	0		6		France	2	0	1	3	3		0	0	1	0	0	0	0	0	0	0	0	0	0	0	0	1	0	0	0	0	0	1	0	0	0
11.88333	1	5		3		6	8	1					0	0		2		France	4	1	0	4	5		0	0	0	0	0	0	0	1	0	0	0	0	0	0	0	0	0	1	0	0	0	0	0	1	0
14.1	2	1	4	3	6	6	9	1	3	4	1	2	0	0		2		France	4	1	0	5	6	1	0	0	0	0	0	0	0	0	1	0	0	0	0	0	0	0	0	0	1	0	0	0	0	1	0
8.866667	1	5	5	0	10	10	4	1	6				0	0		2		France	2	0	1	3	4	2	0	0	0	1	0	0	0	0	0	0	0	0	0	0	0	0	1	0	0	0	0	1	0	0	0
9.4	2	2	6				3	0					0	0		2		France	2	0	1	3	3		0	0	1	0	0	0	0	0	0	0	0	0	0	0	0	1	0	0	0	0	0	1	0	0	0
9.016667	1	4	5	4	6	7	1	0		4			0	0		7		France	1	0	0	1	1		1	0	0	0	0	0	0	0	0	0	0	0	0	1	0	0	0	0	0	0	1	0	0	0	0
5.766667	2	2	5	5	5	6	7	1	4	3	3	3	0	0		3		France	3	0	1	3	4	2	0	0	0	0	0	0	1	0	0	0	0	0	0	0	0	0	1	0	0	0	0	0	1	0	0
10.58333	1	2	2	1	5	1	1	1		3	3	3	0	0		6		France	1	0	0	1	1		1	0	0	0	0	0	0	0	0	0	0	0	0	1	0	0	0	0	0	0	1	0	0	0	0
8.1	1	5	3	1	1	3	5	0	4	4		2	0	0		4		France	3	0	1	2	2	2	0	0	0	0	1	0	0	0	0	0	0	0	0	0	1	0	0	0	0	0	0	0	1	0	0
4.266667	1	2	7	7	7	7	9	2	6	4	5	3	0	0		4		France	4	1	0	5	6	2	0	0	0	0	0	0	0	0	1	0	0	0	0	0	0	0	0	0	1	0	0	0	0	1	0
9.633333	2	3	5	3	5	7	12	1	1				0	0		4		France	5	1	0	5	6	0	0	0	0	0	0	0	0	0	0	0	0	1	0	0	0	0	0	0	1	0	0	0	0	0	1
22.15	1	5	5	0	8	8	5	0		4			0	0		4		France	3	0	1	2	2		0	0	0	0	1	0	0	0	0	0	0	0	0	0	1	0	0	0	0	0	0	0	1	0	0
6.55	1	5	5	4	4	5	7	1	4	4		2	0	0		2		France	3	0	1	3	4	2	0	0	0	0	0	0	1	0	0	0	0	0	0	0	0	0	1	0	0	0	0	0	1	0	0
5.216667	1	5	4	6	5	3	5	1	4	3	3	3	0	0		6		France	3	0	1	2	2	2	0	0	0	0	1	0	0	0	0	0	0	0	0	0	1	0	0	0	0	0	0	0	1	0	0
11.76667	1	5	6	6		1	2	1	4			2	1	0		3		France	2	0	1	2	2	2	0	1	0	0	0	0	0	0	0	0	0	0	0	0	1	0	0	0	0	0	0	1	0	0	0
7.95	2	4	7	6	7	6	1	2	5	4	3	5	1	0		4		France	1	0	0	1	1	2	1	0	0	0	0	0	0	0	0	0	0	0	0	1	0	0	0	0	0	0	1	0	0	0	0
8.333333	2	5	3	3	6	0	1	0		4	2	3	0	0		2		France	1	0	0	1	1		1	0	0	0	0	0	0	0	0	0	0	0	0	1	0	0	0	0	0	0	1	0	0	0	0
16.9	2	2			10	6	5	0	6				0	1		6		France	3	0	1	2	2	2	0	0	0	0	1	0	0	0	0	0	0	0	0	0	1	0	0	0	0	0	0	0	1	0	0
12.4	1	5	1	1	0	0	1	1	2	5	1	3	1	0		5		France	1	0	0	1	1	0	1	0	0	0	0	0	0	0	0	0	0	0	0	1	0	0	0	0	0	0	1	0	0	0	0
6.95	1	4	5	5	5	5	4	1	4	2	2	2	0	0		2		France	2	0	1	3	4	2	0	0	0	1	0	0	0	0	0	0	0	0	0	0	0	0	1	0	0	0	0	1	0	0	0
8.266667	2	2	5			5	1	0		5		1	0	0		4		France	1	0	0	1	1		1	0	0	0	0	0	0	0	0	0	0	0	0	1	0	0	0	0	0	0	1	0	0	0	0
16	2	3	1	4	2	5	3	1	1	4	2	2				2		France	2	0	1	3	3	0	0	0	1	0	0	0	0	0	0	0	0	0	0	0	0	1	0	0	0	0	0	1	0	0	0
7.133333	1	5	2	0	4	5	4	0	1				0	0		2		France	2	0	1	3	4	0	0	0	0	1	0	0	0	0	0	0	0	0	0	0	0	0	1	0	0	0	0	1	0	0	0
3.933333	2	5	0	0	1	0	9	2		1	1	1	0	0		5		France	4	1	0	5	6		0	0	0	0	0	0	0	0	1	0	0	0	0	0	0	0	0	0	1	0	0	0	0	1	0
12.91667	2	3	5	5	5	5	11	2					0	0		2		France	5	1	0	4	5		0	0	0	0	0	0	0	0	0	0	1	0	0	0	0	0	0	1	0	0	0	0	0	0	1
5.983333	2	3					9	0					0	0		6		France	4	1	0	5	6		0	0	0	0	0	0	0	0	1	0	0	0	0	0	0	0	0	0	1	0	0	0	0	1	0
4.65	1	4	4	4	4	4	5	0					0	0		7		France	3	0	1	2	2		0	0	0	0	1	0	0	0	0	0	0	0	0	0	1	0	0	0	0	0	0	0	1	0	0
8.416667	1	5				4	7	1	4			1	0	0		5		France	3	0	1	3	4	2	0	0	0	0	0	0	1	0	0	0	0	0	0	0	0	0	1	0	0	0	0	0	1	0	0
13.51667	1	5	0	1	6	4	6	0					0	0		6		France	3	0	1	3	3		0	0	0	0	0	1	0	0	0	0	0	0	0	0	0	1	0	0	0	0	0	0	1	0	0
12.93333	1	5	5	3		6	9	0	2	4	2	2	0	0		2		France	4	1	0	5	6	0	0	0	0	0	0	0	0	0	1	0	0	0	0	0	0	0	0	0	1	0	0	0	0	1	0
9.466667	1	5	1	0		9	4	1	1	5		2	0	0		2		France	2	0	1	3	4	0	0	0	0	1	0	0	0	0	0	0	0	0	0	0	0	0	1	0	0	0	0	1	0	0	0
11.16667	1	3	7	0		8	3	1	1				0	0		2		France	2	0	1	3	3	0	0	0	1	0	0	0	0	0	0	0	0	0	0	0	0	1	0	0	0	0	0	1	0	0	0
7.85	2	2	3	4		9	3	2	1	4			0	0		2		France	2	0	1	3	3	0	0	0	1	0	0	0	0	0	0	0	0	0	0	0	0	1	0	0	0	0	0	1	0	0	0
10.18333	1	5	0	0	0	10	1	0	1	5	1	1	1	0		2		France	1	0	0	1	1	0	1	0	0	0	0	0	0	0	0	0	0	0	0	1	0	0	0	0	0	0	1	0	0	0	0
8.366667	2	4	6	5		6	7	1	4				0	0		3		France	3	0	1	3	4	2	0	0	0	0	0	0	1	0	0	0	0	0	0	0	0	0	1	0	0	0	0	0	1	0	0
13.88333	1	4	5	4	4	5	1	0					0	0		4		France	1	0	0	1	1		1	0	0	0	0	0	0	0	0	0	0	0	0	1	0	0	0	0	0	0	1	0	0	0	0
6.75	2	3	5	5	5	5	9	1		3	3	3	0	0		8		France	4	1	0	5	6		0	0	0	0	0	0	0	0	1	0	0	0	0	0	0	0	0	0	1	0	0	0	0	1	0
8.4	2	5	5	4	5	5	3	0					0	0		7		France	2	0	1	3	3		0	0	1	0	0	0	0	0	0	0	0	0	0	0	0	1	0	0	0	0	0	1	0	0	0
7.916667	1	5		0		5	6	1		4			0	0		1		France	3	0	1	3	3		0	0	0	0	0	1	0	0	0	0	0	0	0	0	0	1	0	0	0	0	0	0	1	0	0
9.1	1	4	7	9	0	1	6	0	7	4	1	1	0	0		4		France	3	0	1	3	3	7	0	0	0	0	0	1	0	0	0	0	0	0	0	0	0	1	0	0	0	0	0	0	1	0	0
8.466667	2	4	5	5	5	5	3	1		3	3	3	0	0		8		France	2	0	1	3	3		0	0	1	0	0	0	0	0	0	0	0	0	0	0	0	1	0	0	0	0	0	1	0	0	0
7.85	1	5	0	0	8	9	5	0	1	5	1	1	0	1		2		France	3	0	1	2	2	0	0	0	0	0	1	0	0	0	0	0	0	0	0	0	1	0	0	0	0	0	0	0	1	0	0
6.1	2	4	5	6	7	6	10	1	2	3	4	4	0	0		2		France	4	1	0	5	7	0	0	0	0	0	0	0	0	0	0	1	0	0	0	0	0	0	0	0	0	1	0	0	0	1	0
9.433333	2	4	1	0	9	10	3	0	2	2	2	2	0	0		7		France	2	0	1	3	3	0	0	0	1	0	0	0	0	0	0	0	0	0	0	0	0	1	0	0	0	0	0	1	0	0	0
9.733333	2	5	5	0	8	8	9	1					0	0		2		France	4	1	0	5	6		0	0	0	0	0	0	0	0	1	0	0	0	0	0	0	0	0	0	1	0	0	0	0	1	0
13.3	2	1	5	3	10	9	3	2	3	4	1	1	0	0		6		France	2	0	1	3	3	1	0	0	1	0	0	0	0	0	0	0	0	0	0	0	0	1	0	0	0	0	0	1	0	0	0
11.31667	1	5		0	9	9	8	0	4	5	1	1	0	0		6		France	4	1	0	4	5	2	0	0	0	0	0	0	0	1	0	0	0	0	0	0	0	0	0	1	0	0	0	0	0	1	0
8.95	1	5	0	1	1	0	6	1	5	4		1	0	0		5		France	3	0	1	3	3	2	0	0	0	0	0	1	0	0	0	0	0	0	0	0	0	1	0	0	0	0	0	0	1	0	0
6.75	1	5	0	0	5	5	3	1	4	5	2	2	0	0		4		France	2	0	1	3	3	2	0	0	1	0	0	0	0	0	0	0	0	0	0	0	0	1	0	0	0	0	0	1	0	0	0
12.36667	1	5	4	2	5	1	7	0	4				0	0		5		France	3	0	1	3	4	2	0	0	0	0	0	0	1	0	0	0	0	0	0	0	0	0	1	0	0	0	0	0	1	0	0
8.883333	1	5	6	4		0	9	1		3		1	0	0		2		France	4	1	0	5	6		0	0	0	0	0	0	0	0	1	0	0	0	0	0	0	0	0	0	1	0	0	0	0	1	0
6.766667	1	5	6	0	7	8	3	0	1	5	1	2	0	0		2		France	2	0	1	3	3	0	0	0	1	0	0	0	0	0	0	0	0	0	0	0	0	1	0	0	0	0	0	1	0	0	0
10.73333	2	2	5	0		8	2	0	2	4		1	0	0		5		France	2	0	1	2	2	0	0	1	0	0	0	0	0	0	0	0	0	0	0	0	1	0	0	0	0	0	0	1	0	0	0
4.766667	2	3					11	1					0	0		7		France	5	1	0	4	5		0	0	0	0	0	0	0	0	0	0	1	0	0	0	0	0	0	1	0	0	0	0	0	0	1
12.16667	2	4	7	0	10	10	8	0	1	5	1	1	0	1		6		France	4	1	0	4	5	0	0	0	0	0	0	0	0	1	0	0	0	0	0	0	0	0	0	1	0	0	0	0	0	1	0
2.783333	1	3	6	6	5	6	13	1	4	3	3	3	0	0		8		France	5	1	0	5	7	2	0	0	0	0	0	0	0	0	0	0	0	0	1	0	0	0	0	0	0	1	0	0	0	0	1
3.95	1	5		10			8	2								4		France	4	1	0	4	5		0	0	0	0	0	0	0	1	0	0	0	0	0	0	0	0	0	1	0	0	0	0	0	1	0
7.45	2	5	5	5	6	5	3	1			2	2	0	0		4		France	2	0	1	3	3		0	0	1	0	0	0	0	0	0	0	0	0	0	0	0	1	0	0	0	0	0	1	0	0	0
10.91667	2	2	4	4	4	3	3	2	6	4	2	1	1			2		France	2	0	1	3	3	2	0	0	1	0	0	0	0	0	0	0	0	0	0	0	0	1	0	0	0	0	0	1	0	0	0
15.5	1	4	6	4	6		9	0	4	5	3	3	0	0		6		France	4	1	0	5	6	2	0	0	0	0	0	0	0	0	1	0	0	0	0	0	0	0	0	0	1	0	0	0	0	1	0
12.9	2	2	4	3	3	4	1	0	5	2	4	2	0	0		2		France	1	0	0	1	1	2	1	0	0	0	0	0	0	0	0	0	0	0	0	1	0	0	0	0	0	0	1	0	0	0	0
6.05	2	5	1	3	5	0	5	1	5				0	0		4		France	3	0	1	2	2	2	0	0	0	0	1	0	0	0	0	0	0	0	0	0	1	0	0	0	0	0	0	0	1	0	0
4.683333	2	4					8	2					0	0		8		France	4	1	0	4	5		0	0	0	0	0	0	0	1	0	0	0	0	0	0	0	0	0	1	0	0	0	0	0	1	0
6.7	2	4	7	4	8	7	13	1					0	0		7		France	5	1	0	5	7		0	0	0	0	0	0	0	0	0	0	0	0	1	0	0	0	0	0	0	1	0	0	0	0	1
13.66667	1	1	2	1	3	8	8	0	1	4	2	2	0	0		7		France	4	1	0	4	5	0	0	0	0	0	0	0	0	1	0	0	0	0	0	0	0	0	0	1	0	0	0	0	0	1	0
7.883333	1	3	5	1		7	12	0	4	4	1	1	0	0		4		France	5	1	0	5	6	2	0	0	0	0	0	0	0	0	0	0	0	1	0	0	0	0	0	0	1	0	0	0	0	0	1
14.35	1	2		0		5	13	0	2	4	1	1	0	0		2		France	5	1	0	5	7	0	0	0	0	0	0	0	0	0	0	0	0	0	1	0	0	0	0	0	0	1	0	0	0	0	1
11.55	2	4	5	4		5	10	0	1	4	2	2	0	0		2		France	4	1	0	5	7	0	0	0	0	0	0	0	0	0	0	1	0	0	0	0	0	0	0	0	0	1	0	0	0	1	0
13.78333	2	5	7	3	2	5	1	1	6				0	0		2		France	1	0	0	1	1	2	1	0	0	0	0	0	0	0	0	0	0	0	0	1	0	0	0	0	0	0	1	0	0	0	0
6.716667	1	5	5	7	5	0	5	0					0	0		3		France	3	0	1	2	2		0	0	0	0	1	0	0	0	0	0	0	0	0	0	1	0	0	0	0	0	0	0	1	0	0
3.5	1	2	4	7	3	8	12	2	3	1	2	4	0	1		2		France	5	1	0	5	6	1	0	0	0	0	0	0	0	0	0	0	0	1	0	0	0	0	0	0	1	0	0	0	0	0	1
9.933333	2	4	6	6	7	6	7	1	6	4	4	4	1	1		2		France	3	0	1	3	4	2	0	0	0	0	0	0	1	0	0	0	0	0	0	0	0	0	1	0	0	0	0	0	1	0	0
11.15	2	4	6			5	10	0			2	1	0	0		2		France	4	1	0	5	7		0	0	0	0	0	0	0	0	0	1	0	0	0	0	0	0	0	0	0	1	0	0	0	1	0
11.2	2	4	5	3	0	1	6	1	4	2	2	2	0	0		7		France	3	0	1	3	3	2	0	0	0	0	0	1	0	0	0	0	0	0	0	0	0	1	0	0	0	0	0	0	1	0	0
19.18333	1	5	7	6	6	3	5	1	4	4	2	2	0	0		5		France	3	0	1	2	2	2	0	0	0	0	1	0	0	0	0	0	0	0	0	0	1	0	0	0	0	0	0	0	1	0	0
26.48333	2	2	4	3		5	4	1								6		France	2	0	1	3	4		0	0	0	1	0	0	0	0	0	0	0	0	0	0	0	0	1	0	0	0	0	1	0	0	0
26.26667	2	1	6	2		8	7	1	3	5	2	1	0	1		3		France	3	0	1	3	4	1	0	0	0	0	0	0	1	0	0	0	0	0	0	0	0	0	1	0	0	0	0	0	1	0	0
15.11667	2	4	6	0		7	3	0	5	5		2	0	0		8		France	2	0	1	3	3	2	0	0	1	0	0	0	0	0	0	0	0	0	0	0	0	1	0	0	0	0	0	1	0	0	0
11.21667	1	5	1	1	2	0	5	1	4	2		2	0	0		4		France	3	0	1	2	2	2	0	0	0	0	1	0	0	0	0	0	0	0	0	0	1	0	0	0	0	0	0	0	1	0	0
6.566667	2	5	3	4	3	9	2	3	6	4	4	2	0	0		6		France	2	0	1	2	2	2	0	1	0	0	0	0	0	0	0	0	0	0	0	0	1	0	0	0	0	0	0	1	0	0	0
12.56667	1	4	0	0	0	0	5	0	7	4	3	3	0	0		5		France	3	0	1	2	2	7	0	0	0	0	1	0	0	0	0	0	0	0	0	0	1	0	0	0	0	0	0	0	1	0	0
9.616667	1	1	0	0		10	13	2	1	5		1	0	0		1		France	5	1	0	5	7	0	0	0	0	0	0	0	0	0	0	0	0	0	1	0	0	0	0	0	0	1	0	0	0	0	1
16.15	2	5				5	9	1	4	5	2		0	1		2		France	4	1	0	5	6	2	0	0	0	0	0	0	0	0	1	0	0	0	0	0	0	0	0	0	1	0	0	0	0	1	0
41.38333	2	2	1	7		0	9	0					0	0		7		France	4	1	0	5	6		0	0	0	0	0	0	0	0	1	0	0	0	0	0	0	0	0	0	1	0	0	0	0	1	0
24.53333	2	1					5	0								6		France	3	0	1	2	2		0	0	0	0	1	0	0	0	0	0	0	0	0	0	1	0	0	0	0	0	0	0	1	0	0
1.7	2	1	5	5	5	5	8	2	4	3	3	3	0	0		5		France	4	1	0	4	5	2	0	0	0	0	0	0	0	1	0	0	0	0	0	0	0	0	0	1	0	0	0	0	0	1	0
6.233333	1	5	5	0	7	9	4	1	2	5	2	2	0	0		1		France	2	0	1	3	4	0	0	0	0	1	0	0	0	0	0	0	0	0	0	0	0	0	1	0	0	0	0	1	0	0	0
2.933333	1	4	8	9	8	7	1	2	6	4	3	5	1	0		2		France	1	0	0	1	1	2	1	0	0	0	0	0	0	0	0	0	0	0	0	1	0	0	0	0	0	0	1	0	0	0	0
6.35	1	5	2	0	4	5	5	0	4				0	0		2		France	3	0	1	2	2	2	0	0	0	0	1	0	0	0	0	0	0	0	0	0	1	0	0	0	0	0	0	0	1	0	0
3.166667	2	2		5		7	13	1	4							4		France	5	1	0	5	7	2	0	0	0	0	0	0	0	0	0	0	0	0	1	0	0	0	0	0	0	1	0	0	0	0	1
7.816667	1	4	6	5	6	4	1	0		4	4	2	0	0		4		France	1	0	0	1	1		1	0	0	0	0	0	0	0	0	0	0	0	0	1	0	0	0	0	0	0	1	0	0	0	0
6.583333	1	3	5	3	4	6	4	1					0	0		2		France	2	0	1	3	4		0	0	0	1	0	0	0	0	0	0	0	0	0	0	0	0	1	0	0	0	0	1	0	0	0
10.78333	2	2	0	0	2	7	12	0	4		1	2	0	0		5		France	5	1	0	5	6	2	0	0	0	0	0	0	0	0	0	0	0	1	0	0	0	0	0	0	1	0	0	0	0	0	1
5.65	1	4	8	4	4	2	2	2					0	0		7		France	2	0	1	2	2		0	1	0	0	0	0	0	0	0	0	0	0	0	0	1	0	0	0	0	0	0	1	0	0	0
13.51667	2	4	6	4	5	4	3	1	6				0	0		4		France	2	0	1	3	3	2	0	0	1	0	0	0	0	0	0	0	0	0	0	0	0	1	0	0	0	0	0	1	0	0	0
8.866667	2	3					5	0	4	4		3	0	0		2		France	3	0	1	2	2	2	0	0	0	0	1	0	0	0	0	0	0	0	0	0	1	0	0	0	0	0	0	0	1	0	0
6.75	1	5	3	5		3	2	1		4	1	1	0	0		5		France	2	0	1	2	2		0	1	0	0	0	0	0	0	0	0	0	0	0	0	1	0	0	0	0	0	0	1	0	0	0
11.68333	2	4	1			1	2	0					0	0		7		France	2	0	1	2	2		0	1	0	0	0	0	0	0	0	0	0	0	0	0	1	0	0	0	0	0	0	1	0	0	0
4.516667	1	5	2	1	2	2	5	0					0	0		4		France	3	0	1	2	2		0	0	0	0	1	0	0	0	0	0	0	0	0	0	1	0	0	0	0	0	0	0	1	0	0
7.95	1	3	0	0	1	3	1	0	1	5	2	2	0	0		1		France	1	0	0	1	1	0	1	0	0	0	0	0	0	0	0	0	0	0	0	1	0	0	0	0	0	0	1	0	0	0	0
9.066667	1	5	1	0	6	8	5	2	3	2	2	2	0	0		1		France	3	0	1	2	2	1	0	0	0	0	1	0	0	0	0	0	0	0	0	0	1	0	0	0	0	0	0	0	1	0	0
12.2	2	5					8	0	4				0	0		6		France	4	1	0	4	5	2	0	0	0	0	0	0	0	1	0	0	0	0	0	0	0	0	0	1	0	0	0	0	0	1	0
15.48333	2	5	4	3	5	5	5	1	5	4	2	1	0	0		4		France	3	0	1	2	2	2	0	0	0	0	1	0	0	0	0	0	0	0	0	0	1	0	0	0	0	0	0	0	1	0	0
10.43333	2	3	5	0	0	1	5	1	6				0	0		8		France	3	0	1	2	2	2	0	0	0	0	1	0	0	0	0	0	0	0	0	0	1	0	0	0	0	0	0	0	1	0	0
9.433333	2	4	6	7	5	2	4	1	7				0	0		4		France	2	0	1	3	4	7	0	0	0	1	0	0	0	0	0	0	0	0	0	0	0	0	1	0	0	0	0	1	0	0	0
7.25	2	4					1	0					0	0		6		France	1	0	0	1	1		1	0	0	0	0	0	0	0	0	0	0	0	0	1	0	0	0	0	0	0	1	0	0	0	0
14.03333	1	5	5	3	4	4	3	1	4	3	3	2	0	0		6		France	2	0	1	3	3	2	0	0	1	0	0	0	0	0	0	0	0	0	0	0	0	1	0	0	0	0	0	1	0	0	0
8.25	2	5	2	1		4	5	1	5	3	4	4	0	0		2		France	3	0	1	2	2	2	0	0	0	0	1	0	0	0	0	0	0	0	0	0	1	0	0	0	0	0	0	0	1	0	0
10.1	1	5	3	5	3	3	9	0	1	2	1	1	0	0		4		France	4	1	0	5	6	0	0	0	0	0	0	0	0	0	1	0	0	0	0	0	0	0	0	0	1	0	0	0	0	1	0
8.383333	2	5	0		5	5	4	1					0	0		4		France	2	0	1	3	4		0	0	0	1	0	0	0	0	0	0	0	0	0	0	0	0	1	0	0	0	0	1	0	0	0
12.26667	2	5	8	5		7	4	0	2	5	1	3	0	0		4		France	2	0	1	3	4	0	0	0	0	1	0	0	0	0	0	0	0	0	0	0	0	0	1	0	0	0	0	1	0	0	0
6.383333	2	4	0	0	0	1	3	0	4	3	3	3	0	0		2		France	2	0	1	3	3	2	0	0	1	0	0	0	0	0	0	0	0	0	0	0	0	1	0	0	0	0	0	1	0	0	0
4.933333	2	4	3	3	3	3	13	1	4				0	0		6		France	5	1	0	5	7	2	0	0	0	0	0	0	0	0	0	0	0	0	1	0	0	0	0	0	0	1	0	0	0	0	1
6.45	2	3	4	5	4	5	12	1					0	0		6		France	5	1	0	5	6		0	0	0	0	0	0	0	0	0	0	0	1	0	0	0	0	0	0	1	0	0	0	0	0	1
8.083333	1	4	5	3		7	1	1	5				0	0		8		France	1	0	0	1	1	2	1	0	0	0	0	0	0	0	0	0	0	0	0	1	0	0	0	0	0	0	1	0	0	0	0
6.683333	2	5	5	4	3	4	1	1	4				0	0		2		France	1	0	0	1	1	2	1	0	0	0	0	0	0	0	0	0	0	0	0	1	0	0	0	0	0	0	1	0	0	0	0
12.95	1	5	3	5	2	2	7	0	4	4		2	0	0		4		France	3	0	1	3	4	2	0	0	0	0	0	0	1	0	0	0	0	0	0	0	0	0	1	0	0	0	0	0	1	0	0
9.833333	1	5	4	0	3	5	8	1	4				0	0		3		France	4	1	0	4	5	2	0	0	0	0	0	0	0	1	0	0	0	0	0	0	0	0	0	1	0	0	0	0	0	1	0
5.25	2	3	5	5	5	5	4	2		3	3	3	0	0		6		France	2	0	1	3	4		0	0	0	1	0	0	0	0	0	0	0	0	0	0	0	0	1	0	0	0	0	1	0	0	0
19.35	1	4	0	1	0	0	5	2	1		2		0	0		5		France	3	0	1	2	2	0	0	0	0	0	1	0	0	0	0	0	0	0	0	0	1	0	0	0	0	0	0	0	1	0	0
5.116667	1	5	8	6	7	7	8	2	4	4	3	4	0	0		2		France	4	1	0	4	5	2	0	0	0	0	0	0	0	1	0	0	0	0	0	0	0	0	0	1	0	0	0	0	0	1	0
17.73333	2	4					10	1	4				0	0		7		France	4	1	0	5	7	2	0	0	0	0	0	0	0	0	0	1	0	0	0	0	0	0	0	0	0	1	0	0	0	1	0
14.81667	1	5	5	5	7	6	4	0	4				0	0		4		France	2	0	1	3	4	2	0	0	0	1	0	0	0	0	0	0	0	0	0	0	0	0	1	0	0	0	0	1	0	0	0
26.33333	1	5	2	4	2		2	1	5	5			0	0		4		France	2	0	1	2	2	2	0	1	0	0	0	0	0	0	0	0	0	0	0	0	1	0	0	0	0	0	0	1	0	0	0
97.85	2	1	0	2	2	2	4	2	6	5		2	0	0		2		France	2	0	1	3	4	2	0	0	0	1	0	0	0	0	0	0	0	0	0	0	0	0	1	0	0	0	0	1	0	0	0
10.46667	2	3	3	5	4	5	11	0		4	4	5	0	0		5		France	5	1	0	4	5		0	0	0	0	0	0	0	0	0	0	1	0	0	0	0	0	0	1	0	0	0	0	0	0	1
9.566667	1	5	3	1	0	0	1	1	4	4			0	0		2		France	1	0	0	1	1	2	1	0	0	0	0	0	0	0	0	0	0	0	0	1	0	0	0	0	0	0	1	0	0	0	0
10.08333	1	3	1	5	1	2	9	2	5	2	3	3	0	0		4		France	4	1	0	5	6	2	0	0	0	0	0	0	0	0	1	0	0	0	0	0	0	0	0	0	1	0	0	0	0	1	0
11.28333	1	5	7	0		9	8	1	1	5	1	1	0	0		1		France	4	1	0	4	5	0	0	0	0	0	0	0	0	1	0	0	0	0	0	0	0	0	0	1	0	0	0	0	0	1	0
7.633333	2	5	5	4	6	7	7	0	4	4			0	0		7		France	3	0	1	3	4	2	0	0	0	0	0	0	1	0	0	0	0	0	0	0	0	0	1	0	0	0	0	0	1	0	0
2.366667	1	5	0	0	0	0	5	1								6		France	3	0	1	2	2		0	0	0	0	1	0	0	0	0	0	0	0	0	0	1	0	0	0	0	0	0	0	1	0	0
11.26667	1	4	2	2	7	10	8	0	1	4	2	1	0	1		2		France	4	1	0	4	5	0	0	0	0	0	0	0	0	1	0	0	0	0	0	0	0	0	0	1	0	0	0	0	0	1	0
7.883333	1	5	7	10	0	0	4	2	7	4	1	1	0	0		3		France	2	0	1	3	4	7	0	0	0	1	0	0	0	0	0	0	0	0	0	0	0	0	1	0	0	0	0	1	0	0	0
8.716667	2	2	7	7	7	8	3	1	6				0	0		3		France	2	0	1	3	3	2	0	0	1	0	0	0	0	0	0	0	0	0	0	0	0	1	0	0	0	0	0	1	0	0	0
7.666667	2	3	5	5	5	5	12	0	4				0	0		2		France	5	1	0	5	6	2	0	0	0	0	0	0	0	0	0	0	0	1	0	0	0	0	0	0	1	0	0	0	0	0	1
11.41667	2	5					5	2	7							2		France	3	0	1	2	2	7	0	0	0	0	1	0	0	0	0	0	0	0	0	0	1	0	0	0	0	0	0	0	1	0	0
7.75	1	3	6	5	6	6	9	1	6				0	0		2		France	4	1	0	5	6	2	0	0	0	0	0	0	0	0	1	0	0	0	0	0	0	0	0	0	1	0	0	0	0	1	0
12.4	2	3					8	1	2				0	0		8		France	4	1	0	4	5	0	0	0	0	0	0	0	0	1	0	0	0	0	0	0	0	0	0	1	0	0	0	0	0	1	0
18.4	1	4	5	3	6	7	1	0	4				0	0		5		France	1	0	0	1	1	2	1	0	0	0	0	0	0	0	0	0	0	0	0	1	0	0	0	0	0	0	1	0	0	0	0
10.4	2	5	7	7	7	7	6	1		4	4	4				4		France	3	0	1	3	3		0	0	0	0	0	1	0	0	0	0	0	0	0	0	0	1	0	0	0	0	0	0	1	0	0
7.316667	2	4	3	3		8	5	0	6	2			0	0		4		France	3	0	1	2	2	2	0	0	0	0	1	0	0	0	0	0	0	0	0	0	1	0	0	0	0	0	0	0	1	0	0
4.183333	2	3		5			6	1	4				0	0		4		France	3	0	1	3	3	2	0	0	0	0	0	1	0	0	0	0	0	0	0	0	0	1	0	0	0	0	0	0	1	0	0
10.4	1	5	4	4	5	5	7	0	3	5	3	2	0	1		3		France	3	0	1	3	4	1	0	0	0	0	0	0	1	0	0	0	0	0	0	0	0	0	1	0	0	0	0	0	1	0	0
8.85	1	5	3	0	7	4	3	0		4	3	2	0	0		2		France	2	0	1	3	3		0	0	1	0	0	0	0	0	0	0	0	0	0	0	0	1	0	0	0	0	0	1	0	0	0
9.05	2	5	1	1		4	5	0	4	5		2	0	0		6		France	3	0	1	2	2	2	0	0	0	0	1	0	0	0	0	0	0	0	0	0	1	0	0	0	0	0	0	0	1	0	0
49.46667	2	2	5	4	6	7	5	2					0	0		6		France	3	0	1	2	2		0	0	0	0	1	0	0	0	0	0	0	0	0	0	1	0	0	0	0	0	0	0	1	0	0
12.43333	2	3	5	5	5	5	8	1	6				0	0		4		France	4	1	0	4	5	2	0	0	0	0	0	0	0	1	0	0	0	0	0	0	0	0	0	1	0	0	0	0	0	1	0
8.633333	1	2	10	4	10	10	12	2	7	5	5	5	0	0		2		France	5	1	0	5	6	7	0	0	0	0	0	0	0	0	0	0	0	1	0	0	0	0	0	0	1	0	0	0	0	0	1
10.26667	1	5	6	1	6	6	3	1	2	4	1	1	0	0		6		France	2	0	1	3	3	0	0	0	1	0	0	0	0	0	0	0	0	0	0	0	0	1	0	0	0	0	0	1	0	0	0
12.33333	1	5	4	1		5	5	1	3	5	1	1	0	0		4		France	3	0	1	2	2	1	0	0	0	0	1	0	0	0	0	0	0	0	0	0	1	0	0	0	0	0	0	0	1	0	0
6.6	1	5	5	5	5	7	4	1	6	4	3	3	0	0		4		France	2	0	1	3	4	2	0	0	0	1	0	0	0	0	0	0	0	0	0	0	0	0	1	0	0	0	0	1	0	0	0
5.6	2	4	8	4	9	9	10	1	5	3	4	4	0	0		4		France	4	1	0	5	7	2	0	0	0	0	0	0	0	0	0	1	0	0	0	0	0	0	0	0	0	1	0	0	0	1	0
10.93333	1	5	6	8	8	4	1	2	6	5	3	3	0	0		4		France	1	0	0	1	1	2	1	0	0	0	0	0	0	0	0	0	0	0	0	1	0	0	0	0	0	0	1	0	0	0	0
32.66667	1	2		6		1	2	1	6	5	1	1	0	0		4		France	2	0	1	2	2	2	0	1	0	0	0	0	0	0	0	0	0	0	0	0	1	0	0	0	0	0	0	1	0	0	0
5.683333	1	4	6	5	6	7	1	1	2				0	0		5		France	1	0	0	1	1	0	1	0	0	0	0	0	0	0	0	0	0	0	0	1	0	0	0	0	0	0	1	0	0	0	0
8.483333	2	5	9	0	9	7	5	1					0	1		7		France	3	0	1	2	2		0	0	0	0	1	0	0	0	0	0	0	0	0	0	1	0	0	0	0	0	0	0	1	0	0
4.333333	1	5	5	3	7	6	6	2	4	3	3	3	0	0		3		France	3	0	1	3	3	2	0	0	0	0	0	1	0	0	0	0	0	0	0	0	0	1	0	0	0	0	0	0	1	0	0
6.35	1	5	8	5	9	5	5	0		3	3	3	0	0		4		France	3	0	1	2	2		0	0	0	0	1	0	0	0	0	0	0	0	0	0	1	0	0	0	0	0	0	0	1	0	0
10.56667	1	4	6	6	6	6	5	1	6	2	2	2	0	0		2		France	3	0	1	2	2	2	0	0	0	0	1	0	0	0	0	0	0	0	0	0	1	0	0	0	0	0	0	0	1	0	0
10.8	1	5	5	8	9	8	1	1	7	5	1	1	0	0		4		France	1	0	0	1	1	7	1	0	0	0	0	0	0	0	0	0	0	0	0	1	0	0	0	0	0	0	1	0	0	0	0
11	1	5	6	4	5	7	3	1	4	5	2	2	0	0		6		France	2	0	1	3	3	2	0	0	1	0	0	0	0	0	0	0	0	0	0	0	0	1	0	0	0	0	0	1	0	0	0
7.75	1	2	0	0	4	2	13	0	1	5	1	1	0	0		1		France	5	1	0	5	7	0	0	0	0	0	0	0	0	0	0	0	0	0	1	0	0	0	0	0	0	1	0	0	0	0	1
13.41667	2	5	1	1	1	1	3	0					0	0		6		France	2	0	1	3	3		0	0	1	0	0	0	0	0	0	0	0	0	0	0	0	1	0	0	0	0	0	1	0	0	0
3.033333	1	3	4	4	4	4	9	1	4	3	3	3	0	0		4		France	4	1	0	5	6	2	0	0	0	0	0	0	0	0	1	0	0	0	0	0	0	0	0	0	1	0	0	0	0	1	0
28.78333	2	4	0	1		0	13	1	1	3	3	3	0	0		8		France	5	1	0	5	7	0	0	0	0	0	0	0	0	0	0	0	0	0	1	0	0	0	0	0	0	1	0	0	0	0	1
5.933333	1	2	3	0	3	4	6	1	4	3		3				6		France	3	0	1	3	3	2	0	0	0	0	0	1	0	0	0	0	0	0	0	0	0	1	0	0	0	0	0	0	1	0	0
7.616667	1	5	2	1	7	5	5	2	4	5	1	1	0	1		4		France	3	0	1	2	2	2	0	0	0	0	1	0	0	0	0	0	0	0	0	0	1	0	0	0	0	0	0	0	1	0	0
8.016667	1	3	4	1	6	7	4	0		5	1	1	0	0		2		France	2	0	1	3	4		0	0	0	1	0	0	0	0	0	0	0	0	0	0	0	0	1	0	0	0	0	1	0	0	0
5.5	2	4	0	0	3	0	12	1	4				0	0		5		France	5	1	0	5	6	2	0	0	0	0	0	0	0	0	0	0	0	1	0	0	0	0	0	0	1	0	0	0	0	0	1
9.166667	1	1	5			4	2	1		4		3	0	0		7		France	2	0	1	2	2		0	1	0	0	0	0	0	0	0	0	0	0	0	0	1	0	0	0	0	0	0	1	0	0	0
5	1	2	5	5	5	5	5	2	5	2	2	3	1	0		4		France	3	0	1	2	2	2	0	0	0	0	1	0	0	0	0	0	0	0	0	0	1	0	0	0	0	0	0	0	1	0	0
13.13333	1	5	5	0	5	6	5	0	5	1	4	4	0	0		2		France	3	0	1	2	2	2	0	0	0	0	1	0	0	0	0	0	0	0	0	0	1	0	0	0	0	0	0	0	1	0	0
7.083333	1	3	2	0	0	0	3	1	4				0	0		6		France	2	0	1	3	3	2	0	0	1	0	0	0	0	0	0	0	0	0	0	0	0	1	0	0	0	0	0	1	0	0	0
7.4	2	3	7	7	3	7	4	2	6	4	2	2	0	0		2		France	2	0	1	3	4	2	0	0	0	1	0	0	0	0	0	0	0	0	0	0	0	0	1	0	0	0	0	1	0	0	0
5.016667	2	4	5	5	5	5	6	2	6	2	2	2	1	1		4		France	3	0	1	3	3	2	0	0	0	0	0	1	0	0	0	0	0	0	0	0	0	1	0	0	0	0	0	0	1	0	0
12.91667	2	4	3	2	7	6	5	1	4	3			0	0		6		France	3	0	1	2	2	2	0	0	0	0	1	0	0	0	0	0	0	0	0	0	1	0	0	0	0	0	0	0	1	0	0
6.516667	1	5	10	0		0	7	1	4				0	0		6		France	3	0	1	3	4	2	0	0	0	0	0	0	1	0	0	0	0	0	0	0	0	0	1	0	0	0	0	0	1	0	0
3.183333	2	3	1				6	3					0	0		7		France	3	0	1	3	3		0	0	0	0	0	1	0	0	0	0	0	0	0	0	0	1	0	0	0	0	0	0	1	0	0
12.8	2	4	0	0	0	3	13	2					0	0		4		France	5	1	0	5	7		0	0	0	0	0	0	0	0	0	0	0	0	1	0	0	0	0	0	0	1	0	0	0	0	1
6.35	2	3	3	7	2	2	12	1	6	4	3	3	1	1		3		France	5	1	0	5	6	2	0	0	0	0	0	0	0	0	0	0	0	1	0	0	0	0	0	0	1	0	0	0	0	0	1
14.46667	2	3	5	5		8	6	2	1			1	0	0		6		France	3	0	1	3	3	0	0	0	0	0	0	1	0	0	0	0	0	0	0	0	0	1	0	0	0	0	0	0	1	0	0
12.23333	1	5	5	2		0	4	2	1	5			0	0		4		France	2	0	1	3	4	0	0	0	0	1	0	0	0	0	0	0	0	0	0	0	0	0	1	0	0	0	0	1	0	0	0
9.983333	2	4	5	1	5	7	2	0					0	0		4		France	2	0	1	2	2		0	1	0	0	0	0	0	0	0	0	0	0	0	0	1	0	0	0	0	0	0	1	0	0	0
11.15	1	3	5	1		6	5	0	6	4		1	0	0		5		France	3	0	1	2	2	2	0	0	0	0	1	0	0	0	0	0	0	0	0	0	1	0	0	0	0	0	0	0	1	0	0
4.683333	2	4	5	9	4	3	10	3	6	4	4	4	0	0		2		France	4	1	0	5	7	2	0	0	0	0	0	0	0	0	0	1	0	0	0	0	0	0	0	0	0	1	0	0	0	1	0
50.25	1	5	1	0	5	8	4	2	1	4	1	1	0	0		6		France	2	0	1	3	4	0	0	0	0	1	0	0	0	0	0	0	0	0	0	0	0	0	1	0	0	0	0	1	0	0	0
9.033333	2	3	5	5	6	8	8	0	4	3	3	3	0	0		3		France	4	1	0	4	5	2	0	0	0	0	0	0	0	1	0	0	0	0	0	0	0	0	0	1	0	0	0	0	0	1	0
11.6	1	5	4	4	5	6	5	2	5	3	3	3	0	0		1		France	3	0	1	2	2	2	0	0	0	0	1	0	0	0	0	0	0	0	0	0	1	0	0	0	0	0	0	0	1	0	0
12.78333	2	4	2	6	2	1	5	1	7	4	2	2	0	0		5		France	3	0	1	2	2	7	0	0	0	0	1	0	0	0	0	0	0	0	0	0	1	0	0	0	0	0	0	0	1	0	0
12.43333	1	2	8			7	1	0	5				0	0		4		France	1	0	0	1	1	2	1	0	0	0	0	0	0	0	0	0	0	0	0	1	0	0	0	0	0	0	1	0	0	0	0
13.4	1	4	3	3		5	7	2	5	5		2	0	0		3		France	3	0	1	3	4	2	0	0	0	0	0	0	1	0	0	0	0	0	0	0	0	0	1	0	0	0	0	0	1	0	0
11.36667	1	5	5	3	6	7	9	1	4	4	2	2	0	0		2		France	4	1	0	5	6	2	0	0	0	0	0	0	0	0	1	0	0	0	0	0	0	0	0	0	1	0	0	0	0	1	0
12.61667	1	5	3	4	4	2	6	1		4			1	0		3		France	3	0	1	3	3		0	0	0	0	0	1	0	0	0	0	0	0	0	0	0	1	0	0	0	0	0	0	1	0	0
7.45	2	4	4	2	10	10	13	2	1	5	1	1	0	0		7		France	5	1	0	5	7	0	0	0	0	0	0	0	0	0	0	0	0	0	1	0	0	0	0	0	0	1	0	0	0	0	1
41.78333	1	3	6	7	8	8	6	2	4	3	3	3	0	0		4		France	3	0	1	3	3	2	0	0	0	0	0	1	0	0	0	0	0	0	0	0	0	1	0	0	0	0	0	0	1	0	0
214.1333	2	3	5	1	5	5	9	0	4	5	1	1	1	0		6		France	4	1	0	5	6	2	0	0	0	0	0	0	0	0	1	0	0	0	0	0	0	0	0	0	1	0	0	0	0	1	0
25.65	1	5	4	0	2	6	4	0	2	5	1	1	0	0		5		France	2	0	1	3	4	0	0	0	0	1	0	0	0	0	0	0	0	0	0	0	0	0	1	0	0	0	0	1	0	0	0
4.816667	1	3	0	0	0	0	7	2	4	3	3	3	0	0		5		France	3	0	1	3	4	2	0	0	0	0	0	0	1	0	0	0	0	0	0	0	0	0	1	0	0	0	0	0	1	0	0
12.05	1	5	0	0	0	0	6	0	4				0	0		6		France	3	0	1	3	3	2	0	0	0	0	0	1	0	0	0	0	0	0	0	0	0	1	0	0	0	0	0	0	1	0	0
8.683333	1	5	5	5	5	5	5	2	4	3	3	2	0	0		2		France	3	0	1	2	2	2	0	0	0	0	1	0	0	0	0	0	0	0	0	0	1	0	0	0	0	0	0	0	1	0	0
13.21667	1	4					6	1	4				0	0		7		France	3	0	1	3	3	2	0	0	0	0	0	1	0	0	0	0	0	0	0	0	0	1	0	0	0	0	0	0	1	0	0
13.23333	1	5	7	8	6	0	3	0	3	4	1	1	0	1		4		France	2	0	1	3	3	1	0	0	1	0	0	0	0	0	0	0	0	0	0	0	0	1	0	0	0	0	0	1	0	0	0
11.93333	1	5	5	0	0	4	9	0		3	3	3	0	0		6		France	4	1	0	5	6		0	0	0	0	0	0	0	0	1	0	0	0	0	0	0	0	0	0	1	0	0	0	0	1	0
15.76667	2	4	6	0	8	8	13	0	2	5	2	2	0	1		2		France	5	1	0	5	7	0	0	0	0	0	0	0	0	0	0	0	0	0	1	0	0	0	0	0	0	1	0	0	0	0	1
17.33333	1	5	6	8		7	7	1	5	5		2	0	0		4		France	3	0	1	3	4	2	0	0	0	0	0	0	1	0	0	0	0	0	0	0	0	0	1	0	0	0	0	0	1	0	0
19.61667	2	2	7	0	7	7	8	1	4	5	2	2	0	0		2		France	4	1	0	4	5	2	0	0	0	0	0	0	0	1	0	0	0	0	0	0	0	0	0	1	0	0	0	0	0	1	0
9.6	2	4	5	3	5	5	12	0	1				0	0		2		France	5	1	0	5	6	0	0	0	0	0	0	0	0	0	0	0	0	1	0	0	0	0	0	0	1	0	0	0	0	0	1
11.15	2	5	1	2	8		1	0	4	4	2		0	0		6		France	1	0	0	1	1	2	1	0	0	0	0	0	0	0	0	0	0	0	0	1	0	0	0	0	0	0	1	0	0	0	0
2.6	1	4	7	5	4	5	7	2		2	3	2	1	0		3		France	3	0	1	3	4		0	0	0	0	0	0	1	0	0	0	0	0	0	0	0	0	1	0	0	0	0	0	1	0	0
7.75	1	5	1	2	2	1	1	0	6	4	3	2	0	1		6		France	1	0	0	1	1	2	1	0	0	0	0	0	0	0	0	0	0	0	0	1	0	0	0	0	0	0	1	0	0	0	0
3.85	2	2					6	1								3		France	3	0	1	3	3		0	0	0	0	0	1	0	0	0	0	0	0	0	0	0	1	0	0	0	0	0	0	1	0	0
6.766667	1	5		0		5	8	0	1				0	0		6		France	4	1	0	4	5	0	0	0	0	0	0	0	0	1	0	0	0	0	0	0	0	0	0	1	0	0	0	0	0	1	0
21.41667	1	5	7	0	0	5	6	1	4	4	2	2	0	0		2		France	3	0	1	3	3	2	0	0	0	0	0	1	0	0	0	0	0	0	0	0	0	1	0	0	0	0	0	0	1	0	0
7.566667	2	3	6	4	7	7	1	0	5	4	2	2	0	0		4		France	1	0	0	1	1	2	1	0	0	0	0	0	0	0	0	0	0	0	0	1	0	0	0	0	0	0	1	0	0	0	0
2.6	2	3					1	1		3	3	3				6		France	1	0	0	1	1		1	0	0	0	0	0	0	0	0	0	0	0	0	1	0	0	0	0	0	0	1	0	0	0	0
54.2	1	4		5	0	0	7	0	4	5		1	0	0		6		France	3	0	1	3	4	2	0	0	0	0	0	0	1	0	0	0	0	0	0	0	0	0	1	0	0	0	0	0	1	0	0
10.26667	2	2	5	3	6	7	4	0	4				0	1		1		France	2	0	1	3	4	2	0	0	0	1	0	0	0	0	0	0	0	0	0	0	0	0	1	0	0	0	0	1	0	0	0
13.4	2	3	0	0	0	0	8	0	1				0	0		6		France	4	1	0	4	5	0	0	0	0	0	0	0	0	1	0	0	0	0	0	0	0	0	0	1	0	0	0	0	0	1	0
4.166667	2	2	6	5	4	5	6	2	4	3	3	4	0	0		4		France	3	0	1	3	3	2	0	0	0	0	0	1	0	0	0	0	0	0	0	0	0	1	0	0	0	0	0	0	1	0	0
8.933333	1	5	0	0	0	0	4	1	1				0	0		5		France	2	0	1	3	4	0	0	0	0	1	0	0	0	0	0	0	0	0	0	0	0	0	1	0	0	0	0	1	0	0	0
14.6	1	4	7	6	8	7	6	1	4	2	3	4	0	0		2		France	3	0	1	3	3	2	0	0	0	0	0	1	0	0	0	0	0	0	0	0	0	1	0	0	0	0	0	0	1	0	0
15.16667	2	4	8	3	6	5	5	1	7	4	4	3	1	1		6		France	3	0	1	2	2	7	0	0	0	0	1	0	0	0	0	0	0	0	0	0	1	0	0	0	0	0	0	0	1	0	0
10.46667	2	3	3	3		3	8	1					0	0		4		France	4	1	0	4	5		0	0	0	0	0	0	0	1	0	0	0	0	0	0	0	0	0	1	0	0	0	0	0	1	0
4.916667	2	4	2	6	9	5	6	2	4	2	3	3		0		2		France	3	0	1	3	3	2	0	0	0	0	0	1	0	0	0	0	0	0	0	0	0	1	0	0	0	0	0	0	1	0	0
27.6	1	4	4	8	4	7	5	0	4	5	4	3	0	0		6		France	3	0	1	2	2	2	0	0	0	0	1	0	0	0	0	0	0	0	0	0	1	0	0	0	0	0	0	0	1	0	0
5.266667	1	5	4	2	6	8	3	2		4	2		0	0		7		France	2	0	1	3	3		0	0	1	0	0	0	0	0	0	0	0	0	0	0	0	1	0	0	0	0	0	1	0	0	0
5.516667	2	4	0	2	1	0	3	0	1	1	1	1	0	0		6		France	2	0	1	3	3	0	0	0	1	0	0	0	0	0	0	0	0	0	0	0	0	1	0	0	0	0	0	1	0	0	0
11.33333	2	3	5	0	2	7	11	0	3	2		1	0	0		4		France	5	1	0	4	5	1	0	0	0	0	0	0	0	0	0	0	1	0	0	0	0	0	0	1	0	0	0	0	0	0	1
7.6	2	1	6	5	7	6	6	0	5				0	0		7		France	3	0	1	3	3	2	0	0	0	0	0	1	0	0	0	0	0	0	0	0	0	1	0	0	0	0	0	0	1	0	0
6.133333	2	3					3	0					0	0		7		France	2	0	1	3	3		0	0	1	0	0	0	0	0	0	0	0	0	0	0	0	1	0	0	0	0	0	1	0	0	0
9.333333	1	4	4	3	4	3	3	1	1	4	2	2	0	0		4		France	2	0	1	3	3	0	0	0	1	0	0	0	0	0	0	0	0	0	0	0	0	1	0	0	0	0	0	1	0	0	0
8.116667	1	2	2	2		5	4	1	5	5	1	1	0	0		4		France	2	0	1	3	4	2	0	0	0	1	0	0	0	0	0	0	0	0	0	0	0	0	1	0	0	0	0	1	0	0	0
16.68333	2	1	6	7	7	6	3	0	4	4	3	2	0	0		4		France	2	0	1	3	3	2	0	0	1	0	0	0	0	0	0	0	0	0	0	0	0	1	0	0	0	0	0	1	0	0	0
11.23333	2	1		4		3	12	3	5	4	2	2	0	0		4		France	5	1	0	5	6	2	0	0	0	0	0	0	0	0	0	0	0	1	0	0	0	0	0	0	1	0	0	0	0	0	1
8.916667	1	5	1	1		7	1	1		4	1	1	0	0		2		France	1	0	0	1	1		1	0	0	0	0	0	0	0	0	0	0	0	0	1	0	0	0	0	0	0	1	0	0	0	0
5.433333	2	3	4	4	5	5	1	1	4				0	0		2		France	1	0	0	1	1	2	1	0	0	0	0	0	0	0	0	0	0	0	0	1	0	0	0	0	0	0	1	0	0	0	0
4.633333	1	4	0	0	0	0	1	0		3	3	3				7		France	1	0	0	1	1		1	0	0	0	0	0	0	0	0	0	0	0	0	1	0	0	0	0	0	0	1	0	0	0	0
7.183333	1	5	6	0	6	10	7	2	5	5		1	0	0		3		France	3	0	1	3	4	2	0	0	0	0	0	0	1	0	0	0	0	0	0	0	0	0	1	0	0	0	0	0	1	0	0
2.116667	2	3	4	4	4	4	9	2	4	3	3	3	0	0		4		France	4	1	0	5	6	2	0	0	0	0	0	0	0	0	1	0	0	0	0	0	0	0	0	0	1	0	0	0	0	1	0
2.9	2	4	4	4	4	4	3	2					0	0		7		France	2	0	1	3	3		0	0	1	0	0	0	0	0	0	0	0	0	0	0	0	1	0	0	0	0	0	1	0	0	0
6.7	2	2	7	5	8	8	6	1					0	0		2		France	3	0	1	3	3		0	0	0	0	0	1	0	0	0	0	0	0	0	0	0	1	0	0	0	0	0	0	1	0	0
3.883333	1	2		10		5	10	0	1	2	2	2	0	0		5		France	4	1	0	5	7	0	0	0	0	0	0	0	0	0	0	1	0	0	0	0	0	0	0	0	0	1	0	0	0	1	0
17.2	2	3	3	3		4	10	1					0	0		7		France	4	1	0	5	7		0	0	0	0	0	0	0	0	0	1	0	0	0	0	0	0	0	0	0	1	0	0	0	1	0
5.183333	1	5	5	4	6	5	7	1	4	3	3	2	0	0		2		France	3	0	1	3	4	2	0	0	0	0	0	0	1	0	0	0	0	0	0	0	0	0	1	0	0	0	0	0	1	0	0
3.233333	2	2					10	1								6		France	4	1	0	5	7		0	0	0	0	0	0	0	0	0	1	0	0	0	0	0	0	0	0	0	1	0	0	0	1	0
4.516667	2	5	5	5	5	5	4	0					0	0		6		France	2	0	1	3	4		0	0	0	1	0	0	0	0	0	0	0	0	0	0	0	0	1	0	0	0	0	1	0	0	0
14.26667	2	3	7		7	8	3	1	6				0	0		6		France	2	0	1	3	3	2	0	0	1	0	0	0	0	0	0	0	0	0	0	0	0	1	0	0	0	0	0	1	0	0	0
5.933333	1	5	3	1	5	1	9	1	4	3	3	2	0	0		4		France	4	1	0	5	6	2	0	0	0	0	0	0	0	0	1	0	0	0	0	0	0	0	0	0	1	0	0	0	0	1	0
13.53333	1	4	3	3	1	1	4	1	4	3	3	3	0	1		4		France	2	0	1	3	4	2	0	0	0	1	0	0	0	0	0	0	0	0	0	0	0	0	1	0	0	0	0	1	0	0	0
6.1	1	2		4		8	8	0					0	0		2		France	4	1	0	4	5		0	0	0	0	0	0	0	1	0	0	0	0	0	0	0	0	0	1	0	0	0	0	0	1	0
13.15	2	3	4		2	7	10	1	5		1	1	0	0		4		France	4	1	0	5	7	2	0	0	0	0	0	0	0	0	0	1	0	0	0	0	0	0	0	0	0	1	0	0	0	1	0
8.533333	1	5	1	1	0	0	6	0	4	4	4	3	0	0		5		France	3	0	1	3	3	2	0	0	0	0	0	1	0	0	0	0	0	0	0	0	0	1	0	0	0	0	0	0	1	0	0
8.35	2	3					8	1	4				0	0		8		France	4	1	0	4	5	2	0	0	0	0	0	0	0	1	0	0	0	0	0	0	0	0	0	1	0	0	0	0	0	1	0
8.416667	2	1	8	4	5	4	10	1	6	5	3	3	0	0		3		France	4	1	0	5	7	2	0	0	0	0	0	0	0	0	0	1	0	0	0	0	0	0	0	0	0	1	0	0	0	1	0
12.03333	1	3	3	3	6	3	6	0	7	3	4	3	0	0		2		France	3	0	1	3	3	7	0	0	0	0	0	1	0	0	0	0	0	0	0	0	0	1	0	0	0	0	0	0	1	0	0
11.23333	1	5	8	8		1	8	2	7	4			0	0		4		France	4	1	0	4	5	7	0	0	0	0	0	0	0	1	0	0	0	0	0	0	0	0	0	1	0	0	0	0	0	1	0
6.533333	1	5	5	4	5	5	1	2	4	4	3	3	0	0		2		France	1	0	0	1	1	2	1	0	0	0	0	0	0	0	0	0	0	0	0	1	0	0	0	0	0	0	1	0	0	0	0
8.983333	2	4		5		5	3	1	3	4			0	0		3		France	2	0	1	3	3	1	0	0	1	0	0	0	0	0	0	0	0	0	0	0	0	1	0	0	0	0	0	1	0	0	0
69.75	1	3	6	5	2	2	10	3	1	5		2	0	0		3		France	4	1	0	5	7	0	0	0	0	0	0	0	0	0	0	1	0	0	0	0	0	0	0	0	0	1	0	0	0	1	0
7.416667	2	4	6	4	6	8	1	2	4	3	2	2	0	0		3		France	1	0	0	1	1	2	1	0	0	0	0	0	0	0	0	0	0	0	0	1	0	0	0	0	0	0	1	0	0	0	0
11.63333	2	3					13	0	1		2	2	0	0		2		France	5	1	0	5	7	0	0	0	0	0	0	0	0	0	0	0	0	0	1	0	0	0	0	0	0	1	0	0	0	0	1
9.25	2	5	4	4	7	7	7	1	6		4	4	0	1		7		France	3	0	1	3	4	2	0	0	0	0	0	0	1	0	0	0	0	0	0	0	0	0	1	0	0	0	0	0	1	0	0
14.45	2	1	3	5		0	8	0		4	2	2	0	0		4		France	4	1	0	4	5		0	0	0	0	0	0	0	1	0	0	0	0	0	0	0	0	0	1	0	0	0	0	0	1	0
2.833333	2	3	5	5	5	5	10	2	4	3	3	3	0	0		2		France	4	1	0	5	7	2	0	0	0	0	0	0	0	0	0	1	0	0	0	0	0	0	0	0	0	1	0	0	0	1	0
7.35	2	2		6	4	0	1	2	4	2	3	3	1	1		7		France	1	0	0	1	1	2	1	0	0	0	0	0	0	0	0	0	0	0	0	1	0	0	0	0	0	0	1	0	0	0	0
2.3	2	3	5	5	5	5	12	2	4				0	0		6		France	5	1	0	5	6	2	0	0	0	0	0	0	0	0	0	0	0	1	0	0	0	0	0	0	1	0	0	0	0	0	1
6.15	1	3	1	0		9	12	1					0	0		7		France	5	1	0	5	6		0	0	0	0	0	0	0	0	0	0	0	1	0	0	0	0	0	0	1	0	0	0	0	0	1
7.883333	2	5	5	5		5	4	0					0	0		2		France	2	0	1	3	4		0	0	0	1	0	0	0	0	0	0	0	0	0	0	0	0	1	0	0	0	0	1	0	0	0
10.85	1	3	0	0	0	0	3	1	4	4			0	0		2		France	2	0	1	3	3	2	0	0	1	0	0	0	0	0	0	0	0	0	0	0	0	1	0	0	0	0	0	1	0	0	0
8.166667	2	3	4	4	5	4	1	2		3	3	3	0	0		6		France	1	0	0	1	1		1	0	0	0	0	0	0	0	0	0	0	0	0	1	0	0	0	0	0	0	1	0	0	0	0
8.483333	2	3	5	4	4	5	7	1	6	5	2	2	0	0		6		France	3	0	1	3	4	2	0	0	0	0	0	0	1	0	0	0	0	0	0	0	0	0	1	0	0	0	0	0	1	0	0
43.85	2	3		0	9	7	13	2	1	4	1	1	0	1		2		France	5	1	0	5	7	0	0	0	0	0	0	0	0	0	0	0	0	0	1	0	0	0	0	0	0	1	0	0	0	0	1
6.933333	1	5	0	2	6	6	3	1	3	1	2	2	0	0		5		France	2	0	1	3	3	1	0	0	1	0	0	0	0	0	0	0	0	0	0	0	0	1	0	0	0	0	0	1	0	0	0
19.73333	1	5	7	7	5	0	1	0	5	4	3	3	0	1		5		France	1	0	0	1	1	2	1	0	0	0	0	0	0	0	0	0	0	0	0	1	0	0	0	0	0	0	1	0	0	0	0
3.85	2	3	5	5	5	5	1	2		3	3	3		0		6		France	1	0	0	1	1		1	0	0	0	0	0	0	0	0	0	0	0	0	1	0	0	0	0	0	0	1	0	0	0	0
7.3	2	2					10	1					0	0		2		France	4	1	0	5	7		0	0	0	0	0	0	0	0	0	1	0	0	0	0	0	0	0	0	0	1	0	0	0	1	0
47.08333	2	3	2				10	0		2		1	0	0		4		France	4	1	0	5	7		0	0	0	0	0	0	0	0	0	1	0	0	0	0	0	0	0	0	0	1	0	0	0	1	0
8.683333	2	3	7	3	4	1	8	0	4				0	0		4		France	4	1	0	4	5	2	0	0	0	0	0	0	0	1	0	0	0	0	0	0	0	0	0	1	0	0	0	0	0	1	0
9	2	2	0	0	0	0	5	0					0	0		7		France	3	0	1	2	2		0	0	0	0	1	0	0	0	0	0	0	0	0	0	1	0	0	0	0	0	0	0	1	0	0
13	1	5	4	1	3	3	9	0	1	5	1	1	0	0		2		France	4	1	0	5	6	0	0	0	0	0	0	0	0	0	1	0	0	0	0	0	0	0	0	0	1	0	0	0	0	1	0
5.95	2	3					7	0								8		France	3	0	1	3	4		0	0	0	0	0	0	1	0	0	0	0	0	0	0	0	0	1	0	0	0	0	0	1	0	0
7.266667	2	4	0	0	0	0	12	0	7				0	0		7		France	5	1	0	5	6	7	0	0	0	0	0	0	0	0	0	0	0	1	0	0	0	0	0	0	1	0	0	0	0	0	1
14.33333	2	3		1		1	5	0	3	4			0	0		4		France	3	0	1	2	2	1	0	0	0	0	1	0	0	0	0	0	0	0	0	0	1	0	0	0	0	0	0	0	1	0	0
10.16667	2	3	3	0	5	3	5	0	4	1	3	2	0	0		7		France	3	0	1	2	2	2	0	0	0	0	1	0	0	0	0	0	0	0	0	0	1	0	0	0	0	0	0	0	1	0	0
6.166667	2	4	5				9	1					0	0		3		France	4	1	0	5	6		0	0	0	0	0	0	0	0	1	0	0	0	0	0	0	0	0	0	1	0	0	0	0	1	0
13.3	2	3	3	3	4	5	9	0	7	3	3	2	0	0		7		France	4	1	0	5	6	7	0	0	0	0	0	0	0	0	1	0	0	0	0	0	0	0	0	0	1	0	0	0	0	1	0
5.383333	1	1	5	5	5	5	1	0					0	0		7		France	1	0	0	1	1		1	0	0	0	0	0	0	0	0	0	0	0	0	1	0	0	0	0	0	0	1	0	0	0	0
10.28333	2	2	6	6	0	4	10	1	6	5	1	1	0	0		4		France	4	1	0	5	7	2	0	0	0	0	0	0	0	0	0	1	0	0	0	0	0	0	0	0	0	1	0	0	0	1	0
10.28333	1	2	3	0	0	8	7	0					0	0		5		France	3	0	1	3	4		0	0	0	0	0	0	1	0	0	0	0	0	0	0	0	0	1	0	0	0	0	0	1	0	0
7.766667	2	3	5	5		2	7	0					0	0		5		France	3	0	1	3	4		0	0	0	0	0	0	1	0	0	0	0	0	0	0	0	0	1	0	0	0	0	0	1	0	0
10.51667	2	4	5	3	5	6	1	1	5	5		1	0	0		5		France	1	0	0	1	1	2	1	0	0	0	0	0	0	0	0	0	0	0	0	1	0	0	0	0	0	0	1	0	0	0	0
6.8	1	3	4	8	8	6	4	2	6	5	3	4	1	1		4		France	2	0	1	3	4	2	0	0	0	1	0	0	0	0	0	0	0	0	0	0	0	0	1	0	0	0	0	1	0	0	0
6.7	1	4	3	5	4	4	4	1	4	3	3	2	0	0		2		France	2	0	1	3	4	2	0	0	0	1	0	0	0	0	0	0	0	0	0	0	0	0	1	0	0	0	0	1	0	0	0
10.06667	1	4	10	10	10	10	9	3	7	5	5	5	1	1		6		France	4	1	0	5	6	7	0	0	0	0	0	0	0	0	1	0	0	0	0	0	0	0	0	0	1	0	0	0	0	1	0
28.26667	2	3	6	5		7	3	0					0	0		1		France	2	0	1	3	3		0	0	1	0	0	0	0	0	0	0	0	0	0	0	0	1	0	0	0	0	0	1	0	0	0
6.083333	2	3	8	5		3	9	0	3	3	2	1	0	0		2		France	4	1	0	5	6	1	0	0	0	0	0	0	0	0	1	0	0	0	0	0	0	0	0	0	1	0	0	0	0	1	0
27.51667	2	3	3	3	3	3	11	0		2			0	0		4		France	5	1	0	4	5		0	0	0	0	0	0	0	0	0	0	1	0	0	0	0	0	0	1	0	0	0	0	0	0	1
7.683333	2	2	5	1	1	5	9	1					0	0		6		France	4	1	0	5	6		0	0	0	0	0	0	0	0	1	0	0	0	0	0	0	0	0	0	1	0	0	0	0	1	0
3.666667	2	5	6	6	8	8	9	0	4				0	0		3		France	4	1	0	5	6	2	0	0	0	0	0	0	0	0	1	0	0	0	0	0	0	0	0	0	1	0	0	0	0	1	0
7.8	2	2	3	3	3	5	7	1	4	4			0	0		5		France	3	0	1	3	4	2	0	0	0	0	0	0	1	0	0	0	0	0	0	0	0	0	1	0	0	0	0	0	1	0	0
60.66667	2	5	4	0	8	0	6	0					0	0		8		France	3	0	1	3	3		0	0	0	0	0	1	0	0	0	0	0	0	0	0	0	1	0	0	0	0	0	0	1	0	0
10.46667	1	3	8	5	9	7	6	0	7	5	3	2	0	0		5		France	3	0	1	3	3	7	0	0	0	0	0	1	0	0	0	0	0	0	0	0	0	1	0	0	0	0	0	0	1	0	0
17.1	1	5		1		5	6	2	1	4			0	1		5		France	3	0	1	3	3	0	0	0	0	0	0	1	0	0	0	0	0	0	0	0	0	1	0	0	0	0	0	0	1	0	0
8.633333	2	2	0	0	5	5	4	0	5				0	0		6		France	2	0	1	3	4	2	0	0	0	1	0	0	0	0	0	0	0	0	0	0	0	0	1	0	0	0	0	1	0	0	0
10.66667	2	4	6	3	5	9	6	1	7	4	2	2	0	0		2		France	3	0	1	3	3	7	0	0	0	0	0	1	0	0	0	0	0	0	0	0	0	1	0	0	0	0	0	0	1	0	0
9.783333	1	4	5	0	7	9	3	1	6	5			0	1		2		France	2	0	1	3	3	2	0	0	1	0	0	0	0	0	0	0	0	0	0	0	0	1	0	0	0	0	0	1	0	0	0
10.55	1	5	4	0	6	5	5	1	4	3	3	4	0	0		3		France	3	0	1	2	2	2	0	0	0	0	1	0	0	0	0	0	0	0	0	0	1	0	0	0	0	0	0	0	1	0	0
5.6	1	4		3		4	6	1		4	1	1	0	0		3		France	3	0	1	3	3		0	0	0	0	0	1	0	0	0	0	0	0	0	0	0	1	0	0	0	0	0	0	1	0	0
2.65	2	3	7	6	7	7	10	2	4	3	4	3	0	0		6		France	4	1	0	5	7	2	0	0	0	0	0	0	0	0	0	1	0	0	0	0	0	0	0	0	0	1	0	0	0	1	0
9.566667	2	1	6			0	6	1	4							4		France	3	0	1	3	3	2	0	0	0	0	0	1	0	0	0	0	0	0	0	0	0	1	0	0	0	0	0	0	1	0	0
18.38333	2	5	4	4	5	2	1	2	4	3	3	3	0	0		4		France	1	0	0	1	1	2	1	0	0	0	0	0	0	0	0	0	0	0	0	1	0	0	0	0	0	0	1	0	0	0	0
8.7	2	2	5	6		5	6	0					0	0		8		France	3	0	1	3	3		0	0	0	0	0	1	0	0	0	0	0	0	0	0	0	1	0	0	0	0	0	0	1	0	0
5.35	1	1	4	0		7	6	1	2	5	2	2	0	0		2		France	3	0	1	3	3	0	0	0	0	0	0	1	0	0	0	0	0	0	0	0	0	1	0	0	0	0	0	0	1	0	0
2.45	2	3	0	0	0	0	5	3					0	0		4		France	3	0	1	2	2		0	0	0	0	1	0	0	0	0	0	0	0	0	0	1	0	0	0	0	0	0	0	1	0	0
3.633333	1	2	7	5	5	5	2	2	4	3	3	3	0	0		2		France	2	0	1	2	2	2	0	1	0	0	0	0	0	0	0	0	0	0	0	0	1	0	0	0	0	0	0	1	0	0	0
6.2	1	5	7	5	8	9	9	2	6	4	4	4	0	0		2		France	4	1	0	5	6	2	0	0	0	0	0	0	0	0	1	0	0	0	0	0	0	0	0	0	1	0	0	0	0	1	0
5.866667	2	2	4	5		7	2	0					0	0		3		France	2	0	1	2	2		0	1	0	0	0	0	0	0	0	0	0	0	0	0	1	0	0	0	0	0	0	1	0	0	0
14.76667	1	2	1	0		8	9	0		5	2		0	0		2		France	4	1	0	5	6		0	0	0	0	0	0	0	0	1	0	0	0	0	0	0	0	0	0	1	0	0	0	0	1	0
10.41667	1	3					5	0					0	0		2		France	3	0	1	2	2		0	0	0	0	1	0	0	0	0	0	0	0	0	0	1	0	0	0	0	0	0	0	1	0	0
22.75	1	5	3	3		10	9	1	7	5		2	0	0		2		France	4	1	0	5	6	7	0	0	0	0	0	0	0	0	1	0	0	0	0	0	0	0	0	0	1	0	0	0	0	1	0
12.36667	2	4				3	12	0					0	1		2		France	5	1	0	5	6		0	0	0	0	0	0	0	0	0	0	0	1	0	0	0	0	0	0	1	0	0	0	0	0	1
6.816667	2	2	2	0	10	10	6	3	1	5	1	1	0	1		2		France	3	0	1	3	3	0	0	0	0	0	0	1	0	0	0	0	0	0	0	0	0	1	0	0	0	0	0	0	1	0	0
5.716667	2	4	3	0	7	6	3	3	1	5	2		0	0		2		France	2	0	1	3	3	0	0	0	1	0	0	0	0	0	0	0	0	0	0	0	0	1	0	0	0	0	0	1	0	0	0
9.066667	2	5	3	1	5	5	6	1	4				0	0		6		France	3	0	1	3	3	2	0	0	0	0	0	1	0	0	0	0	0	0	0	0	0	1	0	0	0	0	0	0	1	0	0
11.3	2	3	7	5	6	8	7	1	7	5			0	0		5		France	3	0	1	3	4	7	0	0	0	0	0	0	1	0	0	0	0	0	0	0	0	0	1	0	0	0	0	0	1	0	0
76.03333	2	2	6	9	7	6	5	2	4	5	2	3	1	1		4		France	3	0	1	2	2	2	0	0	0	0	1	0	0	0	0	0	0	0	0	0	1	0	0	0	0	0	0	0	1	0	0
1.483333	1	2	7	8	9	9	3	2	6	5	3	1	1	0		2		France	2	0	1	3	3	2	0	0	1	0	0	0	0	0	0	0	0	0	0	0	0	1	0	0	0	0	0	1	0	0	0
28.9	1	4	3	2		5	7	1	4	4			0	0		2		France	3	0	1	3	4	2	0	0	0	0	0	0	1	0	0	0	0	0	0	0	0	0	1	0	0	0	0	0	1	0	0
5.433333	2	5	6	6	6	6	4	1	3	3	3	3				2		France	2	0	1	3	4	1	0	0	0	1	0	0	0	0	0	0	0	0	0	0	0	0	1	0	0	0	0	1	0	0	0
14.76667	1	5	4	2	2	4	8	1	4	4	3	3	0	1		4		France	4	1	0	4	5	2	0	0	0	0	0	0	0	1	0	0	0	0	0	0	0	0	0	1	0	0	0	0	0	1	0
3.316667	2	4	0	0	0	0	2	3	1	1	1	1	0	0		5		France	2	0	1	2	2	0	0	1	0	0	0	0	0	0	0	0	0	0	0	0	1	0	0	0	0	0	0	1	0	0	0
24.73333	2	4	0	0	0	0	11	0		3			0	0		5		France	5	1	0	4	5		0	0	0	0	0	0	0	0	0	0	1	0	0	0	0	0	0	1	0	0	0	0	0	0	1
1.55	1	2	10	10	9	8	10	2	7	5	5	4	1	1		2		France	4	1	0	5	7	7	0	0	0	0	0	0	0	0	0	1	0	0	0	0	0	0	0	0	0	1	0	0	0	1	0
5.216667	2	2	4	4	4	4	10	1	4							2		France	4	1	0	5	7	2	0	0	0	0	0	0	0	0	0	1	0	0	0	0	0	0	0	0	0	1	0	0	0	1	0
1.4	1	2	9	8	9	6	8	3	6	3	4	3	1	0		4		France	4	1	0	4	5	2	0	0	0	0	0	0	0	1	0	0	0	0	0	0	0	0	0	1	0	0	0	0	0	1	0
1.25	1	2	10	9	9	9	5	2	7	3	3	5	1	1		1		France	3	0	1	2	2	7	0	0	0	0	1	0	0	0	0	0	0	0	0	0	1	0	0	0	0	0	0	0	1	0	0
16.65	2	3				5	13	0	1				0	0		7		France	5	1	0	5	7	0	0	0	0	0	0	0	0	0	0	0	0	0	1	0	0	0	0	0	0	1	0	0	0	0	1
8.916667	2	2					6	2	4				0	0		2		France	3	0	1	3	3	2	0	0	0	0	0	1	0	0	0	0	0	0	0	0	0	1	0	0	0	0	0	0	1	0	0
10.6	1	5	6	4		3	5	0	1				0	0		5		France	3	0	1	2	2	0	0	0	0	0	1	0	0	0	0	0	0	0	0	0	1	0	0	0	0	0	0	0	1	0	0
8.9	1	5	4	5	4	5	2	1	4				0	0		4		France	2	0	1	2	2	2	0	1	0	0	0	0	0	0	0	0	0	0	0	0	1	0	0	0	0	0	0	1	0	0	0
12.91667	2	2	7	5	4	6	3	1					0	0		5		France	2	0	1	3	3		0	0	1	0	0	0	0	0	0	0	0	0	0	0	0	1	0	0	0	0	0	1	0	0	0
1.466667	1	3	9	8	10	10	1	2	6	5	4	5	1	1		2		France	1	0	0	1	1	2	1	0	0	0	0	0	0	0	0	0	0	0	0	1	0	0	0	0	0	0	1	0	0	0	0
10.98333	2	4	7		6	7	7	0					0	0		3		France	3	0	1	3	4		0	0	0	0	0	0	1	0	0	0	0	0	0	0	0	0	1	0	0	0	0	0	1	0	0
8.016667	1	5	1	0	7	0	6	0	2	5	2	2	0	0		3		France	3	0	1	3	3	0	0	0	0	0	0	1	0	0	0	0	0	0	0	0	0	1	0	0	0	0	0	0	1	0	0
10.35	2	3	5	5		6	10	0				2	0	0		7		France	4	1	0	5	7		0	0	0	0	0	0	0	0	0	1	0	0	0	0	0	0	0	0	0	1	0	0	0	1	0
7.35	1	3		2		7	1	0	3	4		2	0	1		6		France	1	0	0	1	1	1	1	0	0	0	0	0	0	0	0	0	0	0	0	1	0	0	0	0	0	0	1	0	0	0	0
15.03333	1	4	0	7	6	0	6	2	6				0	0		5		France	3	0	1	3	3	2	0	0	0	0	0	1	0	0	0	0	0	0	0	0	0	1	0	0	0	0	0	0	1	0	0
10.41667	2	2	7	3	10	10	13	0	1	5	1	1	0	0		2		France	5	1	0	5	7	0	0	0	0	0	0	0	0	0	0	0	0	0	1	0	0	0	0	0	0	1	0	0	0	0	1
8.933333	1	4	5	8	5	5	3	1	6	5	2	1	0	0		4		France	2	0	1	3	3	2	0	0	1	0	0	0	0	0	0	0	0	0	0	0	0	1	0	0	0	0	0	1	0	0	0
7.55	1	3	5	5	5	6	9	2	7	3	3	3	1	1		1		France	4	1	0	5	6	7	0	0	0	0	0	0	0	0	1	0	0	0	0	0	0	0	0	0	1	0	0	0	0	1	0
8.483333	1	5	4	3	4	4	7	1	2	5	1	1	0	0		4		France	3	0	1	3	4	0	0	0	0	0	0	0	1	0	0	0	0	0	0	0	0	0	1	0	0	0	0	0	1	0	0
7.666667	2	3	5	4	5	5	4	0					0	0		7		France	2	0	1	3	4		0	0	0	1	0	0	0	0	0	0	0	0	0	0	0	0	1	0	0	0	0	1	0	0	0
4.133333	2	3	6	6	6	6	5	2	5	3	3	3	0	0		2		France	3	0	1	2	2	2	0	0	0	0	1	0	0	0	0	0	0	0	0	0	1	0	0	0	0	0	0	0	1	0	0
4.866667	2	1					1	1								8		France	1	0	0	1	1		1	0	0	0	0	0	0	0	0	0	0	0	0	1	0	0	0	0	0	0	1	0	0	0	0
3.183333	1	4	4	4	4	4	3	1	4	3	3	3	0	0		1		France	2	0	1	3	3	2	0	0	1	0	0	0	0	0	0	0	0	0	0	0	0	1	0	0	0	0	0	1	0	0	0
14.9	2	3	5	4		7	8	0		4	2	3	0	0		2		France	4	1	0	4	5		0	0	0	0	0	0	0	1	0	0	0	0	0	0	0	0	0	1	0	0	0	0	0	1	0
9.516667	2	3				3	13	0					0	0		8		France	5	1	0	5	7		0	0	0	0	0	0	0	0	0	0	0	0	1	0	0	0	0	0	0	1	0	0	0	0	1
13.55	2	3	5	5		7	2	1		4	2	2	0	0		4		France	2	0	1	2	2		0	1	0	0	0	0	0	0	0	0	0	0	0	0	1	0	0	0	0	0	0	1	0	0	0
10.68333	1	4	1	2		7	4	0					0	0		2		France	2	0	1	3	4		0	0	0	1	0	0	0	0	0	0	0	0	0	0	0	0	1	0	0	0	0	1	0	0	0
6.766667	2	3	7	2	5	6	9	0					0	0		7		France	4	1	0	5	6		0	0	0	0	0	0	0	0	1	0	0	0	0	0	0	0	0	0	1	0	0	0	0	1	0
8.483333	1	3	5	5	5	5	8	1		3			0	0		6		France	4	1	0	4	5		0	0	0	0	0	0	0	1	0	0	0	0	0	0	0	0	0	1	0	0	0	0	0	1	0
10.76667	2	4	5			6	2	2	4			4	1	1		8		France	2	0	1	2	2	2	0	1	0	0	0	0	0	0	0	0	0	0	0	0	1	0	0	0	0	0	0	1	0	0	0
9.283333	1	4	7	8	5	2	3	1	4				0	0		3		France	2	0	1	3	3	2	0	0	1	0	0	0	0	0	0	0	0	0	0	0	0	1	0	0	0	0	0	1	0	0	0
6.466667	1	5	0	0	0	0	2	2	6	3	3	3	0	0		7		France	2	0	1	2	2	2	0	1	0	0	0	0	0	0	0	0	0	0	0	0	1	0	0	0	0	0	0	1	0	0	0
7.183333	2	4	5	5	5	4	8	1	4			3	0	0		4		France	4	1	0	4	5	2	0	0	0	0	0	0	0	1	0	0	0	0	0	0	0	0	0	1	0	0	0	0	0	1	0
5.833333	1	4	5	5	5	5	7	1	5	3	3	3	0	0		7		France	3	0	1	3	4	2	0	0	0	0	0	0	1	0	0	0	0	0	0	0	0	0	1	0	0	0	0	0	1	0	0
13.63333	1	4	8	3		3	4	1	4	5			0	0		5		France	2	0	1	3	4	2	0	0	0	1	0	0	0	0	0	0	0	0	0	0	0	0	1	0	0	0	0	1	0	0	0
3.033333	1	3	5	7	3	3	2	2	5	3	3	4	0	0		4		France	2	0	1	2	2	2	0	1	0	0	0	0	0	0	0	0	0	0	0	0	1	0	0	0	0	0	0	1	0	0	0
10.28333	1	5		5		0	3	1	6	4			0	0		4		France	2	0	1	3	3	2	0	0	1	0	0	0	0	0	0	0	0	0	0	0	0	1	0	0	0	0	0	1	0	0	0
10.6	2	4	9	8	9	9	6	1	7	5	3	3	0	0		2		France	3	0	1	3	3	7	0	0	0	0	0	1	0	0	0	0	0	0	0	0	0	1	0	0	0	0	0	0	1	0	0
9.316667	2	1	7			6	10	0	7				0	1		2		France	4	1	0	5	7	7	0	0	0	0	0	0	0	0	0	1	0	0	0	0	0	0	0	0	0	1	0	0	0	1	0
6.75	2	1	8	8		4	7	0	7				0	0		2		France	3	0	1	3	4	7	0	0	0	0	0	0	1	0	0	0	0	0	0	0	0	0	1	0	0	0	0	0	1	0	0
5.816667	1	3	5	3	5	5	4	1	4				0	0		2		France	2	0	1	3	4	2	0	0	0	1	0	0	0	0	0	0	0	0	0	0	0	0	1	0	0	0	0	1	0	0	0
11.96667	2	3	2	2	2	2	2	1	4				0	0		6		France	2	0	1	2	2	2	0	1	0	0	0	0	0	0	0	0	0	0	0	0	1	0	0	0	0	0	0	1	0	0	0
25.4	2	3	6	6	3	5	4	1	5	4	3	4	0	0		4		France	2	0	1	3	4	2	0	0	0	1	0	0	0	0	0	0	0	0	0	0	0	0	1	0	0	0	0	1	0	0	0
12.9	1	4		0		8	5	0	4				0	0		6		France	3	0	1	2	2	2	0	0	0	0	1	0	0	0	0	0	0	0	0	0	1	0	0	0	0	0	0	0	1	0	0
7.05	2	2					13	0					0	0		2		France	5	1	0	5	7		0	0	0	0	0	0	0	0	0	0	0	0	1	0	0	0	0	0	0	1	0	0	0	0	1
14.08333	2	2	2	3	2	2	9	0	4	5	1	1	0	0		4		France	4	1	0	5	6	2	0	0	0	0	0	0	0	0	1	0	0	0	0	0	0	0	0	0	1	0	0	0	0	1	0
5.316667	1	4	7	9	8	7	9	2	4	3	3	3	0	0		3		France	4	1	0	5	6	2	0	0	0	0	0	0	0	0	1	0	0	0	0	0	0	0	0	0	1	0	0	0	0	1	0
12.65	2	5	3	3	1	0	1	0	1	5	1	1	0	0		2		France	1	0	0	1	1	0	1	0	0	0	0	0	0	0	0	0	0	0	0	1	0	0	0	0	0	0	1	0	0	0	0
18.9	2	5	3	3	5	4	4	0	1	4		2	0	0		3		France	2	0	1	3	4	0	0	0	0	1	0	0	0	0	0	0	0	0	0	0	0	0	1	0	0	0	0	1	0	0	0
6.583333	2	2	5	5	5	6	1	2	4							4		France	1	0	0	1	1	2	1	0	0	0	0	0	0	0	0	0	0	0	0	1	0	0	0	0	0	0	1	0	0	0	0
9.483333	2	3	4	4	5	6	5	1		4	1	1	0	0		1		France	3	0	1	2	2		0	0	0	0	1	0	0	0	0	0	0	0	0	0	1	0	0	0	0	0	0	0	1	0	0
7.533333	1	2	2	1	6	4	7	0		5		2	0	0		1		France	3	0	1	3	4		0	0	0	0	0	0	1	0	0	0	0	0	0	0	0	0	1	0	0	0	0	0	1	0	0
8.3	2	4	2	3	6	6	1	1					0	0		6		France	1	0	0	1	1		1	0	0	0	0	0	0	0	0	0	0	0	0	1	0	0	0	0	0	0	1	0	0	0	0
5.566667	2	1	9	6	6	0	2	3	7		1	1	0	0		6		France	2	0	1	2	2	7	0	1	0	0	0	0	0	0	0	0	0	0	0	0	1	0	0	0	0	0	0	1	0	0	0
9.266667	2	2	5	5		3	1	0	4	3	2	1	0	1		5		France	1	0	0	1	1	2	1	0	0	0	0	0	0	0	0	0	0	0	0	1	0	0	0	0	0	0	1	0	0	0	0
6.133333	2	4	4	8	7	7	7	1	7	4	2	2	0	0		3		France	3	0	1	3	4	7	0	0	0	0	0	0	1	0	0	0	0	0	0	0	0	0	1	0	0	0	0	0	1	0	0
15.1	2	4	4	3	7	5	5	1	4	4	3	2	0	1		2		France	3	0	1	2	2	2	0	0	0	0	1	0	0	0	0	0	0	0	0	0	1	0	0	0	0	0	0	0	1	0	0
5.183333	1	2	8	8	7	8	11	2	4	4	4	4	1	0		7		France	5	1	0	4	5	2	0	0	0	0	0	0	0	0	0	0	1	0	0	0	0	0	0	1	0	0	0	0	0	0	1
23.96667	2	2	0	0		0	3	0					0	0		7		France	2	0	1	3	3		0	0	1	0	0	0	0	0	0	0	0	0	0	0	0	1	0	0	0	0	0	1	0	0	0
7.766667	1	4	0	0		2	1	0	4	5		1	0	0		1		France	1	0	0	1	1	2	1	0	0	0	0	0	0	0	0	0	0	0	0	1	0	0	0	0	0	0	1	0	0	0	0
6.25	2	3					13	0					0	0		7		France	5	1	0	5	7		0	0	0	0	0	0	0	0	0	0	0	0	1	0	0	0	0	0	0	1	0	0	0	0	1
14.01667	1	3	7	4	8	5	8	1	4				0	0		2		France	4	1	0	4	5	2	0	0	0	0	0	0	0	1	0	0	0	0	0	0	0	0	0	1	0	0	0	0	0	1	0
5.75	1	4					7	2	6	4	3	4	0	0		2		France	3	0	1	3	4	2	0	0	0	0	0	0	1	0	0	0	0	0	0	0	0	0	1	0	0	0	0	0	1	0	0
12.53333	2	1	3	3	5		13	0		4	4					6		France	5	1	0	5	7		0	0	0	0	0	0	0	0	0	0	0	0	1	0	0	0	0	0	0	1	0	0	0	0	1
13.2	1	3	5	4	6	6	13	1	3	4	3	1	0	0		6		France	5	1	0	5	7	1	0	0	0	0	0	0	0	0	0	0	0	0	1	0	0	0	0	0	0	1	0	0	0	0	1
20.03333	2	4	5	0		7	11	0					0	0		2		France	5	1	0	4	5		0	0	0	0	0	0	0	0	0	0	1	0	0	0	0	0	0	1	0	0	0	0	0	0	1
10.43333	1	2	9	3	6	5	1	2	4				0	0		2		France	1	0	0	1	1	2	1	0	0	0	0	0	0	0	0	0	0	0	0	1	0	0	0	0	0	0	1	0	0	0	0
7.65	2	3	4	1	8	7	3	1	4	4	2	2	0	0		2		France	2	0	1	3	3	2	0	0	1	0	0	0	0	0	0	0	0	0	0	0	0	1	0	0	0	0	0	1	0	0	0
10.48333	2	5	3	5	5	5	6	1	7	4	4	4	0	0		2		France	3	0	1	3	3	7	0	0	0	0	0	1	0	0	0	0	0	0	0	0	0	1	0	0	0	0	0	0	1	0	0
20.26667	1	2	4	4	4	5	12	1					0	0		6		France	5	1	0	5	6		0	0	0	0	0	0	0	0	0	0	0	1	0	0	0	0	0	0	1	0	0	0	0	0	1
7.616667	2	5	3	1		5	6	0	4	4			0	0		2		France	3	0	1	3	3	2	0	0	0	0	0	1	0	0	0	0	0	0	0	0	0	1	0	0	0	0	0	0	1	0	0
12.53333	2	3	5	6	6	4	9	1	4	5	2	2	0	0		4		France	4	1	0	5	6	2	0	0	0	0	0	0	0	0	1	0	0	0	0	0	0	0	0	0	1	0	0	0	0	1	0
28	2	4	7	0	5	6	3	1					0	0		7		France	2	0	1	3	3		0	0	1	0	0	0	0	0	0	0	0	0	0	0	0	1	0	0	0	0	0	1	0	0	0
12.96667	1	3		5	5	5	8	0		3	3	3	0	0		5		France	4	1	0	4	5		0	0	0	0	0	0	0	1	0	0	0	0	0	0	0	0	0	1	0	0	0	0	0	1	0
4.8	2	2					11	0								6		France	5	1	0	4	5		0	0	0	0	0	0	0	0	0	0	1	0	0	0	0	0	0	1	0	0	0	0	0	0	1
10.08333	2	4	0	0		7	4	0		4			0	0		4		France	2	0	1	3	4		0	0	0	1	0	0	0	0	0	0	0	0	0	0	0	0	1	0	0	0	0	1	0	0	0
5.733333	1	3	5	4		7	2	0		3		4	0	0		4		France	2	0	1	2	2		0	1	0	0	0	0	0	0	0	0	0	0	0	0	1	0	0	0	0	0	0	1	0	0	0
23.15	2	5	5	5	6	6	7	3					0	1		8		France	3	0	1	3	4		0	0	0	0	0	0	1	0	0	0	0	0	0	0	0	0	1	0	0	0	0	0	1	0	0
5.65	2	2	5	5	5	5	6	0					0	0		5		France	3	0	1	3	3		0	0	0	0	0	1	0	0	0	0	0	0	0	0	0	1	0	0	0	0	0	0	1	0	0
7.216667	1	3	5	5	7	6	11	1	3	4	1	1	0	0		2		France	5	1	0	4	5	1	0	0	0	0	0	0	0	0	0	0	1	0	0	0	0	0	0	1	0	0	0	0	0	0	1
6.966667	1	5	5	1	8	5	9	1	4	5	2	2	1	0		2		France	4	1	0	5	6	2	0	0	0	0	0	0	0	0	1	0	0	0	0	0	0	0	0	0	1	0	0	0	0	1	0
21.11667	2	4		2		5	6	1					0	0		7		France	3	0	1	3	3		0	0	0	0	0	1	0	0	0	0	0	0	0	0	0	1	0	0	0	0	0	0	1	0	0
10.9	2	3					2	0	4				0	0		4		France	2	0	1	2	2	2	0	1	0	0	0	0	0	0	0	0	0	0	0	0	1	0	0	0	0	0	0	1	0	0	0
12.05	1	5	3	3		5	1	0	4	4	3	3	0	0		4		France	1	0	0	1	1	2	1	0	0	0	0	0	0	0	0	0	0	0	0	1	0	0	0	0	0	0	1	0	0	0	0
9	2	4	5	4		9	8	0					1	0		3		France	4	1	0	4	5		0	0	0	0	0	0	0	1	0	0	0	0	0	0	0	0	0	1	0	0	0	0	0	1	0
9.233333	2	5	3	0	5	5	4	0		5			0	0		5		France	2	0	1	3	4		0	0	0	1	0	0	0	0	0	0	0	0	0	0	0	0	1	0	0	0	0	1	0	0	0
1.333333	1	2	5	5	5	5	5	1		3	3	3				7		France	3	0	1	2	2		0	0	0	0	1	0	0	0	0	0	0	0	0	0	1	0	0	0	0	0	0	0	1	0	0
3.183333	2	1	5	5	5	5	10	2	4	3	3	3	0	0		3		France	4	1	0	5	7	2	0	0	0	0	0	0	0	0	0	1	0	0	0	0	0	0	0	0	0	1	0	0	0	1	0
5.75	2	2					7	0					0	0		5		France	3	0	1	3	4		0	0	0	0	0	0	1	0	0	0	0	0	0	0	0	0	1	0	0	0	0	0	1	0	0
9.15	1	3	1	1	0	4	9	0	1				0	0		5		France	4	1	0	5	6	0	0	0	0	0	0	0	0	0	1	0	0	0	0	0	0	0	0	0	1	0	0	0	0	1	0
9.766667	2	4	4	3		9	12	1	1	5	1	1	0	0		6		France	5	1	0	5	6	0	0	0	0	0	0	0	0	0	0	0	0	1	0	0	0	0	0	0	1	0	0	0	0	0	1
10.36667	1	4					8	1					0	0		2		France	4	1	0	4	5		0	0	0	0	0	0	0	1	0	0	0	0	0	0	0	0	0	1	0	0	0	0	0	1	0
4.733333	2	3	0	0	0	0	13	1		3	3	4	0	0		6		France	5	1	0	5	7		0	0	0	0	0	0	0	0	0	0	0	0	1	0	0	0	0	0	0	1	0	0	0	0	1
5.166667	2	3	0	0		5	7	0								5		France	3	0	1	3	4		0	0	0	0	0	0	1	0	0	0	0	0	0	0	0	0	1	0	0	0	0	0	1	0	0
10.16667	1	2	3	0		2	7	2	1	5			0	0		5		France	3	0	1	3	4	0	0	0	0	0	0	0	1	0	0	0	0	0	0	0	0	0	1	0	0	0	0	0	1	0	0
12.21667	1	4	6	6	7	7	3	0					0	1		7		France	2	0	1	3	3		0	0	1	0	0	0	0	0	0	0	0	0	0	0	0	1	0	0	0	0	0	1	0	0	0
10.48333	1	4	5	5	5	5	5	0	4	4	3	2	0	0		6		France	3	0	1	2	2	2	0	0	0	0	1	0	0	0	0	0	0	0	0	0	1	0	0	0	0	0	0	0	1	0	0
9.4	2	3	5	4	5	6	6	1	4	4	1	2	0	0		2		France	3	0	1	3	3	2	0	0	0	0	0	1	0	0	0	0	0	0	0	0	0	1	0	0	0	0	0	0	1	0	0
2.9	2	3					10	3	7	3	4	4	1	0		1		France	4	1	0	5	7	7	0	0	0	0	0	0	0	0	0	1	0	0	0	0	0	0	0	0	0	1	0	0	0	1	0
98.85	1	2	7	1		7	4	0	4	5	2	1	0	0		2		France	2	0	1	3	4	2	0	0	0	1	0	0	0	0	0	0	0	0	0	0	0	0	1	0	0	0	0	1	0	0	0
11.15	2	2	1	0	4	8	5	0	4				0	1		3		France	3	0	1	2	2	2	0	0	0	0	1	0	0	0	0	0	0	0	0	0	1	0	0	0	0	0	0	0	1	0	0
8.8	1	5	4	4	4	8	5	1	2	3	2	2	0	0		2		France	3	0	1	2	2	0	0	0	0	0	1	0	0	0	0	0	0	0	0	0	1	0	0	0	0	0	0	0	1	0	0
11.7	1	5	4	6	4	0	8	1	5	4	2	1	0	0		6		France	4	1	0	4	5	2	0	0	0	0	0	0	0	1	0	0	0	0	0	0	0	0	0	1	0	0	0	0	0	1	0
12.56667	2	5	10	2		5	7	1	4				0	0		3		France	3	0	1	3	4	2	0	0	0	0	0	0	1	0	0	0	0	0	0	0	0	0	1	0	0	0	0	0	1	0	0
14.55	2	3		0		6	13	0		3	1	1	0	0		2		France	5	1	0	5	7		0	0	0	0	0	0	0	0	0	0	0	0	1	0	0	0	0	0	0	1	0	0	0	0	1
14.18333	1	5		1		6	4	0	4	5	2	1	0	1		3		France	2	0	1	3	4	2	0	0	0	1	0	0	0	0	0	0	0	0	0	0	0	0	1	0	0	0	0	1	0	0	0
7.083333	1	4	5	0	7	6	1	0	1	5	1	1	0	1		6		France	1	0	0	1	1	0	1	0	0	0	0	0	0	0	0	0	0	0	0	1	0	0	0	0	0	0	1	0	0	0	0
7.833333	2	4	4	4	5	7	11	0	6				0	0		6		France	5	1	0	4	5	2	0	0	0	0	0	0	0	0	0	0	1	0	0	0	0	0	0	1	0	0	0	0	0	0	1
12.73333	1	5	5	0		5	1	0					0	0		2		France	1	0	0	1	1		1	0	0	0	0	0	0	0	0	0	0	0	0	1	0	0	0	0	0	0	1	0	0	0	0
2.583333	2	3	3	1	6	9	7	1	4				0	0		7		France	3	0	1	3	4	2	0	0	0	0	0	0	1	0	0	0	0	0	0	0	0	0	1	0	0	0	0	0	1	0	0
23.38333	2	1	6	5		9	13	0		5	2	4	0	0		7		France	5	1	0	5	7		0	0	0	0	0	0	0	0	0	0	0	0	1	0	0	0	0	0	0	1	0	0	0	0	1
8.883333	2	3	6	6	6	7	2	1					0	0		7		France	2	0	1	2	2		0	1	0	0	0	0	0	0	0	0	0	0	0	0	1	0	0	0	0	0	0	1	0	0	0
14.06667	2	4	5	1	8	8	2	1	4				0	1		6		France	2	0	1	2	2	2	0	1	0	0	0	0	0	0	0	0	0	0	0	0	1	0	0	0	0	0	0	1	0	0	0
9.466667	2	2	1	6	1	1	2	2	6				0	0		2		France	2	0	1	2	2	2	0	1	0	0	0	0	0	0	0	0	0	0	0	0	1	0	0	0	0	0	0	1	0	0	0
14.06667	2	4		3		5	13	0	2	1		1	0	0		4		France	5	1	0	5	7	0	0	0	0	0	0	0	0	0	0	0	0	0	1	0	0	0	0	0	0	1	0	0	0	0	1
8.7	2	4	2	1	6	7	12	0	1	4	1	1	0	0		2		France	5	1	0	5	6	0	0	0	0	0	0	0	0	0	0	0	0	1	0	0	0	0	0	0	1	0	0	0	0	0	1
5.983333	2	1	0	0	0	0	8	0					0	0		7		France	4	1	0	4	5		0	0	0	0	0	0	0	1	0	0	0	0	0	0	0	0	0	1	0	0	0	0	0	1	0
51.65	1	4	2	2	2	4	4	2		3	3	3	0	0		5		France	2	0	1	3	4		0	0	0	1	0	0	0	0	0	0	0	0	0	0	0	0	1	0	0	0	0	1	0	0	0
13.31667	2	5	2	1	0	1	4	0	2	5						6		France	2	0	1	3	4	0	0	0	0	1	0	0	0	0	0	0	0	0	0	0	0	0	1	0	0	0	0	1	0	0	0
4.783333	2	2	8	7	8	7	4	0					0	0		2		France	2	0	1	3	4		0	0	0	1	0	0	0	0	0	0	0	0	0	0	0	0	1	0	0	0	0	1	0	0	0
5.7	2	4	6	4	7	6	8	1	6				0	0		2		France	4	1	0	4	5	2	0	0	0	0	0	0	0	1	0	0	0	0	0	0	0	0	0	1	0	0	0	0	0	1	0
7.616667	2	2	5	3	5	5	6	2	6				0	1		3		France	3	0	1	3	3	2	0	0	0	0	0	1	0	0	0	0	0	0	0	0	0	1	0	0	0	0	0	0	1	0	0
9.116667	1	5	2	0	4	0	9	0	1	5	1		0	0		1		France	4	1	0	5	6	0	0	0	0	0	0	0	0	0	1	0	0	0	0	0	0	0	0	0	1	0	0	0	0	1	0
4.716667	1	2	0	0	0	0	10	3	1	4	3	4	0	1		4		France	4	1	0	5	7	0	0	0	0	0	0	0	0	0	0	1	0	0	0	0	0	0	0	0	0	1	0	0	0	1	0
1580.533	2	3					3	0					0	1		6		France	2	0	1	3	3		0	0	1	0	0	0	0	0	0	0	0	0	0	0	0	1	0	0	0	0	0	1	0	0	0
13.28333	2	4	8	7	8		12	2					0	0		8		France	5	1	0	5	6		0	0	0	0	0	0	0	0	0	0	0	1	0	0	0	0	0	0	1	0	0	0	0	0	1
2.033333	2	4	8	7	7	6	4	2	2	2	2	2	0	0		3		France	2	0	1	3	4	0	0	0	0	1	0	0	0	0	0	0	0	0	0	0	0	0	1	0	0	0	0	1	0	0	0
5.333333	2	4	5	5	7	8	9	2	4				0	1		6		France	4	1	0	5	6	2	0	0	0	0	0	0	0	0	1	0	0	0	0	0	0	0	0	0	1	0	0	0	0	1	0
8.683333	2	2	7			8	13	1					0	0		7		France	5	1	0	5	7		0	0	0	0	0	0	0	0	0	0	0	0	1	0	0	0	0	0	0	1	0	0	0	0	1
8.783333	2	2				5	12	0			1		0	0		6		France	5	1	0	5	6		0	0	0	0	0	0	0	0	0	0	0	1	0	0	0	0	0	0	1	0	0	0	0	0	1
22.23333	1	4	2	0		5	4	0	1	5		1	0	1		2		France	2	0	1	3	4	0	0	0	0	1	0	0	0	0	0	0	0	0	0	0	0	0	1	0	0	0	0	1	0	0	0
2.6	2	3	7	7	6	9	5	2	6	5	4	4	1	1		2		France	3	0	1	2	2	2	0	0	0	0	1	0	0	0	0	0	0	0	0	0	1	0	0	0	0	0	0	0	1	0	0
4.866667	2	4	2	2	2	2	13	0								2		France	5	1	0	5	7		0	0	0	0	0	0	0	0	0	0	0	0	1	0	0	0	0	0	0	1	0	0	0	0	1
14.63333	1	4	5	3	5	7	3	0	5	5	1		0	0		5		France	2	0	1	3	3	2	0	0	1	0	0	0	0	0	0	0	0	0	0	0	0	1	0	0	0	0	0	1	0	0	0
59.68333	1	5	2	0	5	7	9	0	3	5			0	0		2		France	4	1	0	5	6	1	0	0	0	0	0	0	0	0	1	0	0	0	0	0	0	0	0	0	1	0	0	0	0	1	0
8.15	1	4	7	0	0	0	9	0	4	3	3	3	0	0		6		France	4	1	0	5	6	2	0	0	0	0	0	0	0	0	1	0	0	0	0	0	0	0	0	0	1	0	0	0	0	1	0
14.13333	2	3	0	0	1	1	1	0	1				0	0		1		France	1	0	0	1	1	0	1	0	0	0	0	0	0	0	0	0	0	0	0	1	0	0	0	0	0	0	1	0	0	0	0
7.466667	2	3					7	1					0	0		6		France	3	0	1	3	4		0	0	0	0	0	0	1	0	0	0	0	0	0	0	0	0	1	0	0	0	0	0	1	0	0
7	1	4	0	0	3	3	1	0	4	5			0	0		5		France	1	0	0	1	1	2	1	0	0	0	0	0	0	0	0	0	0	0	0	1	0	0	0	0	0	0	1	0	0	0	0
81.65	2	2	6	5	5	5	4	2	4			3	0	0		3		France	2	0	1	3	4	2	0	0	0	1	0	0	0	0	0	0	0	0	0	0	0	0	1	0	0	0	0	1	0	0	0
3.683333	2	4	0	0	5	5	10	0	4				0	0		7		France	4	1	0	5	7	2	0	0	0	0	0	0	0	0	0	1	0	0	0	0	0	0	0	0	0	1	0	0	0	1	0
4.416667	2	3	5	4	4	4	3	2	4	3	3	3	0	0		4		France	2	0	1	3	3	2	0	0	1	0	0	0	0	0	0	0	0	0	0	0	0	1	0	0	0	0	0	1	0	0	0
8.2	1	2					6	0					0	0		4		France	3	0	1	3	3		0	0	0	0	0	1	0	0	0	0	0	0	0	0	0	1	0	0	0	0	0	0	1	0	0
33.56667	1	2					8	0					0	0		8		France	4	1	0	4	5		0	0	0	0	0	0	0	1	0	0	0	0	0	0	0	0	0	1	0	0	0	0	0	1	0
16.58333	2	4	6	5	9	9	1	0	6				0	0		4		France	1	0	0	1	1	2	1	0	0	0	0	0	0	0	0	0	0	0	0	1	0	0	0	0	0	0	1	0	0	0	0
5.683333	2	2	8	9	8	9	7	2	5	4	4	4	1	0		4		France	3	0	1	3	4	2	0	0	0	0	0	0	1	0	0	0	0	0	0	0	0	0	1	0	0	0	0	0	1	0	0
3.983333	2	4	6	4	4	4	6	2					0	0		6		France	3	0	1	3	3		0	0	0	0	0	1	0	0	0	0	0	0	0	0	0	1	0	0	0	0	0	0	1	0	0
4.133333	1	5					8	0	4							8		France	4	1	0	4	5	2	0	0	0	0	0	0	0	1	0	0	0	0	0	0	0	0	0	1	0	0	0	0	0	1	0
2.866667	2	3	6	6	5	7	1	2	4							2		France	1	0	0	1	1	2	1	0	0	0	0	0	0	0	0	0	0	0	0	1	0	0	0	0	0	0	1	0	0	0	0
7.983333	2	4	5	5	5	5	12	1					0	0		8		France	5	1	0	5	6		0	0	0	0	0	0	0	0	0	0	0	1	0	0	0	0	0	0	1	0	0	0	0	0	1
12.85	2	2	3	3		3	10	1	4				0	0		8		France	4	1	0	5	7	2	0	0	0	0	0	0	0	0	0	1	0	0	0	0	0	0	0	0	0	1	0	0	0	1	0
18.7	2	3	0	0	0	0	7	3	4				0	0		7		France	3	0	1	3	4	2	0	0	0	0	0	0	1	0	0	0	0	0	0	0	0	0	1	0	0	0	0	0	1	0	0
122.35	2	3					3	1	5				0	0		4		France	2	0	1	3	3	2	0	0	1	0	0	0	0	0	0	0	0	0	0	0	0	1	0	0	0	0	0	1	0	0	0
7.833333	1	3	3	3	6	8	3	1	6	5		2	0	0		4		France	2	0	1	3	3	2	0	0	1	0	0	0	0	0	0	0	0	0	0	0	0	1	0	0	0	0	0	1	0	0	0
10.85	1	4	7	5		6	6	2	4	5	3	3	0	0		2		France	3	0	1	3	3	2	0	0	0	0	0	1	0	0	0	0	0	0	0	0	0	1	0	0	0	0	0	0	1	0	0
10.8	1	2	7	3	7	8	4	3	1	5	2	2	0	0		2		France	2	0	1	3	4	0	0	0	0	1	0	0	0	0	0	0	0	0	0	0	0	0	1	0	0	0	0	1	0	0	0
8.683333	2	2					9	0	4				0	0		8		France	4	1	0	5	6	2	0	0	0	0	0	0	0	0	1	0	0	0	0	0	0	0	0	0	1	0	0	0	0	1	0
13.15	2	4	5	5	5	5	8	0	4	2	1	1	0	0		8		France	4	1	0	4	5	2	0	0	0	0	0	0	0	1	0	0	0	0	0	0	0	0	0	1	0	0	0	0	0	1	0
5.566667	1	4	4	5	4	9	1	0					0	0		2		France	1	0	0	1	1		1	0	0	0	0	0	0	0	0	0	0	0	0	1	0	0	0	0	0	0	1	0	0	0	0
12.95	2	1	8			7	12	1	5		1	2	0	0		8		France	5	1	0	5	6	2	0	0	0	0	0	0	0	0	0	0	0	1	0	0	0	0	0	0	1	0	0	0	0	0	1
7.766667	2	4					12	0	1				0	0		4		France	5	1	0	5	6	0	0	0	0	0	0	0	0	0	0	0	0	1	0	0	0	0	0	0	1	0	0	0	0	0	1
14.85	1	2	5	4	3	2	8	1					0	0		6		France	4	1	0	4	5		0	0	0	0	0	0	0	1	0	0	0	0	0	0	0	0	0	1	0	0	0	0	0	1	0
7.55	1	5	6	5	6	3	1	0	6	4	3	3	0	0		4		France	1	0	0	1	1	2	1	0	0	0	0	0	0	0	0	0	0	0	0	1	0	0	0	0	0	0	1	0	0	0	0
12.85	1	4	6	0	9	1	8	1	1	4	2	2	0	0		2		France	4	1	0	4	5	0	0	0	0	0	0	0	0	1	0	0	0	0	0	0	0	0	0	1	0	0	0	0	0	1	0
12.31667	1	1	7	5			12	0		4	4	2	0	0		5		France	5	1	0	5	6		0	0	0	0	0	0	0	0	0	0	0	1	0	0	0	0	0	0	1	0	0	0	0	0	1
6.95	2	2					8	2	4				0	0		6		France	4	1	0	4	5	2	0	0	0	0	0	0	0	1	0	0	0	0	0	0	0	0	0	1	0	0	0	0	0	1	0
7.933333	2	4	4	2	3	3	1	2			1		0	0		4		France	1	0	0	1	1		1	0	0	0	0	0	0	0	0	0	0	0	0	1	0	0	0	0	0	0	1	0	0	0	0
4.383333	1	3					13	0	4				0	0		2		France	5	1	0	5	7	2	0	0	0	0	0	0	0	0	0	0	0	0	1	0	0	0	0	0	0	1	0	0	0	0	1
9.433333	2	4	6	2	9	10	1	3	1	5	2	1	0	0		3		France	1	0	0	1	1	0	1	0	0	0	0	0	0	0	0	0	0	0	0	1	0	0	0	0	0	0	1	0	0	0	0
9.433333	2	3	0	0	0	2	1	0					0	0		4		France	1	0	0	1	1		1	0	0	0	0	0	0	0	0	0	0	0	0	1	0	0	0	0	0	0	1	0	0	0	0
12.06667	2	1	7	4	5	5	9	0					0	0		2		France	4	1	0	5	6		0	0	0	0	0	0	0	0	1	0	0	0	0	0	0	0	0	0	1	0	0	0	0	1	0
4.8	1	2	5	5	5	5	13	2		3	3	3				8		France	5	1	0	5	7		0	0	0	0	0	0	0	0	0	0	0	0	1	0	0	0	0	0	0	1	0	0	0	0	1
4.55	2	3	5	5	5	5	10	2					0	0		7		France	4	1	0	5	7		0	0	0	0	0	0	0	0	0	1	0	0	0	0	0	0	0	0	0	1	0	0	0	1	0
6.383333	1	5	7	7	5	4	8	1	4	3	3	3	0	0		4		France	4	1	0	4	5	2	0	0	0	0	0	0	0	1	0	0	0	0	0	0	0	0	0	1	0	0	0	0	0	1	0
7.9	2	1					8	0					0	0		7		France	4	1	0	4	5		0	0	0	0	0	0	0	1	0	0	0	0	0	0	0	0	0	1	0	0	0	0	0	1	0
6.666667	2	2	5				10	0					0	0		1		France	4	1	0	5	7		0	0	0	0	0	0	0	0	0	1	0	0	0	0	0	0	0	0	0	1	0	0	0	1	0
2.866667	1	4					3	2					0	0		1		France	2	0	1	3	3		0	0	1	0	0	0	0	0	0	0	0	0	0	0	0	1	0	0	0	0	0	1	0	0	0
4.8	1	3	6	3	8	7	4	2	2	5			0	0		2		France	2	0	1	3	4	0	0	0	0	1	0	0	0	0	0	0	0	0	0	0	0	0	1	0	0	0	0	1	0	0	0
67.43333	2	2	4	3	5	5	4	1	4	4	3	3	0	1		6		France	2	0	1	3	4	2	0	0	0	1	0	0	0	0	0	0	0	0	0	0	0	0	1	0	0	0	0	1	0	0	0
24.1	2	4		3		6	6	1	4	5			0	0		2		France	3	0	1	3	3	2	0	0	0	0	0	1	0	0	0	0	0	0	0	0	0	1	0	0	0	0	0	0	1	0	0
10.03333	2	3	1	1	1	1	10	0					0	0		8		France	4	1	0	5	7		0	0	0	0	0	0	0	0	0	1	0	0	0	0	0	0	0	0	0	1	0	0	0	1	0
23.8	2	2	4	2		6	7	0	6	4			0	0		4		France	3	0	1	3	4	2	0	0	0	0	0	0	1	0	0	0	0	0	0	0	0	0	1	0	0	0	0	0	1	0	0
5.033333	2	5	3	3	3	3	2	2					0	0		6		France	2	0	1	2	2		0	1	0	0	0	0	0	0	0	0	0	0	0	0	1	0	0	0	0	0	0	1	0	0	0
18.21667	1	4	5	0	5	8	2	1	4				0	1		1		France	2	0	1	2	2	2	0	1	0	0	0	0	0	0	0	0	0	0	0	0	1	0	0	0	0	0	0	1	0	0	0
9.75	2	1	2			5	7	0	6	4	2	2	0	0		8		France	3	0	1	3	4	2	0	0	0	0	0	0	1	0	0	0	0	0	0	0	0	0	1	0	0	0	0	0	1	0	0
10.93333	2	4	1	4		1	10	1	4	3			0	0		4		France	4	1	0	5	7	2	0	0	0	0	0	0	0	0	0	1	0	0	0	0	0	0	0	0	0	1	0	0	0	1	0
14.53333	2	5	1	6	0	0	2	1	7	4	2	1	0	0		4		France	2	0	1	2	2	7	0	1	0	0	0	0	0	0	0	0	0	0	0	0	1	0	0	0	0	0	0	1	0	0	0
15.53333	2	4		0	3	0	5	0					0	0		6		France	3	0	1	2	2		0	0	0	0	1	0	0	0	0	0	0	0	0	0	1	0	0	0	0	0	0	0	1	0	0
15.38333	1	4		1		3	7	0	1				0	0		6		France	3	0	1	3	4	0	0	0	0	0	0	0	1	0	0	0	0	0	0	0	0	0	1	0	0	0	0	0	1	0	0
3.15	1	3	3	3	3	2	13	1	4	1	2	2	0	0		2		France	5	1	0	5	7	2	0	0	0	0	0	0	0	0	0	0	0	0	1	0	0	0	0	0	0	1	0	0	0	0	1
6.383333	2	2	5	5	5	5	9	0	4	3	3	3	0	0		4		France	4	1	0	5	6	2	0	0	0	0	0	0	0	0	1	0	0	0	0	0	0	0	0	0	1	0	0	0	0	1	0
13	2	4					13	0					0	0		1		France	5	1	0	5	7		0	0	0	0	0	0	0	0	0	0	0	0	1	0	0	0	0	0	0	1	0	0	0	0	1
7.516667	2	4	7	6	5	6	1	1	6				0	0		4		France	1	0	0	1	1	2	1	0	0	0	0	0	0	0	0	0	0	0	0	1	0	0	0	0	0	0	1	0	0	0	0
5.233333	2	3	0	0	0	0	7	1	4	3	3	3	0	1		4		France	3	0	1	3	4	2	0	0	0	0	0	0	1	0	0	0	0	0	0	0	0	0	1	0	0	0	0	0	1	0	0
10.3	1	5		1	0	0	3	0	4				0	0		3		France	2	0	1	3	3	2	0	0	1	0	0	0	0	0	0	0	0	0	0	0	0	1	0	0	0	0	0	1	0	0	0
3.333333	1	2	4	5	1	2	1	2		3	3	3	0	0		4		France	1	0	0	1	1		1	0	0	0	0	0	0	0	0	0	0	0	0	1	0	0	0	0	0	0	1	0	0	0	0
6.05	2	3	2	5	4	2	9	2	5				0	0		8		France	4	1	0	5	6	2	0	0	0	0	0	0	0	0	1	0	0	0	0	0	0	0	0	0	1	0	0	0	0	1	0
13.88333	2	2			5		13	0	4				0	0		6		France	5	1	0	5	7	2	0	0	0	0	0	0	0	0	0	0	0	0	1	0	0	0	0	0	0	1	0	0	0	0	1
15.5	2	3	6	4		9	7	2	5	4	2	2	0	0		3		France	3	0	1	3	4	2	0	0	0	0	0	0	1	0	0	0	0	0	0	0	0	0	1	0	0	0	0	0	1	0	0
8.316667	2	4	5	5	5	5	10	1	4	3	3	3	0	0		4		France	4	1	0	5	7	2	0	0	0	0	0	0	0	0	0	1	0	0	0	0	0	0	0	0	0	1	0	0	0	1	0
16.71667	1	2	6				13	0	1	5		2	0	0		6		France	5	1	0	5	7	0	0	0	0	0	0	0	0	0	0	0	0	0	1	0	0	0	0	0	0	1	0	0	0	0	1
11.96667	2	3	6	10	5	9	6	3	7	4	3	4	1	1		3		France	3	0	1	3	3	7	0	0	0	0	0	1	0	0	0	0	0	0	0	0	0	1	0	0	0	0	0	0	1	0	0
7.716667	1	4	0	0	0	0	5	0		3	3	3	0	0		4		France	3	0	1	2	2		0	0	0	0	1	0	0	0	0	0	0	0	0	0	1	0	0	0	0	0	0	0	1	0	0
3.816667	2	2	5	5	5	5	3	1		3	3	3	0	0		7		France	2	0	1	3	3		0	0	1	0	0	0	0	0	0	0	0	0	0	0	0	1	0	0	0	0	0	1	0	0	0
16.43333	2	3		1			12	1		3	1	4	0	0		5		France	5	1	0	5	6		0	0	0	0	0	0	0	0	0	0	0	1	0	0	0	0	0	0	1	0	0	0	0	0	1
48.85	2	1	9	8			9	0					0	0		6		France	4	1	0	5	6		0	0	0	0	0	0	0	0	1	0	0	0	0	0	0	0	0	0	1	0	0	0	0	1	0
2.516667	2	3					10	1	4	3	3	3	0	0		8		France	4	1	0	5	7	2	0	0	0	0	0	0	0	0	0	1	0	0	0	0	0	0	0	0	0	1	0	0	0	1	0
6.016667	2	3	6	4	4	4	1	0					0	0		4		France	1	0	0	1	1		1	0	0	0	0	0	0	0	0	0	0	0	0	1	0	0	0	0	0	0	1	0	0	0	0
10.48333	2	3					6	0		1	1	1	0	0		8		France	3	0	1	3	3		0	0	0	0	0	1	0	0	0	0	0	0	0	0	0	1	0	0	0	0	0	0	1	0	0
15.51667	1	4	3	3	2	2	8	1					0	0		4		France	4	1	0	4	5		0	0	0	0	0	0	0	1	0	0	0	0	0	0	0	0	0	1	0	0	0	0	0	1	0
6.083333	2	2	5	4	4	5	1	2	4	3		3	0	0		2		France	1	0	0	1	1	2	1	0	0	0	0	0	0	0	0	0	0	0	0	1	0	0	0	0	0	0	1	0	0	0	0
2.016667	2	2	5	9	3	7	5	1	4	3	3	3	1	1		2		France	3	0	1	2	2	2	0	0	0	0	1	0	0	0	0	0	0	0	0	0	1	0	0	0	0	0	0	0	1	0	0
5.4	1	4	2	0		6	9	0	4				0	0		6		France	4	1	0	5	6	2	0	0	0	0	0	0	0	0	1	0	0	0	0	0	0	0	0	0	1	0	0	0	0	1	0
9.733333	2	2	5	5	4	4	7	0	6				0	0		7		France	3	0	1	3	4	2	0	0	0	0	0	0	1	0	0	0	0	0	0	0	0	0	1	0	0	0	0	0	1	0	0
22.85	2	3				5	10	0		2		2	0	0		4		France	4	1	0	5	7		0	0	0	0	0	0	0	0	0	1	0	0	0	0	0	0	0	0	0	1	0	0	0	1	0
15.63333	2	4	3	0	3	3	4	1	4	2	2	3	0	0		4		France	2	0	1	3	4	2	0	0	0	1	0	0	0	0	0	0	0	0	0	0	0	0	1	0	0	0	0	1	0	0	0
120.9	2	2					1	1	7	5	2	2	0	0		8		France	1	0	0	1	1	7	1	0	0	0	0	0	0	0	0	0	0	0	0	1	0	0	0	0	0	0	1	0	0	0	0
5.866667	2	1				7	3	1					0	0		4		France	2	0	1	3	3		0	0	1	0	0	0	0	0	0	0	0	0	0	0	0	1	0	0	0	0	0	1	0	0	0
2.633333	2	3					12	0					0	0		6		France	5	1	0	5	6		0	0	0	0	0	0	0	0	0	0	0	1	0	0	0	0	0	0	1	0	0	0	0	0	1
17.25	2	3	5	3	7		2	1					0	0		6		France	2	0	1	2	2		0	1	0	0	0	0	0	0	0	0	0	0	0	0	1	0	0	0	0	0	0	1	0	0	0
17.08333	1	5	7			7	6	1	5				0	0		3		France	3	0	1	3	3	2	0	0	0	0	0	1	0	0	0	0	0	0	0	0	0	1	0	0	0	0	0	0	1	0	0
7.783333	1	3	6	6	7	7	6	0		4			0	0		2		France	3	0	1	3	3		0	0	0	0	0	1	0	0	0	0	0	0	0	0	0	1	0	0	0	0	0	0	1	0	0
6.05	1	5	6	6	5	5	2	1	4		3	3	0	0		2		France	2	0	1	2	2	2	0	1	0	0	0	0	0	0	0	0	0	0	0	0	1	0	0	0	0	0	0	1	0	0	0
3.066667	2	3	7	7	7	8	10	2	3	3	3	3	0	0		2		France	4	1	0	5	7	1	0	0	0	0	0	0	0	0	0	1	0	0	0	0	0	0	0	0	0	1	0	0	0	1	0
7.966667	1	2	2	1	1	1	5	2	4	2	3	2	0	1		4		France	3	0	1	2	2	2	0	0	0	0	1	0	0	0	0	0	0	0	0	0	1	0	0	0	0	0	0	0	1	0	0
8.516667	2	1		0			7	1								7		France	3	0	1	3	4		0	0	0	0	0	0	1	0	0	0	0	0	0	0	0	0	1	0	0	0	0	0	1	0	0
12.81667	2	2	4	0	9	4	11	3	7	5	4	4	1	0		2		France	5	1	0	4	5	7	0	0	0	0	0	0	0	0	0	0	1	0	0	0	0	0	0	1	0	0	0	0	0	0	1
16.21667	1	5		0		7	5	0	4	5		2	0	0		2		France	3	0	1	2	2	2	0	0	0	0	1	0	0	0	0	0	0	0	0	0	1	0	0	0	0	0	0	0	1	0	0
5.1	1	5	6	7	7	8	4	1	6			5	0	0		5		France	2	0	1	3	4	2	0	0	0	1	0	0	0	0	0	0	0	0	0	0	0	0	1	0	0	0	0	1	0	0	0
6.783333	2	3	5	4	5	5	12	0	4	5	2	2	0	0		4		France	5	1	0	5	6	2	0	0	0	0	0	0	0	0	0	0	0	1	0	0	0	0	0	0	1	0	0	0	0	0	1
4.533333	1	3	5	3		5	4	0	2	4		2	0	0		3		France	2	0	1	3	4	0	0	0	0	1	0	0	0	0	0	0	0	0	0	0	0	0	1	0	0	0	0	1	0	0	0
27.91667	1	2		0			11	0					0	0		6		France	5	1	0	4	5		0	0	0	0	0	0	0	0	0	0	1	0	0	0	0	0	0	1	0	0	0	0	0	0	1
11.76667	2	2	7	0		10	6	0	7	5	3	3	0	0		1		France	3	0	1	3	3	7	0	0	0	0	0	1	0	0	0	0	0	0	0	0	0	1	0	0	0	0	0	0	1	0	0
6.333333	2	2	5				6	0					0	0		6		France	3	0	1	3	3		0	0	0	0	0	1	0	0	0	0	0	0	0	0	0	1	0	0	0	0	0	0	1	0	0
6.5	2	3	5	5	5	5	6	1		3	3	3	0	0		6		France	3	0	1	3	3		0	0	0	0	0	1	0	0	0	0	0	0	0	0	0	1	0	0	0	0	0	0	1	0	0
13.28333	1	5	3	2	5	1	4	1	2	5	1	3	0	0		2		France	2	0	1	3	4	0	0	0	0	1	0	0	0	0	0	0	0	0	0	0	0	0	1	0	0	0	0	1	0	0	0
246.7167	2	2	3	1	7	7	8	0					0	0		6		France	4	1	0	4	5		0	0	0	0	0	0	0	1	0	0	0	0	0	0	0	0	0	1	0	0	0	0	0	1	0
5.833333	1	2	10	10	10	10	7	3	7	5	5	5	0	0		5		France	3	0	1	3	4	7	0	0	0	0	0	0	1	0	0	0	0	0	0	0	0	0	1	0	0	0	0	0	1	0	0
11.88333	1	2	3	4	4	6	10	1					0	0		8		France	4	1	0	5	7		0	0	0	0	0	0	0	0	0	1	0	0	0	0	0	0	0	0	0	1	0	0	0	1	0
3.15	2	2					2	0								7		France	2	0	1	2	2		0	1	0	0	0	0	0	0	0	0	0	0	0	0	1	0	0	0	0	0	0	1	0	0	0
7.583333	2	3	5	5	5	5	4	1					0	0		8		France	2	0	1	3	4		0	0	0	1	0	0	0	0	0	0	0	0	0	0	0	0	1	0	0	0	0	1	0	0	0
7.916667	1	3	6	2	8	8	1	1	5	5	2	2	0	0		2		France	1	0	0	1	1	2	1	0	0	0	0	0	0	0	0	0	0	0	0	1	0	0	0	0	0	0	1	0	0	0	0
12.68333	1	4	1	3			9	1	6		1	1	0	0		5		France	4	1	0	5	6	2	0	0	0	0	0	0	0	0	1	0	0	0	0	0	0	0	0	0	1	0	0	0	0	1	0
5.233333	1	4	2	2	7	5	8	2	4	4	4	2	0	0		3		France	4	1	0	4	5	2	0	0	0	0	0	0	0	1	0	0	0	0	0	0	0	0	0	1	0	0	0	0	0	1	0
12.8	2	4	2	2	2	5	6	0	4				0	0		5		France	3	0	1	3	3	2	0	0	0	0	0	1	0	0	0	0	0	0	0	0	0	1	0	0	0	0	0	0	1	0	0
18.71667	2	4	5	3	3	4	12	0	1	4	2	3	0	0		4		France	5	1	0	5	6	0	0	0	0	0	0	0	0	0	0	0	0	1	0	0	0	0	0	0	1	0	0	0	0	0	1
13.7	2	5	6	0	6	6	2	1	5	5	2	4	0	1		6		France	2	0	1	2	2	2	0	1	0	0	0	0	0	0	0	0	0	0	0	0	1	0	0	0	0	0	0	1	0	0	0
13.51667	2	2	8	5		8	8	0		4	2	2	0	1		7		France	4	1	0	4	5		0	0	0	0	0	0	0	1	0	0	0	0	0	0	0	0	0	1	0	0	0	0	0	1	0
11.38333	2	5	6	1		10	4	0					0	0		6		France	2	0	1	3	4		0	0	0	1	0	0	0	0	0	0	0	0	0	0	0	0	1	0	0	0	0	1	0	0	0
10.18333	2	3	4	3	4	8	2	1	4					1		2		France	2	0	1	2	2	2	0	1	0	0	0	0	0	0	0	0	0	0	0	0	1	0	0	0	0	0	0	1	0	0	0
11.03333	1	4	1	0		10	6	0		5		2	0	0		2		France	3	0	1	3	3		0	0	0	0	0	1	0	0	0	0	0	0	0	0	0	1	0	0	0	0	0	0	1	0	0
7.566667	2	4	5	5	5	5	12	0								6		France	5	1	0	5	6		0	0	0	0	0	0	0	0	0	0	0	1	0	0	0	0	0	0	1	0	0	0	0	0	1
13.98333	2	5	6	4	6	6	7	1	2	3		4	0	0		2		France	3	0	1	3	4	0	0	0	0	0	0	0	1	0	0	0	0	0	0	0	0	0	1	0	0	0	0	0	1	0	0
11.98333	2	5	5	2			3	1	1				0	0		2		France	2	0	1	3	3	0	0	0	1	0	0	0	0	0	0	0	0	0	0	0	0	1	0	0	0	0	0	1	0	0	0
8	1	5	0	0	8	8	5	2	1	5	1	1	0	1		1		France	3	0	1	2	2	0	0	0	0	0	1	0	0	0	0	0	0	0	0	0	1	0	0	0	0	0	0	0	1	0	0
6.05	2	3	5	4	5	9	7	0					0	0		6		France	3	0	1	3	4		0	0	0	0	0	0	1	0	0	0	0	0	0	0	0	0	1	0	0	0	0	0	1	0	0
15.16667	2	5	7	7	4	2	1	1	6	3	3	2	0	0		4		France	1	0	0	1	1	2	1	0	0	0	0	0	0	0	0	0	0	0	0	1	0	0	0	0	0	0	1	0	0	0	0
5.266667	1	4				8	6	1								8		France	3	0	1	3	3		0	0	0	0	0	1	0	0	0	0	0	0	0	0	0	1	0	0	0	0	0	0	1	0	0
11.96667	2	1	7	5	7	7	1	1	4	3	3	3	0	0		7		France	1	0	0	1	1	2	1	0	0	0	0	0	0	0	0	0	0	0	0	1	0	0	0	0	0	0	1	0	0	0	0
10.53333	2	4	3	3	5	4	1	0					0	0		7		France	1	0	0	1	1		1	0	0	0	0	0	0	0	0	0	0	0	0	1	0	0	0	0	0	0	1	0	0	0	0
8.75	2	4	4	5	6	6	4	1		4	4	3	0	0		4		France	2	0	1	3	4		0	0	0	1	0	0	0	0	0	0	0	0	0	0	0	0	1	0	0	0	0	1	0	0	0
9.066667	2	4	5	5	5	5	9	0	4				0	0		2		France	4	1	0	5	6	2	0	0	0	0	0	0	0	0	1	0	0	0	0	0	0	0	0	0	1	0	0	0	0	1	0
12.61667	1	3	5	5	5	5	5	1	5	3	3	3	0	0		8		France	3	0	1	2	2	2	0	0	0	0	1	0	0	0	0	0	0	0	0	0	1	0	0	0	0	0	0	0	1	0	0
10.85	2	4	5	6	3	5	12	1	4	3			0	0		4		France	5	1	0	5	6	2	0	0	0	0	0	0	0	0	0	0	0	1	0	0	0	0	0	0	1	0	0	0	0	0	1
6.833333	2	3	6	3	6	5	3	2	5	4	4	5	0	0		2		France	2	0	1	3	3	2	0	0	1	0	0	0	0	0	0	0	0	0	0	0	0	1	0	0	0	0	0	1	0	0	0
4.15	2	3	5	5	5	5	9	1	4				1	0		6		France	4	1	0	5	6	2	0	0	0	0	0	0	0	0	1	0	0	0	0	0	0	0	0	0	1	0	0	0	0	1	0
19.06667	1	2	6	8	4	7	1	2	6	5	3	3	0	0		4		France	1	0	0	1	1	2	1	0	0	0	0	0	0	0	0	0	0	0	0	1	0	0	0	0	0	0	1	0	0	0	0
12.71667	2	2	5	3		5	8	0					0	0		2		France	4	1	0	4	5		0	0	0	0	0	0	0	1	0	0	0	0	0	0	0	0	0	1	0	0	0	0	0	1	0
9.05	2	3	1	0	4	2	3	0	4	4	4	3	0	0		2		France	2	0	1	3	3	2	0	0	1	0	0	0	0	0	0	0	0	0	0	0	0	1	0	0	0	0	0	1	0	0	0
12.36667	2	4	7	3	7	8	3	2	5	5	3	2	0	0		2		France	2	0	1	3	3	2	0	0	1	0	0	0	0	0	0	0	0	0	0	0	0	1	0	0	0	0	0	1	0	0	0
6.183333	2	5	3	1			4	0	4				0	1		4		France	2	0	1	3	4	2	0	0	0	1	0	0	0	0	0	0	0	0	0	0	0	0	1	0	0	0	0	1	0	0	0
6.816667	1	4	3	1		5	1	1	6				0	0		2		France	1	0	0	1	1	2	1	0	0	0	0	0	0	0	0	0	0	0	0	1	0	0	0	0	0	0	1	0	0	0	0
25.18333	1	3	5	5	5	3	12	1	4	4	4	3	0	0		4		France	5	1	0	5	6	2	0	0	0	0	0	0	0	0	0	0	0	1	0	0	0	0	0	0	1	0	0	0	0	0	1
10.3	2	4	7	5	6	5	5	1	6				0	0		6		France	3	0	1	2	2	2	0	0	0	0	1	0	0	0	0	0	0	0	0	0	1	0	0	0	0	0	0	0	1	0	0
22.21667	2	3					4	1					0	0		2		France	2	0	1	3	4		0	0	0	1	0	0	0	0	0	0	0	0	0	0	0	0	1	0	0	0	0	1	0	0	0
32.21667	1	4	3	2	4	5	1	2	5	4	2	2	0	0		3		France	1	0	0	1	1	2	1	0	0	0	0	0	0	0	0	0	0	0	0	1	0	0	0	0	0	0	1	0	0	0	0
9.833333	1	4	1	0	1	1	9	0	4				0	0		2		France	4	1	0	5	6	2	0	0	0	0	0	0	0	0	1	0	0	0	0	0	0	0	0	0	1	0	0	0	0	1	0
552.6667	2	4	3	3	3	3	3	1					0	0		2		France	2	0	1	3	3		0	0	1	0	0	0	0	0	0	0	0	0	0	0	0	1	0	0	0	0	0	1	0	0	0
9.25	2	1	2	1		7	1	0	6	2	3	2	0	0		7		France	1	0	0	1	1	2	1	0	0	0	0	0	0	0	0	0	0	0	0	1	0	0	0	0	0	0	1	0	0	0	0
2.733333	2	3	8	8	9	5	6	3	4	3	1	4	0			6		France	3	0	1	3	3	2	0	0	0	0	0	1	0	0	0	0	0	0	0	0	0	1	0	0	0	0	0	0	1	0	0
5.45	1	2	4	2		5	10	0	4	4	2	2	0	0		2		France	4	1	0	5	7	2	0	0	0	0	0	0	0	0	0	1	0	0	0	0	0	0	0	0	0	1	0	0	0	1	0
13.98333	2	1	2	2	2	2	4	1	1				0	0		7		France	2	0	1	3	4	0	0	0	0	1	0	0	0	0	0	0	0	0	0	0	0	0	1	0	0	0	0	1	0	0	0
39.76667	2	5	5	6	5	6	8	1	4	3	3	4	0	0		2		France	4	1	0	4	5	2	0	0	0	0	0	0	0	1	0	0	0	0	0	0	0	0	0	1	0	0	0	0	0	1	0
10.26667	1	5	1	2	1	0	6	1	4	4	3	2	0	0		4		France	3	0	1	3	3	2	0	0	0	0	0	1	0	0	0	0	0	0	0	0	0	1	0	0	0	0	0	0	1	0	0
65.78333	2	3	0	0	1	0	10	3	5	3	3	3	0	0		4		France	4	1	0	5	7	2	0	0	0	0	0	0	0	0	0	1	0	0	0	0	0	0	0	0	0	1	0	0	0	1	0
15.31667	1	4					8	0					0	0		3		France	4	1	0	4	5		0	0	0	0	0	0	0	1	0	0	0	0	0	0	0	0	0	1	0	0	0	0	0	1	0
2.9	2	3	5	5	5	5	3	2		3	3	3	0	0		6		France	2	0	1	3	3		0	0	1	0	0	0	0	0	0	0	0	0	0	0	0	1	0	0	0	0	0	1	0	0	0
5.466667	1	2	5	2	5	8	2	0	4	4	2		0	0		5		France	2	0	1	2	2	2	0	1	0	0	0	0	0	0	0	0	0	0	0	0	1	0	0	0	0	0	0	1	0	0	0
6.75	1	4	0	2		1	8	0	4				0	0		6		France	4	1	0	4	5	2	0	0	0	0	0	0	0	1	0	0	0	0	0	0	0	0	0	1	0	0	0	0	0	1	0
6.583333	2	2				3	1	0		5	4	1	0	0		6		France	1	0	0	1	1		1	0	0	0	0	0	0	0	0	0	0	0	0	1	0	0	0	0	0	0	1	0	0	0	0
8.883333	2	4	1	0	9	10	12	2	1	5	2	2	0	0		2		France	5	1	0	5	6	0	0	0	0	0	0	0	0	0	0	0	0	1	0	0	0	0	0	0	1	0	0	0	0	0	1
9.883333	1	2	2	0		4	13	2	1	4	2	2	0	0		6		France	5	1	0	5	7	0	0	0	0	0	0	0	0	0	0	0	0	0	1	0	0	0	0	0	0	1	0	0	0	0	1
4.033333	2	2	4	5	5	7	10	3	3	3	3	4	1	0		8		France	4	1	0	5	7	1	0	0	0	0	0	0	0	0	0	1	0	0	0	0	0	0	0	0	0	1	0	0	0	1	0
6.4	2	2	0	0	0	0	4	0	4	3	3	3	0	0		8		France	2	0	1	3	4	2	0	0	0	1	0	0	0	0	0	0	0	0	0	0	0	0	1	0	0	0	0	1	0	0	0
5.95	2	1	5	5	5	5	9	0	4				0	0		6		France	4	1	0	5	6	2	0	0	0	0	0	0	0	0	1	0	0	0	0	0	0	0	0	0	1	0	0	0	0	1	0
2.333333	2	2	8	7	7	7	4	2	4	3	3	3	1	1		2		France	2	0	1	3	4	2	0	0	0	1	0	0	0	0	0	0	0	0	0	0	0	0	1	0	0	0	0	1	0	0	0
6.866667	2	4	6	6	7	6	10	0	2	1	1	2	0	0		1		France	4	1	0	5	7	0	0	0	0	0	0	0	0	0	0	1	0	0	0	0	0	0	0	0	0	1	0	0	0	1	0
2.383333	1	2	7	7	7	7	9	3	6	4	4	4	1	0		3		France	4	1	0	5	6	2	0	0	0	0	0	0	0	0	1	0	0	0	0	0	0	0	0	0	1	0	0	0	0	1	0
10.96667	2	5	5	5	5	5	2	0					0	0		2		France	2	0	1	2	2		0	1	0	0	0	0	0	0	0	0	0	0	0	0	1	0	0	0	0	0	0	1	0	0	0
17.15	2	4	5	1	4	5	4	1	2	3	3	3	0	0		6		France	2	0	1	3	4	0	0	0	0	1	0	0	0	0	0	0	0	0	0	0	0	0	1	0	0	0	0	1	0	0	0
12.18333	1	5		5		5	3	0					0	0		2		France	2	0	1	3	3		0	0	1	0	0	0	0	0	0	0	0	0	0	0	0	1	0	0	0	0	0	1	0	0	0
16.86667	2	3				8	7	1	4	4	3	4	0	0		4		France	3	0	1	3	4	2	0	0	0	0	0	0	1	0	0	0	0	0	0	0	0	0	1	0	0	0	0	0	1	0	0
228.4	2	4	0				8	0					0	0		4		France	4	1	0	4	5		0	0	0	0	0	0	0	1	0	0	0	0	0	0	0	0	0	1	0	0	0	0	0	1	0
7.383333	2	5	7	6	7	7	1	1	4	4	3	4	0	1		6		France	1	0	0	1	1	2	1	0	0	0	0	0	0	0	0	0	0	0	0	1	0	0	0	0	0	0	1	0	0	0	0
16.71667	2	2	5	5	7	5	1	1					0	0		2		France	1	0	0	1	1		1	0	0	0	0	0	0	0	0	0	0	0	0	1	0	0	0	0	0	0	1	0	0	0	0
8	1	5	2	3	4	6	2	1	4	4	4	3	0	1		6		France	2	0	1	2	2	2	0	1	0	0	0	0	0	0	0	0	0	0	0	0	1	0	0	0	0	0	0	1	0	0	0
16.13333	2	4	8	2	1	1	9	1					0	0		6		France	4	1	0	5	6		0	0	0	0	0	0	0	0	1	0	0	0	0	0	0	0	0	0	1	0	0	0	0	1	0
21.25	1	5	6	0	5	5	2	1	6	5	1	1	0	0		2		France	2	0	1	2	2	2	0	1	0	0	0	0	0	0	0	0	0	0	0	0	1	0	0	0	0	0	0	1	0	0	0
4.833333	1	3					6	2		3	3	3				8		France	3	0	1	3	3		0	0	0	0	0	1	0	0	0	0	0	0	0	0	0	1	0	0	0	0	0	0	1	0	0
34.06667	2	4	5	4	5	7	1	1		4	3		0	0		1		France	1	0	0	1	1		1	0	0	0	0	0	0	0	0	0	0	0	0	1	0	0	0	0	0	0	1	0	0	0	0
2.616667	1	2	0	0	0	0	9	1					0	0		6		France	4	1	0	5	6		0	0	0	0	0	0	0	0	1	0	0	0	0	0	0	0	0	0	1	0	0	0	0	1	0
15.95	1	1	6	7	6	7	5	1	6	5	1	1	0	0		2		France	3	0	1	2	2	2	0	0	0	0	1	0	0	0	0	0	0	0	0	0	1	0	0	0	0	0	0	0	1	0	0
6.866667	2	4	6	7		5	7	1					0	0		2		France	3	0	1	3	4		0	0	0	0	0	0	1	0	0	0	0	0	0	0	0	0	1	0	0	0	0	0	1	0	0
14.06667	1	5	1	1		1	1	1	3	5			0	1		4		France	1	0	0	1	1	1	1	0	0	0	0	0	0	0	0	0	0	0	0	1	0	0	0	0	0	0	1	0	0	0	0
4.35	2	4	0	0	0	0	8	1					0	0		8		France	4	1	0	4	5		0	0	0	0	0	0	0	1	0	0	0	0	0	0	0	0	0	1	0	0	0	0	0	1	0
6.85	2	3	1	1	1	1	1	1	4	2	2	2	0	0		2		France	1	0	0	1	1	2	1	0	0	0	0	0	0	0	0	0	0	0	0	1	0	0	0	0	0	0	1	0	0	0	0
14.96667	2	4	5	1		6	1	0					0	0		2		France	1	0	0	1	1		1	0	0	0	0	0	0	0	0	0	0	0	0	1	0	0	0	0	0	0	1	0	0	0	0
40.71667	1	2	4	3		4	11	0	4				0	0		8		France	5	1	0	4	5	2	0	0	0	0	0	0	0	0	0	0	1	0	0	0	0	0	0	1	0	0	0	0	0	0	1
20.53333	1	5	1	0		6	8	0	1	5		1	0	0		2		France	4	1	0	4	5	0	0	0	0	0	0	0	0	1	0	0	0	0	0	0	0	0	0	1	0	0	0	0	0	1	0
10.28333	2	3	0	0	5	5	1	1					0	0		8		France	1	0	0	1	1		1	0	0	0	0	0	0	0	0	0	0	0	0	1	0	0	0	0	0	0	1	0	0	0	0
11.1	2	1	6	6	6	6	1	0	7				0	0		4		France	1	0	0	1	1	7	1	0	0	0	0	0	0	0	0	0	0	0	0	1	0	0	0	0	0	0	1	0	0	0	0
12.46667	2	4	6	3	8	7	1	1	6	3						2		France	1	0	0	1	1	2	1	0	0	0	0	0	0	0	0	0	0	0	0	1	0	0	0	0	0	0	1	0	0	0	0
9.8	2	2	5	3	7	2	13	0	3	2	2	1	0	0		4		France	5	1	0	5	7	1	0	0	0	0	0	0	0	0	0	0	0	0	1	0	0	0	0	0	0	1	0	0	0	0	1
2.866667	1	2	5	5	5	5	6	2	4	3	1	2	0	0		6		France	3	0	1	3	3	2	0	0	0	0	0	1	0	0	0	0	0	0	0	0	0	1	0	0	0	0	0	0	1	0	0
374.6167	2	5	3	2	5	4	6	0		4	2	2	0	0		2		France	3	0	1	3	3		0	0	0	0	0	1	0	0	0	0	0	0	0	0	0	1	0	0	0	0	0	0	1	0	0
11.86667	1	2	4	4	8	8	3	2	7	5	3	3	0	1		6		France	2	0	1	3	3	7	0	0	1	0	0	0	0	0	0	0	0	0	0	0	0	1	0	0	0	0	0	1	0	0	0
7.2	1	5	3	1	7	7	2	1	6	4	3	2	0	0		2		France	2	0	1	2	2	2	0	1	0	0	0	0	0	0	0	0	0	0	0	0	1	0	0	0	0	0	0	1	0	0	0
10.86667	1	5	0	0	0	2	4	1	3	4		1	0	0		2		France	2	0	1	3	4	1	0	0	0	1	0	0	0	0	0	0	0	0	0	0	0	0	1	0	0	0	0	1	0	0	0
9.15	2	4	6			9	6	0					0	0		5		France	3	0	1	3	3		0	0	0	0	0	1	0	0	0	0	0	0	0	0	0	1	0	0	0	0	0	0	1	0	0
8.5	1	5	0	0	0	0	1	2	6	4	3	3	0	0		6		France	1	0	0	1	1	2	1	0	0	0	0	0	0	0	0	0	0	0	0	1	0	0	0	0	0	0	1	0	0	0	0
686.4833	1	3				8	6	0	7				0	0		5		France	3	0	1	3	3	7	0	0	0	0	0	1	0	0	0	0	0	0	0	0	0	1	0	0	0	0	0	0	1	0	0
4.133333	1	5	2	2	2	2	1	2	1							4		France	1	0	0	1	1	0	1	0	0	0	0	0	0	0	0	0	0	0	0	1	0	0	0	0	0	0	1	0	0	0	0
8.45	1	5	5	0		6	1	0					0	0		6		France	1	0	0	1	1		1	0	0	0	0	0	0	0	0	0	0	0	0	1	0	0	0	0	0	0	1	0	0	0	0
11.15	2	2					13	0					0	0		7		France	5	1	0	5	7		0	0	0	0	0	0	0	0	0	0	0	0	1	0	0	0	0	0	0	1	0	0	0	0	1
15.51667	2	5	4	5	2	5	3	1	5	4	4	4	0	0		5		France	2	0	1	3	3	2	0	0	1	0	0	0	0	0	0	0	0	0	0	0	0	1	0	0	0	0	0	1	0	0	0
11.5	1	2	0	0	0	0	8	1	7				0	0		5		France	4	1	0	4	5	7	0	0	0	0	0	0	0	1	0	0	0	0	0	0	0	0	0	1	0	0	0	0	0	1	0
15.18333	1	3	7	7	7	8	3	1					0	0		4		France	2	0	1	3	3		0	0	1	0	0	0	0	0	0	0	0	0	0	0	0	1	0	0	0	0	0	1	0	0	0
11.3	2	2	7	5	8	8	9	1	3		2	1	0	0		4		France	4	1	0	5	6	1	0	0	0	0	0	0	0	0	1	0	0	0	0	0	0	0	0	0	1	0	0	0	0	1	0
7.166667	1	3	3	0		0	13	0	4	3	5	5	0	0		7		France	5	1	0	5	7	2	0	0	0	0	0	0	0	0	0	0	0	0	1	0	0	0	0	0	0	1	0	0	0	0	1
7.466667	2	3	5	5	5	7	6	1	5	3	3	3	0	0		6		France	3	0	1	3	3	2	0	0	0	0	0	1	0	0	0	0	0	0	0	0	0	1	0	0	0	0	0	0	1	0	0
6.716667	1	5	0	0	0	0	4	0		5	1	1	0	0		4		France	2	0	1	3	4		0	0	0	1	0	0	0	0	0	0	0	0	0	0	0	0	1	0	0	0	0	1	0	0	0
6.033333	1	5	7	5	5	7	4	1		5			0	0		4		France	2	0	1	3	4		0	0	0	1	0	0	0	0	0	0	0	0	0	0	0	0	1	0	0	0	0	1	0	0	0
21.61667	1	5	7	2	4	8	4	1	1	4			0	0		5		France	2	0	1	3	4	0	0	0	0	1	0	0	0	0	0	0	0	0	0	0	0	0	1	0	0	0	0	1	0	0	0
7.116667	1	5	5	5	5	5	5	1	4	3	2	2	0	0		5		France	3	0	1	2	2	2	0	0	0	0	1	0	0	0	0	0	0	0	0	0	1	0	0	0	0	0	0	0	1	0	0
9.916667	1	5	3	7		10	1	1	6	4			0	0		4		France	1	0	0	1	1	2	1	0	0	0	0	0	0	0	0	0	0	0	0	1	0	0	0	0	0	0	1	0	0	0	0
25.08333	1	3	4	1	3	2	1	3					0	0		5		France	1	0	0	1	1		1	0	0	0	0	0	0	0	0	0	0	0	0	1	0	0	0	0	0	0	1	0	0	0	0
9.55	1	5	2	0	2	2	1	1	5	5	3	3	0	1		1		France	1	0	0	1	1	2	1	0	0	0	0	0	0	0	0	0	0	0	0	1	0	0	0	0	0	0	1	0	0	0	0
7.95	1	5	5	0	5	0	6	0	4				0	0		4		France	3	0	1	3	3	2	0	0	0	0	0	1	0	0	0	0	0	0	0	0	0	1	0	0	0	0	0	0	1	0	0
4.55	1	3	4	5	6	3	9	1	5				0	0		4		France	4	1	0	5	6	2	0	0	0	0	0	0	0	0	1	0	0	0	0	0	0	0	0	0	1	0	0	0	0	1	0
8.65	1	3	2	1		1	10	0	4				0	0		5		France	4	1	0	5	7	2	0	0	0	0	0	0	0	0	0	1	0	0	0	0	0	0	0	0	0	1	0	0	0	1	0
2.633333	2	1	5	5	5	5	4	3		3	3	3				8		France	2	0	1	3	4		0	0	0	1	0	0	0	0	0	0	0	0	0	0	0	0	1	0	0	0	0	1	0	0	0
9.15	1	5				0	9	0	4	4	3	3	0	0		4		France	4	1	0	5	6	2	0	0	0	0	0	0	0	0	1	0	0	0	0	0	0	0	0	0	1	0	0	0	0	1	0
7.866667	2	2					11	0					0	0		6		France	5	1	0	4	5		0	0	0	0	0	0	0	0	0	0	1	0	0	0	0	0	0	1	0	0	0	0	0	0	1
6.133333	2	1	8	5	9	8	1	0					0	0		4		France	1	0	0	1	1		1	0	0	0	0	0	0	0	0	0	0	0	0	1	0	0	0	0	0	0	1	0	0	0	0
7.516667	2	4					9	0								8		France	4	1	0	5	6		0	0	0	0	0	0	0	0	1	0	0	0	0	0	0	0	0	0	1	0	0	0	0	1	0
9.116667	2	5	6	3	8	5	7	1	5	3	4	3	0	0		2		France	3	0	1	3	4	2	0	0	0	0	0	0	1	0	0	0	0	0	0	0	0	0	1	0	0	0	0	0	1	0	0
10.41667	2	4	5	4	9	7	8	0					0	0		2		France	4	1	0	4	5		0	0	0	0	0	0	0	1	0	0	0	0	0	0	0	0	0	1	0	0	0	0	0	1	0
5.216667	2	5					5	0								7		France	3	0	1	2	2		0	0	0	0	1	0	0	0	0	0	0	0	0	0	1	0	0	0	0	0	0	0	1	0	0
4.9	1	5	5		5	8	8	2	5	5		5	0	0		3		France	4	1	0	4	5	2	0	0	0	0	0	0	0	1	0	0	0	0	0	0	0	0	0	1	0	0	0	0	0	1	0
12.45	2	4	6	0	8	8	3	1	2		1	1	1	0		3		France	2	0	1	3	3	0	0	0	1	0	0	0	0	0	0	0	0	0	0	0	0	1	0	0	0	0	0	1	0	0	0
17.31667	1	4	3	3	5	6	8	1	4	4	2	2	0	0		2		France	4	1	0	4	5	2	0	0	0	0	0	0	0	1	0	0	0	0	0	0	0	0	0	1	0	0	0	0	0	1	0
3.416667	2	4	5	5	6	5	4	3	4	3	3	3				6		France	2	0	1	3	4	2	0	0	0	1	0	0	0	0	0	0	0	0	0	0	0	0	1	0	0	0	0	1	0	0	0
6.316667	2	3	0	0	0	0	11	1	4				0	0		5		France	5	1	0	4	5	2	0	0	0	0	0	0	0	0	0	0	1	0	0	0	0	0	0	1	0	0	0	0	0	0	1
6.783333	2	4	5	5	5	5	9	0	4				0	0		4		France	4	1	0	5	6	2	0	0	0	0	0	0	0	0	1	0	0	0	0	0	0	0	0	0	1	0	0	0	0	1	0
6.733333	1	5	5	3	0	0	9	0	1	5	5	5	0	0		5		France	4	1	0	5	6	0	0	0	0	0	0	0	0	0	1	0	0	0	0	0	0	0	0	0	1	0	0	0	0	1	0
10	1	5	1	0	4	0	5	0	4				0	0		2		France	3	0	1	2	2	2	0	0	0	0	1	0	0	0	0	0	0	0	0	0	1	0	0	0	0	0	0	0	1	0	0
5.033333	1	5	1	0	8	8	1	2	1	3	3	3	0	0		2		France	1	0	0	1	1	0	1	0	0	0	0	0	0	0	0	0	0	0	0	1	0	0	0	0	0	0	1	0	0	0	0
2.233333	2	3	8	8	8	8	1	2	6	4	4	4	1	1		2		France	1	0	0	1	1	2	1	0	0	0	0	0	0	0	0	0	0	0	0	1	0	0	0	0	0	0	1	0	0	0	0
7.5	1	4	8	2	7	8	9	1	4	3	3	3	0	0		5		France	4	1	0	5	6	2	0	0	0	0	0	0	0	0	1	0	0	0	0	0	0	0	0	0	1	0	0	0	0	1	0
6.85	1	2	4	5	5	5	1	0					0	0		2		France	1	0	0	1	1		1	0	0	0	0	0	0	0	0	0	0	0	0	1	0	0	0	0	0	0	1	0	0	0	0
9.116667	1	4	0	0	0	0	3	1	4	3	3	3	0	0		6		France	2	0	1	3	3	2	0	0	1	0	0	0	0	0	0	0	0	0	0	0	0	1	0	0	0	0	0	1	0	0	0
8.316667	2	5	5	1	5	6	5	0	6				0	0		8		France	3	0	1	2	2	2	0	0	0	0	1	0	0	0	0	0	0	0	0	0	1	0	0	0	0	0	0	0	1	0	0
20.4	1	4	8	7		8	2	0	4	2	2	2	0	0		6		France	2	0	1	2	2	2	0	1	0	0	0	0	0	0	0	0	0	0	0	0	1	0	0	0	0	0	0	1	0	0	0
12.46667	1	5	6	4	6	6	5	1	4	4	4	3	0	0		4		France	3	0	1	2	2	2	0	0	0	0	1	0	0	0	0	0	0	0	0	0	1	0	0	0	0	0	0	0	1	0	0
11.36667	2	5		4		4	9	1					0	0		2		France	4	1	0	5	6		0	0	0	0	0	0	0	0	1	0	0	0	0	0	0	0	0	0	1	0	0	0	0	1	0
14.36667	2	4	4	0		5	12	0	2	4	2	2	0	1		2		France	5	1	0	5	6	0	0	0	0	0	0	0	0	0	0	0	0	1	0	0	0	0	0	0	1	0	0	0	0	0	1
10.35	2	5	5	5	4	6	4	1	5	3	4	4	0	0		8		France	2	0	1	3	4	2	0	0	0	1	0	0	0	0	0	0	0	0	0	0	0	0	1	0	0	0	0	1	0	0	0
6.016667	1	5	9	7	9	9	6	3	6	5	2	2	0	1		4		France	3	0	1	3	3	2	0	0	0	0	0	1	0	0	0	0	0	0	0	0	0	1	0	0	0	0	0	0	1	0	0
2.966667	1	2	2	3	2	3	2	1	4	4	3	3	0	1		3		France	2	0	1	2	2	2	0	1	0	0	0	0	0	0	0	0	0	0	0	0	1	0	0	0	0	0	0	1	0	0	0
12.33333	1	3					1	0								8		France	1	0	0	1	1		1	0	0	0	0	0	0	0	0	0	0	0	0	1	0	0	0	0	0	0	1	0	0	0	0
8.366667	2	5	5	4	7	8	6	1	6	3	4	4	0	1		4		France	3	0	1	3	3	2	0	0	0	0	0	1	0	0	0	0	0	0	0	0	0	1	0	0	0	0	0	0	1	0	0
9.833333	1	5	3	5	1	0	4	2	4	5	3	2	0	1		4		France	2	0	1	3	4	2	0	0	0	1	0	0	0	0	0	0	0	0	0	0	0	0	1	0	0	0	0	1	0	0	0
12.88333	2	5	1	4	1	1	2	2	1	5	1	1	0	0		5		France	2	0	1	2	2	0	0	1	0	0	0	0	0	0	0	0	0	0	0	0	1	0	0	0	0	0	0	1	0	0	0
8.083333	1	3	6	7	7	7	8	3	6	4	4	5	0	0		2		France	4	1	0	4	5	2	0	0	0	0	0	0	0	1	0	0	0	0	0	0	0	0	0	1	0	0	0	0	0	1	0
14.55	2	5	5	3	6	6	5	1	5	2		3	0	1		6		France	3	0	1	2	2	2	0	0	0	0	1	0	0	0	0	0	0	0	0	0	1	0	0	0	0	0	0	0	1	0	0
11.23333	1	4	3	1	5		5	1	4				0	0		5		France	3	0	1	2	2	2	0	0	0	0	1	0	0	0	0	0	0	0	0	0	1	0	0	0	0	0	0	0	1	0	0
10.75	1	2	5	4	5	3	13	0		4	2	1	0	0		4		France	5	1	0	5	7		0	0	0	0	0	0	0	0	0	0	0	0	1	0	0	0	0	0	0	1	0	0	0	0	1
7.55	1	5	5	5	8	7	1	1	4	4			0	0		2		France	1	0	0	1	1	2	1	0	0	0	0	0	0	0	0	0	0	0	0	1	0	0	0	0	0	0	1	0	0	0	0
10.13333	2	5					9	0					0	0		6		France	4	1	0	5	6		0	0	0	0	0	0	0	0	1	0	0	0	0	0	0	0	0	0	1	0	0	0	0	1	0
5.116667	1	4	5	3	7	7	3	1	3	4	2	3	0	0		2		France	2	0	1	3	3	1	0	0	1	0	0	0	0	0	0	0	0	0	0	0	0	1	0	0	0	0	0	1	0	0	0
8.1	1	2	5	3	5	5	11	0					0	0		4		France	5	1	0	4	5		0	0	0	0	0	0	0	0	0	0	1	0	0	0	0	0	0	1	0	0	0	0	0	0	1
7.816667	2	2	3	3	7	10	2	0	1	5	1	1	0	0		2		France	2	0	1	2	2	0	0	1	0	0	0	0	0	0	0	0	0	0	0	0	1	0	0	0	0	0	0	1	0	0	0
6.966667	1	5	1	0	9	9	6	1	1	5	1	1	0	0		2		France	3	0	1	3	3	0	0	0	0	0	0	1	0	0	0	0	0	0	0	0	0	1	0	0	0	0	0	0	1	0	0
6.3	2	4	5	4	5	6	4	1	4	3	4	4	0	1		4		France	2	0	1	3	4	2	0	0	0	1	0	0	0	0	0	0	0	0	0	0	0	0	1	0	0	0	0	1	0	0	0
5.5	1	5	2	2	3	4	4	1	4	4	2	2	0	0		2		France	2	0	1	3	4	2	0	0	0	1	0	0	0	0	0	0	0	0	0	0	0	0	1	0	0	0	0	1	0	0	0
6.916667	1	4	6	2	4	4	4	0		2	1	1	0	0		6		France	2	0	1	3	4		0	0	0	1	0	0	0	0	0	0	0	0	0	0	0	0	1	0	0	0	0	1	0	0	0
16.11667	1	5	5	4	4	6	5	1	4	4	2	3	0	0		3		France	3	0	1	2	2	2	0	0	0	0	1	0	0	0	0	0	0	0	0	0	1	0	0	0	0	0	0	0	1	0	0
11.58333	2	4	0	0	9	9	12	1	1	5	1	1	0	1		5		France	5	1	0	5	6	0	0	0	0	0	0	0	0	0	0	0	0	1	0	0	0	0	0	0	1	0	0	0	0	0	1
29.48333	1	5	0	0	2	2	2	0	6				0	0		6		France	2	0	1	2	2	2	0	1	0	0	0	0	0	0	0	0	0	0	0	0	1	0	0	0	0	0	0	1	0	0	0
3.583333	1	1				0	9	0		3	3	3	0	0		5		France	4	1	0	5	6		0	0	0	0	0	0	0	0	1	0	0	0	0	0	0	0	0	0	1	0	0	0	0	1	0
28.86667	1	5	7	2	7	5	4	1		4		3	0	0		7		France	2	0	1	3	4		0	0	0	1	0	0	0	0	0	0	0	0	0	0	0	0	1	0	0	0	0	1	0	0	0
7.45	1	4	2	2		2	1	0	1	5		4	1	0		4		France	1	0	0	1	1	0	1	0	0	0	0	0	0	0	0	0	0	0	0	1	0	0	0	0	0	0	1	0	0	0	0
10.08333	1	5	3	1	3	3	9	0	5	3	2	3	0	0		2		France	4	1	0	5	6	2	0	0	0	0	0	0	0	0	1	0	0	0	0	0	0	0	0	0	1	0	0	0	0	1	0
8.65	1	4	3	3	6	7	1	1		4	3	2	0	0		6		France	1	0	0	1	1		1	0	0	0	0	0	0	0	0	0	0	0	0	1	0	0	0	0	0	0	1	0	0	0	0
6.8	1	4	3	0	7	7	7	0	7	4			0	0		6		France	3	0	1	3	4	7	0	0	0	0	0	0	1	0	0	0	0	0	0	0	0	0	1	0	0	0	0	0	1	0	0
4.7	2	4	5	5	6	6	7	2	6	4	3	3	1	0		6		France	3	0	1	3	4	2	0	0	0	0	0	0	1	0	0	0	0	0	0	0	0	0	1	0	0	0	0	0	1	0	0
126.5	1	4	5	3	5	5	1	1	4	4	3	3	0	0		6		France	1	0	0	1	1	2	1	0	0	0	0	0	0	0	0	0	0	0	0	1	0	0	0	0	0	0	1	0	0	0	0
5.616667	2	2	6	6	6	6	12	1	4	3	3	3	0	0		6		France	5	1	0	5	6	2	0	0	0	0	0	0	0	0	0	0	0	1	0	0	0	0	0	0	1	0	0	0	0	0	1
7.716667	2	5	1	0		9	6	2	1	4	1	1	0	0		2		France	3	0	1	3	3	0	0	0	0	0	0	1	0	0	0	0	0	0	0	0	0	1	0	0	0	0	0	0	1	0	0
7.316667	2	3	3	4	5	4	5	1	4				0	0		7		France	3	0	1	2	2	2	0	0	0	0	1	0	0	0	0	0	0	0	0	0	1	0	0	0	0	0	0	0	1	0	0
9.15	1	5	1	3	1	1	1	1	5				0	0		4		France	1	0	0	1	1	2	1	0	0	0	0	0	0	0	0	0	0	0	0	1	0	0	0	0	0	0	1	0	0	0	0
6.116667	1	5	6	5	6	7	1	1	4				0	0		2		France	1	0	0	1	1	2	1	0	0	0	0	0	0	0	0	0	0	0	0	1	0	0	0	0	0	0	1	0	0	0	0
8.066667	1	5	8	4	7	6	1	2	6	3	4	3	0	0		4		France	1	0	0	1	1	2	1	0	0	0	0	0	0	0	0	0	0	0	0	1	0	0	0	0	0	0	1	0	0	0	0
19.08333	2	5	5	1	7	4	2	0					0	0		6		France	2	0	1	2	2		0	1	0	0	0	0	0	0	0	0	0	0	0	0	1	0	0	0	0	0	0	1	0	0	0
4.45	1	3	7	7	7	7	2	2					0	1		7		France	2	0	1	2	2		0	1	0	0	0	0	0	0	0	0	0	0	0	0	1	0	0	0	0	0	0	1	0	0	0
8.133333	1	4	5	5	5	5	5	1					0	0		7		France	3	0	1	2	2		0	0	0	0	1	0	0	0	0	0	0	0	0	0	1	0	0	0	0	0	0	0	1	0	0
10.28333	1	5	4	4	5	0	5	0	1	3	1	1	0	0		5		France	3	0	1	2	2	0	0	0	0	0	1	0	0	0	0	0	0	0	0	0	1	0	0	0	0	0	0	0	1	0	0
7.283333	1	4	8	8	8	8	5	0	6	5	3	1	0	0		3		France	3	0	1	2	2	2	0	0	0	0	1	0	0	0	0	0	0	0	0	0	1	0	0	0	0	0	0	0	1	0	0
6.15	2	3	5	0	1	4	5	1	4	3	3	3	0	0		6		France	3	0	1	2	2	2	0	0	0	0	1	0	0	0	0	0	0	0	0	0	1	0	0	0	0	0	0	0	1	0	0
11.73333	1	5	0	4			4	0		5			0	0		5		France	2	0	1	3	4		0	0	0	1	0	0	0	0	0	0	0	0	0	0	0	0	1	0	0	0	0	1	0	0	0
10.66667	1	5	4	0	10	10	7	1	1	5	1	1	0	1		1		France	3	0	1	3	4	0	0	0	0	0	0	0	1	0	0	0	0	0	0	0	0	0	1	0	0	0	0	0	1	0	0
8.5	2	5	1	1		7	7	0		5			0	0		99		France	3	0	1	3	4		0	0	0	0	0	0	1	0	0	0	0	0	0	0	0	0	1	0	0	0	0	0	1	0	0
15.46667	2	3	5	5	3		4	0	4				0	1		5		France	2	0	1	3	4	2	0	0	0	1	0	0	0	0	0	0	0	0	0	0	0	0	1	0	0	0	0	1	0	0	0
3.65	1	3					11	1		3	3	3				6		France	5	1	0	4	5		0	0	0	0	0	0	0	0	0	0	1	0	0	0	0	0	0	1	0	0	0	0	0	0	1
7.216667	1	5	4	0	4	0	5	1	2				0	1		5		France	3	0	1	2	2	0	0	0	0	0	1	0	0	0	0	0	0	0	0	0	1	0	0	0	0	0	0	0	1	0	0
12.65	1	3	7	7	6	6	12	2	5	3	3	3	0	0		2		France	5	1	0	5	6	2	0	0	0	0	0	0	0	0	0	0	0	1	0	0	0	0	0	0	1	0	0	0	0	0	1
10.3	1	5	1	0	9	9	9	2	1	5	1	1	0	0		2		France	4	1	0	5	6	0	0	0	0	0	0	0	0	0	1	0	0	0	0	0	0	0	0	0	1	0	0	0	0	1	0
33.68333	1	4			2	0	3	1								3		France	2	0	1	3	3		0	0	1	0	0	0	0	0	0	0	0	0	0	0	0	1	0	0	0	0	0	1	0	0	0
12.16667	1	5	9	9	0	2	5	0	4	4	4	3	0	0		4		France	3	0	1	2	2	2	0	0	0	0	1	0	0	0	0	0	0	0	0	0	1	0	0	0	0	0	0	0	1	0	0
6.083333	1	5	0	0	0	0	1	0	4	5	1	1	0	0		4		France	1	0	0	1	1	2	1	0	0	0	0	0	0	0	0	0	0	0	0	1	0	0	0	0	0	0	1	0	0	0	0
4.35	1	3	7	4	8	9	1	2	4	2	4	3	0	0		2		France	1	0	0	1	1	2	1	0	0	0	0	0	0	0	0	0	0	0	0	1	0	0	0	0	0	0	1	0	0	0	0
5.9	2	4	4	2	4	4	8	1	5				0	1		5		France	4	1	0	4	5	2	0	0	0	0	0	0	0	1	0	0	0	0	0	0	0	0	0	1	0	0	0	0	0	1	0
2.366667	1	4	4	3	3	2	1	2	3							5		France	1	0	0	1	1	1	1	0	0	0	0	0	0	0	0	0	0	0	0	1	0	0	0	0	0	0	1	0	0	0	0
10.23333	1	5	3	2	5	5	5	1	6	4	2	2	0	0		2		France	3	0	1	2	2	2	0	0	0	0	1	0	0	0	0	0	0	0	0	0	1	0	0	0	0	0	0	0	1	0	0
8.016667	2	1	7	8		7	9	2		4	5	4	0	0		6		France	4	1	0	5	6		0	0	0	0	0	0	0	0	1	0	0	0	0	0	0	0	0	0	1	0	0	0	0	1	0
10.3	1	5	6	0	0	0	6	0	1	5	5	5	0	0		6		France	3	0	1	3	3	0	0	0	0	0	0	1	0	0	0	0	0	0	0	0	0	1	0	0	0	0	0	0	1	0	0
9.883333	2	4	4	4	5	5	9	0	4				0	0		5		France	4	1	0	5	6	2	0	0	0	0	0	0	0	0	1	0	0	0	0	0	0	0	0	0	1	0	0	0	0	1	0
10.93333	1	5	3		3	6	2	2	1	5	2	2	0	0		6		France	2	0	1	2	2	0	0	1	0	0	0	0	0	0	0	0	0	0	0	0	1	0	0	0	0	0	0	1	0	0	0
9.183333	1	5	6	4	8	7	1	1					0	0		6		France	1	0	0	1	1		1	0	0	0	0	0	0	0	0	0	0	0	0	1	0	0	0	0	0	0	1	0	0	0	0
11.65	1	3	8	5	5	3	9	1	5	5	1	1	0	0		5		France	4	1	0	5	6	2	0	0	0	0	0	0	0	0	1	0	0	0	0	0	0	0	0	0	1	0	0	0	0	1	0
7.933333	1	4	6	0	7	9	8	0	4	5	2	1	0	0		2		France	4	1	0	4	5	2	0	0	0	0	0	0	0	1	0	0	0	0	0	0	0	0	0	1	0	0	0	0	0	1	0
10.01667	1	4	0	0		0	5	0	1	4			0	0		5		France	3	0	1	2	2	0	0	0	0	0	1	0	0	0	0	0	0	0	0	0	1	0	0	0	0	0	0	0	1	0	0
16.51667	1	4	5	0		5	9	1	2	5	1	1	0	0		4		France	4	1	0	5	6	0	0	0	0	0	0	0	0	0	1	0	0	0	0	0	0	0	0	0	1	0	0	0	0	1	0
7.366667	1	4	7	2		8	4	0					0	0		2		France	2	0	1	3	4		0	0	0	1	0	0	0	0	0	0	0	0	0	0	0	0	1	0	0	0	0	1	0	0	0
20.05	2	4		0		7	13	0	1			1	0	0		6		France	5	1	0	5	7	0	0	0	0	0	0	0	0	0	0	0	0	0	1	0	0	0	0	0	0	1	0	0	0	0	1
8.75	2	3	5	5	7	6	9	2	4				0	1		4		France	4	1	0	5	6	2	0	0	0	0	0	0	0	0	1	0	0	0	0	0	0	0	0	0	1	0	0	0	0	1	0
8.133333	2	2					3	0					0	0		6		France	2	0	1	3	3		0	0	1	0	0	0	0	0	0	0	0	0	0	0	0	1	0	0	0	0	0	1	0	0	0
14.65	1	5	7	5	7	8	7	1	2	5	2	2	0	1		98		France	3	0	1	3	4	0	0	0	0	0	0	0	1	0	0	0	0	0	0	0	0	0	1	0	0	0	0	0	1	0	0
10.1	2	3					4	0					0	0		8		France	2	0	1	3	4		0	0	0	1	0	0	0	0	0	0	0	0	0	0	0	0	1	0	0	0	0	1	0	0	0
3.433333	2	4	6	6	6	6	9	3					1	1		2		France	4	1	0	5	6		0	0	0	0	0	0	0	0	1	0	0	0	0	0	0	0	0	0	1	0	0	0	0	1	0
14.21667	2	4	5	0	0	0	12	0	2	5	1	1	0	0		5		France	5	1	0	5	6	0	0	0	0	0	0	0	0	0	0	0	0	1	0	0	0	0	0	0	1	0	0	0	0	0	1
12.88333	2	3		0			6	0	4				0	0		5		France	3	0	1	3	3	2	0	0	0	0	0	1	0	0	0	0	0	0	0	0	0	1	0	0	0	0	0	0	1	0	0
5.433333	2	3	3	3	3	3	12	1	4	3	3	3	0	0		8		France	5	1	0	5	6	2	0	0	0	0	0	0	0	0	0	0	0	1	0	0	0	0	0	0	1	0	0	0	0	0	1
2.9	2	3	2	2	2	2	3	2	4	1	1	1				4		France	2	0	1	3	3	2	0	0	1	0	0	0	0	0	0	0	0	0	0	0	0	1	0	0	0	0	0	1	0	0	0
6.716667	2	4	4	7	10	9	2	1					0	0		6		France	2	0	1	2	2		0	1	0	0	0	0	0	0	0	0	0	0	0	0	1	0	0	0	0	0	0	1	0	0	0
7.316667	2	2	3	1	4	5	9	2					0	0		3		France	4	1	0	5	6		0	0	0	0	0	0	0	0	1	0	0	0	0	0	0	0	0	0	1	0	0	0	0	1	0
12.95	2	4	7	1	0	5	4	1	1	5	2	2	0	1		7		France	2	0	1	3	4	0	0	0	0	1	0	0	0	0	0	0	0	0	0	0	0	0	1	0	0	0	0	1	0	0	0
3.95	2	2	6	6	6	6	1	2	4	3	2	4	0	0		6		France	1	0	0	1	1	2	1	0	0	0	0	0	0	0	0	0	0	0	0	1	0	0	0	0	0	0	1	0	0	0	0
4.266667	1	3	0	4	5	2	1	1	4	4	4	4	0	0		5		France	1	0	0	1	1	2	1	0	0	0	0	0	0	0	0	0	0	0	0	1	0	0	0	0	0	0	1	0	0	0	0
1407.083	1	4	1	4		0	5	0	2				0	0		4		France	3	0	1	2	2	0	0	0	0	0	1	0	0	0	0	0	0	0	0	0	1	0	0	0	0	0	0	0	1	0	0
6.45	1	1	8	8	5	6	12	1	6	4	5	3	0	0		8		France	5	1	0	5	6	2	0	0	0	0	0	0	0	0	0	0	0	1	0	0	0	0	0	0	1	0	0	0	0	0	1
3.6	2	3	5	5	5	5	12	1	4	3	3	3	0	0		8		France	5	1	0	5	6	2	0	0	0	0	0	0	0	0	0	0	0	1	0	0	0	0	0	0	1	0	0	0	0	0	1
3.433333	1	3	6	6	5	5	7	2	5	3	3	3	0	0		2		France	3	0	1	3	4	2	0	0	0	0	0	0	1	0	0	0	0	0	0	0	0	0	1	0	0	0	0	0	1	0	0
21.2	2	5		0		7	5	0					0	0		5		France	3	0	1	2	2		0	0	0	0	1	0	0	0	0	0	0	0	0	0	1	0	0	0	0	0	0	0	1	0	0
9.266667	1	5	6	5	6	6	4	2	7	4	3	3	0	0		4		France	2	0	1	3	4	7	0	0	0	1	0	0	0	0	0	0	0	0	0	0	0	0	1	0	0	0	0	1	0	0	0
7.533333	1	2	0	0	5	7	2	2	1	3	3	3	0	1		6		France	2	0	1	2	2	0	0	1	0	0	0	0	0	0	0	0	0	0	0	0	1	0	0	0	0	0	0	1	0	0	0
12.1	2	1	7	7		8	1	1	6	4			0	0		6		France	1	0	0	1	1	2	1	0	0	0	0	0	0	0	0	0	0	0	0	1	0	0	0	0	0	0	1	0	0	0	0
6.933333	2	2					7	3								7		France	3	0	1	3	4		0	0	0	0	0	0	1	0	0	0	0	0	0	0	0	0	1	0	0	0	0	0	1	0	0
9.566667	1	4	6	1	5	3	1	1	4							8		France	1	0	0	1	1	2	1	0	0	0	0	0	0	0	0	0	0	0	0	1	0	0	0	0	0	0	1	0	0	0	0
7.066667	2	4	5	0		10	10	1					0	0		2		France	4	1	0	5	7		0	0	0	0	0	0	0	0	0	1	0	0	0	0	0	0	0	0	0	1	0	0	0	1	0
11.65	1	2	4				2	1					0	0		8		France	2	0	1	2	2		0	1	0	0	0	0	0	0	0	0	0	0	0	0	1	0	0	0	0	0	0	1	0	0	0
15.41667	2	2	4	2	5	7	9	0	1	3	1	1	0	0		6		France	4	1	0	5	6	0	0	0	0	0	0	0	0	0	1	0	0	0	0	0	0	0	0	0	1	0	0	0	0	1	0
7.1	1	5	3	3	5	3	8	0	1				0	0		5		France	4	1	0	4	5	0	0	0	0	0	0	0	0	1	0	0	0	0	0	0	0	0	0	1	0	0	0	0	0	1	0
12.96667	1	4	1	0		7	2	0		4	1	1	0	0		2		France	2	0	1	2	2		0	1	0	0	0	0	0	0	0	0	0	0	0	0	1	0	0	0	0	0	0	1	0	0	0
10.73333	2	1		0	3	7	1	1		5	2	2	0	0		2		France	1	0	0	1	1		1	0	0	0	0	0	0	0	0	0	0	0	0	1	0	0	0	0	0	0	1	0	0	0	0
8.3	1	4	3	0	9	6	4	0	1	5	3	3	0	1		6		France	2	0	1	3	4	0	0	0	0	1	0	0	0	0	0	0	0	0	0	0	0	0	1	0	0	0	0	1	0	0	0
3.65	1	3	3	0	1	1	6	0	1	3	4	4	0	0		7		France	3	0	1	3	3	0	0	0	0	0	0	1	0	0	0	0	0	0	0	0	0	1	0	0	0	0	0	0	1	0	0
7.35	1	2	4	3	6	7	3	0	1	5	1	2	0	0		2		France	2	0	1	3	3	0	0	0	1	0	0	0	0	0	0	0	0	0	0	0	0	1	0	0	0	0	0	1	0	0	0
7.233333	1	4	0	0	0	0	1	1	3	5	2	1	0	0		2		France	1	0	0	1	1	1	1	0	0	0	0	0	0	0	0	0	0	0	0	1	0	0	0	0	0	0	1	0	0	0	0
16.48333	1	3		2		7	12	2	1	4	2	3	0	1		2		France	5	1	0	5	6	0	0	0	0	0	0	0	0	0	0	0	0	1	0	0	0	0	0	0	1	0	0	0	0	0	1
10.83333	1	3	0	0	10	10	7	0	1	5	2	1	0	1		5		France	3	0	1	3	4	0	0	0	0	0	0	0	1	0	0	0	0	0	0	0	0	0	1	0	0	0	0	0	1	0	0
11.46667	2	3					4	0					0	0		3		France	2	0	1	3	4		0	0	0	1	0	0	0	0	0	0	0	0	0	0	0	0	1	0	0	0	0	1	0	0	0
3.266667	2	2	5	5	5	5	5	1	4	3	3	3				7		France	3	0	1	2	2	2	0	0	0	0	1	0	0	0	0	0	0	0	0	0	1	0	0	0	0	0	0	0	1	0	0
6	2	4	4	4	4	4	13	2	4	3	4	4	0	0		4		France	5	1	0	5	7	2	0	0	0	0	0	0	0	0	0	0	0	0	1	0	0	0	0	0	0	1	0	0	0	0	1
5.566667	1	5	1	1	1	1	8	1	1	5			0	0		6		France	4	1	0	4	5	0	0	0	0	0	0	0	0	1	0	0	0	0	0	0	0	0	0	1	0	0	0	0	0	1	0
7.583333	2	1	7	6		6	1	1	5				0	0		8		France	1	0	0	1	1	2	1	0	0	0	0	0	0	0	0	0	0	0	0	1	0	0	0	0	0	0	1	0	0	0	0
10.83333	2	1	4	3	5	5	3	0	4	3	2	2	0	0		4		France	2	0	1	3	3	2	0	0	1	0	0	0	0	0	0	0	0	0	0	0	0	1	0	0	0	0	0	1	0	0	0
7.133333	2	4	3	0	4	4	9	2	1	4	5	5	0	1		6		France	4	1	0	5	6	0	0	0	0	0	0	0	0	0	1	0	0	0	0	0	0	0	0	0	1	0	0	0	0	1	0
15.78333	2	4	5	1			5	0	5				0	0		2		France	3	0	1	2	2	2	0	0	0	0	1	0	0	0	0	0	0	0	0	0	1	0	0	0	0	0	0	0	1	0	0
15.2	2	4	7	6	9	9	7	0	7	5	2	2	0	0		2		France	3	0	1	3	4	7	0	0	0	0	0	0	1	0	0	0	0	0	0	0	0	0	1	0	0	0	0	0	1	0	0
25.46667	1	2	0	0			10	1	2		2	2	0	0		6		France	4	1	0	5	7	0	0	0	0	0	0	0	0	0	0	1	0	0	0	0	0	0	0	0	0	1	0	0	0	1	0
10.08333	1	2	3	3	4	3	4	1	3	3			0	1		3		France	2	0	1	3	4	1	0	0	0	1	0	0	0	0	0	0	0	0	0	0	0	0	1	0	0	0	0	1	0	0	0
11.21667	2	2	0	0		0	6	0		4	3	3	0	0		2		France	3	0	1	3	3		0	0	0	0	0	1	0	0	0	0	0	0	0	0	0	1	0	0	0	0	0	0	1	0	0
7.433333	2	3	7	7	7	5	5	2	6				0	0		4		France	3	0	1	2	2	2	0	0	0	0	1	0	0	0	0	0	0	0	0	0	1	0	0	0	0	0	0	0	1	0	0
6.833333	2	2	5			3	7	1	4				0	0		5		France	3	0	1	3	4	2	0	0	0	0	0	0	1	0	0	0	0	0	0	0	0	0	1	0	0	0	0	0	1	0	0
5.85	1	3	5	5	5	6	4	2	4	3	3	3	0	0		2		France	2	0	1	3	4	2	0	0	0	1	0	0	0	0	0	0	0	0	0	0	0	0	1	0	0	0	0	1	0	0	0
8.116667	1	5	0	1	0	0	1	0					0	0		5		France	1	0	0	1	1		1	0	0	0	0	0	0	0	0	0	0	0	0	1	0	0	0	0	0	0	1	0	0	0	0
14.03333	1	4		3		7	2	1	1	4			0	0		5		France	2	0	1	2	2	0	0	1	0	0	0	0	0	0	0	0	0	0	0	0	1	0	0	0	0	0	0	1	0	0	0
15.51667	2	1	6	6		8	4	1	4	4			0	0		2		France	2	0	1	3	4	2	0	0	0	1	0	0	0	0	0	0	0	0	0	0	0	0	1	0	0	0	0	1	0	0	0
7.9	2	2	3	3		4	10	1					0	0		2		France	4	1	0	5	7		0	0	0	0	0	0	0	0	0	1	0	0	0	0	0	0	0	0	0	1	0	0	0	1	0
11.4	1	5	4	1	5	4	4	1	6	4	2	2	0	0		5		France	2	0	1	3	4	2	0	0	0	1	0	0	0	0	0	0	0	0	0	0	0	0	1	0	0	0	0	1	0	0	0
8.133333	1	4	0	0		0	4	0	1	5	3	3	0	0		6		France	2	0	1	3	4	0	0	0	0	1	0	0	0	0	0	0	0	0	0	0	0	0	1	0	0	0	0	1	0	0	0
2.5	2	3					7	1					0	0		7		France	3	0	1	3	4		0	0	0	0	0	0	1	0	0	0	0	0	0	0	0	0	1	0	0	0	0	0	1	0	0
7.65	2	4	0	0	5	10	9	1	7	5	1		0	0		2		France	4	1	0	5	6	7	0	0	0	0	0	0	0	0	1	0	0	0	0	0	0	0	0	0	1	0	0	0	0	1	0
9.683333	1	4	8	5		4	5	0	4	4			0	0		8		France	3	0	1	2	2	2	0	0	0	0	1	0	0	0	0	0	0	0	0	0	1	0	0	0	0	0	0	0	1	0	0
2.566667	1	3	5	5	5	5	11	1		3	3	3	0	0		8		France	5	1	0	4	5		0	0	0	0	0	0	0	0	0	0	1	0	0	0	0	0	0	1	0	0	0	0	0	0	1
9.116667	1	4	3	1	3	3	7	1	2	4			0	0		2		France	3	0	1	3	4	0	0	0	0	0	0	0	1	0	0	0	0	0	0	0	0	0	1	0	0	0	0	0	1	0	0
9.533333	1	4	6	3	7	9	4	0	3	2	5	4	0	1		5		France	2	0	1	3	4	1	0	0	0	1	0	0	0	0	0	0	0	0	0	0	0	0	1	0	0	0	0	1	0	0	0
4.666667	2	4	7	6	7	7	2	1	4	3	2	2	0	0		5		France	2	0	1	2	2	2	0	1	0	0	0	0	0	0	0	0	0	0	0	0	1	0	0	0	0	0	0	1	0	0	0
8.4	1	4		1		7	9	1					0	0		2		France	4	1	0	5	6		0	0	0	0	0	0	0	0	1	0	0	0	0	0	0	0	0	0	1	0	0	0	0	1	0
12.8	1	4	6	1	6	7	2	0	5	5	2	1	0	0		2		France	2	0	1	2	2	2	0	1	0	0	0	0	0	0	0	0	0	0	0	0	1	0	0	0	0	0	0	1	0	0	0
2.9	1	2	8	9	10	9	6	2	6	3	4	5	0	0		2		France	3	0	1	3	3	2	0	0	0	0	0	1	0	0	0	0	0	0	0	0	0	1	0	0	0	0	0	0	1	0	0
8.133333	1	5	5	4	0	0	6	2	6	4	1	1	0	0		4		France	3	0	1	3	3	2	0	0	0	0	0	1	0	0	0	0	0	0	0	0	0	1	0	0	0	0	0	0	1	0	0
12.01667	2	3	0	0	0	0	3	1					0	0		8		France	2	0	1	3	3		0	0	1	0	0	0	0	0	0	0	0	0	0	0	0	1	0	0	0	0	0	1	0	0	0
6.816667	2	2	5	5	5	5	2	1		3	3	3	0	0		7		France	2	0	1	2	2		0	1	0	0	0	0	0	0	0	0	0	0	0	0	1	0	0	0	0	0	0	1	0	0	0
22.83333	2	4	3	0	5	7	1	1	4	2		2	0	0		6		France	1	0	0	1	1	2	1	0	0	0	0	0	0	0	0	0	0	0	0	1	0	0	0	0	0	0	1	0	0	0	0
5.65	1	1	5	0		8	10	1	1	5	1	1	0	0		3		France	4	1	0	5	7	0	0	0	0	0	0	0	0	0	0	1	0	0	0	0	0	0	0	0	0	1	0	0	0	1	0
8.133333	1	4	5	5	2	2	9	1	4				0	0		4		France	4	1	0	5	6	2	0	0	0	0	0	0	0	0	1	0	0	0	0	0	0	0	0	0	1	0	0	0	0	1	0
3.016667	1	4	9	9	5	9	2	2	6							4		France	2	0	1	2	2	2	0	1	0	0	0	0	0	0	0	0	0	0	0	0	1	0	0	0	0	0	0	1	0	0	0
3.633333	2	2	6	6	5	5	11	2	4	3	3	3	0	0		1		France	5	1	0	4	5	2	0	0	0	0	0	0	0	0	0	0	1	0	0	0	0	0	0	1	0	0	0	0	0	0	1
6.4	1	5	3	0	6	10	9	0	4	1	1	1	1	1		5		France	4	1	0	5	6	2	0	0	0	0	0	0	0	0	1	0	0	0	0	0	0	0	0	0	1	0	0	0	0	1	0
8.133333	1	4	5	2	5		5	1	4				0	0		6		France	3	0	1	2	2	2	0	0	0	0	1	0	0	0	0	0	0	0	0	0	1	0	0	0	0	0	0	0	1	0	0
9.95	2	2	3	1	5	7	1	0					0	0		8		France	1	0	0	1	1		1	0	0	0	0	0	0	0	0	0	0	0	0	1	0	0	0	0	0	0	1	0	0	0	0
12.26667	2	5	7	7		0	4	0	6	4			0	0		3		France	2	0	1	3	4	2	0	0	0	1	0	0	0	0	0	0	0	0	0	0	0	0	1	0	0	0	0	1	0	0	0
32.53333	1	5		0		7	9	1	7	4	1	2	0	0		3		France	4	1	0	5	6	7	0	0	0	0	0	0	0	0	1	0	0	0	0	0	0	0	0	0	1	0	0	0	0	1	0
11.9	1	4		2		5	1	1					0	0		5		France	1	0	0	1	1		1	0	0	0	0	0	0	0	0	0	0	0	0	1	0	0	0	0	0	0	1	0	0	0	0
15.65	2	4	7			5	4	1	4	4	2		0	0		6		France	2	0	1	3	4	2	0	0	0	1	0	0	0	0	0	0	0	0	0	0	0	0	1	0	0	0	0	1	0	0	0
6.583333	2	3	4	3	9	9	4	1	5	3	3	3	0	0		6		France	2	0	1	3	4	2	0	0	0	1	0	0	0	0	0	0	0	0	0	0	0	0	1	0	0	0	0	1	0	0	0
44.98333	2	4		1			5	0					0	0		4		France	3	0	1	2	2		0	0	0	0	1	0	0	0	0	0	0	0	0	0	1	0	0	0	0	0	0	0	1	0	0
11.73333	1	5	7	8		5	8	1	6				0	0		3		France	4	1	0	4	5	2	0	0	0	0	0	0	0	1	0	0	0	0	0	0	0	0	0	1	0	0	0	0	0	1	0
14.5	1	5				6	1	0	4				0	0		4		France	1	0	0	1	1	2	1	0	0	0	0	0	0	0	0	0	0	0	0	1	0	0	0	0	0	0	1	0	0	0	0
62.11667	2	3	5	5	5	5	4	0					0	0		6		France	2	0	1	3	4		0	0	0	1	0	0	0	0	0	0	0	0	0	0	0	0	1	0	0	0	0	1	0	0	0
48.01667	2	2	0		10	10	3	2	1		1	1	0	1		7		France	2	0	1	3	3	0	0	0	1	0	0	0	0	0	0	0	0	0	0	0	0	1	0	0	0	0	0	1	0	0	0
54.93333	2	3	6	3	5	5	11	1	4	3	2	3	0	0		2		France	5	1	0	4	5	2	0	0	0	0	0	0	0	0	0	0	1	0	0	0	0	0	0	1	0	0	0	0	0	0	1
170.45	1	1	0	0	0	0	10	2	1	2	1	2	1	0		5		France	4	1	0	5	7	0	0	0	0	0	0	0	0	0	0	1	0	0	0	0	0	0	0	0	0	1	0	0	0	1	0
11.18333	2	2	5	6	4		2	1	4	1	2	3	0	1		6		France	2	0	1	2	2	2	0	1	0	0	0	0	0	0	0	0	0	0	0	0	1	0	0	0	0	0	0	1	0	0	0
1540.883	2	1	7	8	7	10	2	2	6				0	0		7		France	2	0	1	2	2	2	0	1	0	0	0	0	0	0	0	0	0	0	0	0	1	0	0	0	0	0	0	1	0	0	0
1478.2	2	3	1	0	9	9	2	1					0	0		1		France	2	0	1	2	2		0	1	0	0	0	0	0	0	0	0	0	0	0	0	1	0	0	0	0	0	0	1	0	0	0
4.15	2	2	1	1	1	1	1	1	4	3	3	3	0	0		6		France	1	0	0	1	1	2	1	0	0	0	0	0	0	0	0	0	0	0	0	1	0	0	0	0	0	0	1	0	0	0	0
267.8333	1	2	0	0	0	0	3	3					0	0		6		France	2	0	1	3	3		0	0	1	0	0	0	0	0	0	0	0	0	0	0	0	1	0	0	0	0	0	1	0	0	0
1.866667	1	3	0	0	0	0	1	0					0	0		6		France	1	0	0	1	1		1	0	0	0	0	0	0	0	0	0	0	0	0	1	0	0	0	0	0	0	1	0	0	0	0
7.533333	2	5	5	3	3	3	1	2	6				0	0		6		France	1	0	0	1	1	2	1	0	0	0	0	0	0	0	0	0	0	0	0	1	0	0	0	0	0	0	1	0	0	0	0
5.45	2	4	5	5	3	4	4	1	4	3			0	0		2		France	2	0	1	3	4	2	0	0	0	1	0	0	0	0	0	0	0	0	0	0	0	0	1	0	0	0	0	1	0	0	0
17.48333	2	4	5	0	4	3	4	1	5	5	1	1	0	0		2		France	2	0	1	3	4	2	0	0	0	1	0	0	0	0	0	0	0	0	0	0	0	0	1	0	0	0	0	1	0	0	0
973.2167	1	3	4	2	6	6	10	2	1	4	1	1	0	0		2		France	4	1	0	5	7	0	0	0	0	0	0	0	0	0	0	1	0	0	0	0	0	0	0	0	0	1	0	0	0	1	0
2948.183	1	5	4	3	6	5	4	2	6	5	1	1	0	0		4		France	2	0	1	3	4	2	0	0	0	1	0	0	0	0	0	0	0	0	0	0	0	0	1	0	0	0	0	1	0	0	0
4.65	2	4	5	5	5	6	8	2	4				0	0		4		France	4	1	0	4	5	2	0	0	0	0	0	0	0	1	0	0	0	0	0	0	0	0	0	1	0	0	0	0	0	1	0
7.05	1	5			5		1	0					0	0		7		France	1	0	0	1	1		1	0	0	0	0	0	0	0	0	0	0	0	0	1	0	0	0	0	0	0	1	0	0	0	0
7.783333	2	4	5	5		5	3	0	6				0	0		8		France	2	0	1	3	3	2	0	0	1	0	0	0	0	0	0	0	0	0	0	0	0	1	0	0	0	0	0	1	0	0	0
8.083333	2	5	3	5	3	2	1	1	4	5	2	3	0	0		2		France	1	0	0	1	1	2	1	0	0	0	0	0	0	0	0	0	0	0	0	1	0	0	0	0	0	0	1	0	0	0	0
11.16667	1	5	5	6	6	5	7	1	4	3	2	3	0	0		4		France	3	0	1	3	4	2	0	0	0	0	0	0	1	0	0	0	0	0	0	0	0	0	1	0	0	0	0	0	1	0	0
9.05	1	3	5	5	2	3	12	1	6				0	0		5		France	5	1	0	5	6	2	0	0	0	0	0	0	0	0	0	0	0	1	0	0	0	0	0	0	1	0	0	0	0	0	1
11.66667	2	5	3	3	8	8	2	1	5	4	2	2	0	0		2		France	2	0	1	2	2	2	0	1	0	0	0	0	0	0	0	0	0	0	0	0	1	0	0	0	0	0	0	1	0	0	0
4.85	1	5	1	0	1	1	3	1	7	4	3	3	0	0		3		France	2	0	1	3	3	7	0	0	1	0	0	0	0	0	0	0	0	0	0	0	0	1	0	0	0	0	0	1	0	0	0
5.016667	1	2	3	3	3	7	6	1					0	0		4		France	3	0	1	3	3		0	0	0	0	0	1	0	0	0	0	0	0	0	0	0	1	0	0	0	0	0	0	1	0	0
5.333333	2	4	5	5	5	5	6	1	4							3		France	3	0	1	3	3	2	0	0	0	0	0	1	0	0	0	0	0	0	0	0	0	1	0	0	0	0	0	0	1	0	0
11	1	5	5	2	5	6	4	0	2	5	2	2	0	0		2		France	2	0	1	3	4	0	0	0	0	1	0	0	0	0	0	0	0	0	0	0	0	0	1	0	0	0	0	1	0	0	0
7.733333	2	4	7	4	7	8	13	1	4				0	0		8		France	5	1	0	5	7	2	0	0	0	0	0	0	0	0	0	0	0	0	1	0	0	0	0	0	0	1	0	0	0	0	1
11.8	1	1	5	4	1	0	10	1	6	1	3	1	0	0		7		France	4	1	0	5	7	2	0	0	0	0	0	0	0	0	0	1	0	0	0	0	0	0	0	0	0	1	0	0	0	1	0
11.46667	2	2	6	5		5	13	1	4			1	0	0		2		France	5	1	0	5	7	2	0	0	0	0	0	0	0	0	0	0	0	0	1	0	0	0	0	0	0	1	0	0	0	0	1
12.48333	2	5	5	2	5	5	5	1	4	5			0	0		2		France	3	0	1	2	2	2	0	0	0	0	1	0	0	0	0	0	0	0	0	0	1	0	0	0	0	0	0	0	1	0	0
5.15	2	4					12	0					0	0		7		France	5	1	0	5	6		0	0	0	0	0	0	0	0	0	0	0	1	0	0	0	0	0	0	1	0	0	0	0	0	1
9.416667	2	5	7	6	8	6	1	0	7	5	2	3	0	0		3		France	1	0	0	1	1	7	1	0	0	0	0	0	0	0	0	0	0	0	0	1	0	0	0	0	0	0	1	0	0	0	0
17.75	2	4	3	0	2	3	9	1					0	0		5		France	4	1	0	5	6		0	0	0	0	0	0	0	0	1	0	0	0	0	0	0	0	0	0	1	0	0	0	0	1	0
7.783333	2	4	9	5	5	3	4	0								7		France	2	0	1	3	4		0	0	0	1	0	0	0	0	0	0	0	0	0	0	0	0	1	0	0	0	0	1	0	0	0
18.28333	1	5	3	3	7	8	2	2	5	4	2		0	0		2		France	2	0	1	2	2	2	0	1	0	0	0	0	0	0	0	0	0	0	0	0	1	0	0	0	0	0	0	1	0	0	0
4.916667	2	5	4	2		3	1	0					0	0		6		France	1	0	0	1	1		1	0	0	0	0	0	0	0	0	0	0	0	0	1	0	0	0	0	0	0	1	0	0	0	0
9.733333	2	4	7	7	5	5	11	0		3	3	3	0	0		2		France	5	1	0	4	5		0	0	0	0	0	0	0	0	0	0	1	0	0	0	0	0	0	1	0	0	0	0	0	0	1
6	2	5	3	0	4	2	7	0	4	4	2	2	0	0		5		France	3	0	1	3	4	2	0	0	0	0	0	0	1	0	0	0	0	0	0	0	0	0	1	0	0	0	0	0	1	0	0
2.666667	1	3	7	8	7	3	12	2		2	3	4	0	0		8		France	5	1	0	5	6		0	0	0	0	0	0	0	0	0	0	0	1	0	0	0	0	0	0	1	0	0	0	0	0	1
16.23333	1	5					9	1					0	1		8		France	4	1	0	5	6		0	0	0	0	0	0	0	0	1	0	0	0	0	0	0	0	0	0	1	0	0	0	0	1	0
5.933333	2	4					4	0	4							6		France	2	0	1	3	4	2	0	0	0	1	0	0	0	0	0	0	0	0	0	0	0	0	1	0	0	0	0	1	0	0	0
10.33333	2	5	5	0	5	7	4	0					0	0		2		France	2	0	1	3	4		0	0	0	1	0	0	0	0	0	0	0	0	0	0	0	0	1	0	0	0	0	1	0	0	0
9.8	2	5	4	2	3	6	1	0	2	5	2	2	0	0		5		France	1	0	0	1	1	0	1	0	0	0	0	0	0	0	0	0	0	0	0	1	0	0	0	0	0	0	1	0	0	0	0
10.31667	2	5	5	2	5	8	7	0					0	0		6		France	3	0	1	3	4		0	0	0	0	0	0	1	0	0	0	0	0	0	0	0	0	1	0	0	0	0	0	1	0	0
9.016667	2	5	8	8	10	10	5	0					0	0		3		France	3	0	1	2	2		0	0	0	0	1	0	0	0	0	0	0	0	0	0	1	0	0	0	0	0	0	0	1	0	0
9.3	2	3	8	8		9	1	1		3	4	3	0	0		2		France	1	0	0	1	1		1	0	0	0	0	0	0	0	0	0	0	0	0	1	0	0	0	0	0	0	1	0	0	0	0
6.266667	2	3	7	7		2	4	1	5	5			0	0		4		France	2	0	1	3	4	2	0	0	0	1	0	0	0	0	0	0	0	0	0	0	0	0	1	0	0	0	0	1	0	0	0
5.166667	2	4	6	6	6	6	8	2					0	0		2		France	4	1	0	4	5		0	0	0	0	0	0	0	1	0	0	0	0	0	0	0	0	0	1	0	0	0	0	0	1	0
4.066667	2	3					9	1								7		France	4	1	0	5	6		0	0	0	0	0	0	0	0	1	0	0	0	0	0	0	0	0	0	1	0	0	0	0	1	0
10.28333	1	5	1	1	1	3	3	1	4	5			0	0		6		France	2	0	1	3	3	2	0	0	1	0	0	0	0	0	0	0	0	0	0	0	0	1	0	0	0	0	0	1	0	0	0
10.56667	2	5	5	3	8	4	4	0	5	5	2	1	0	0		2		France	2	0	1	3	4	2	0	0	0	1	0	0	0	0	0	0	0	0	0	0	0	0	1	0	0	0	0	1	0	0	0
7.283333	1	3	5	0	6	0	1	0					0	0		6		France	1	0	0	1	1		1	0	0	0	0	0	0	0	0	0	0	0	0	1	0	0	0	0	0	0	1	0	0	0	0
8.3	2	5	5	2		5	4	0	4				0	0		8		France	2	0	1	3	4	2	0	0	0	1	0	0	0	0	0	0	0	0	0	0	0	0	1	0	0	0	0	1	0	0	0
3.483333	2	4	1	3	1	3	12	1					0	0		8		France	5	1	0	5	6		0	0	0	0	0	0	0	0	0	0	0	1	0	0	0	0	0	0	1	0	0	0	0	0	1
3.333333	2	4	8	10	7	9	4	3	2	3	3	3	0	0		3		France	2	0	1	3	4	0	0	0	0	1	0	0	0	0	0	0	0	0	0	0	0	0	1	0	0	0	0	1	0	0	0
13	1	3	3	0	6	8	1	0					0	0		3		France	1	0	0	1	1		1	0	0	0	0	0	0	0	0	0	0	0	0	1	0	0	0	0	0	0	1	0	0	0	0
20.51667	2	5	2	1	5	2	1	1	4	4	4		0	0		4		France	1	0	0	1	1	2	1	0	0	0	0	0	0	0	0	0	0	0	0	1	0	0	0	0	0	0	1	0	0	0	0
15.4	1	5	0	0	6	10	3	1	4	3	3	3	0	0		5		France	2	0	1	3	3	2	0	0	1	0	0	0	0	0	0	0	0	0	0	0	0	1	0	0	0	0	0	1	0	0	0
11.9	2	4	5	5	1	5	10	1	6	5	1	1	0	1		4		France	4	1	0	5	7	2	0	0	0	0	0	0	0	0	0	1	0	0	0	0	0	0	0	0	0	1	0	0	0	1	0
6.433333	2	5	2	2		0	5	0	6				0	0		3		France	3	0	1	2	2	2	0	0	0	0	1	0	0	0	0	0	0	0	0	0	1	0	0	0	0	0	0	0	1	0	0
12.88333	2	1	0	0	0	0	1	2	4	2		2	0	0		5		France	1	0	0	1	1	2	1	0	0	0	0	0	0	0	0	0	0	0	0	1	0	0	0	0	0	0	1	0	0	0	0
7.666667	2	4	8	7	6	7	1	1					0	0		6		France	1	0	0	1	1		1	0	0	0	0	0	0	0	0	0	0	0	0	1	0	0	0	0	0	0	1	0	0	0	0
10.26667	2	5	5	5	5	3	1	2	5	4	2	2	0	0		2		France	1	0	0	1	1	2	1	0	0	0	0	0	0	0	0	0	0	0	0	1	0	0	0	0	0	0	1	0	0	0	0
5.416667	1	2	2	2	3	4	5	1	4	3	3	3	0	0		6		France	3	0	1	2	2	2	0	0	0	0	1	0	0	0	0	0	0	0	0	0	1	0	0	0	0	0	0	0	1	0	0
5.783333	2	4	5	6	8	5	3	0	4				0	0		4		France	2	0	1	3	3	2	0	0	1	0	0	0	0	0	0	0	0	0	0	0	0	1	0	0	0	0	0	1	0	0	0
3.766667	2	3	1	1	10	10	9	0	4	3	3	3	0	0		4		France	4	1	0	5	6	2	0	0	0	0	0	0	0	0	1	0	0	0	0	0	0	0	0	0	1	0	0	0	0	1	0
11.61667	1	5	4			5	7	0		5		3	0	0		4		France	3	0	1	3	4		0	0	0	0	0	0	1	0	0	0	0	0	0	0	0	0	1	0	0	0	0	0	1	0	0
10.5	2	5	3	2	5	5	3	3	1	4	2	2	1	0		2		France	2	0	1	3	3	0	0	0	1	0	0	0	0	0	0	0	0	0	0	0	0	1	0	0	0	0	0	1	0	0	0
4.55	2	5	1	3	3	3	5	3	5	2			0	0		2		France	3	0	1	2	2	2	0	0	0	0	1	0	0	0	0	0	0	0	0	0	1	0	0	0	0	0	0	0	1	0	0
5.016667	1	2	7	7	7	6	13	2	6	5	4	3	0	0		5		France	5	1	0	5	7	2	0	0	0	0	0	0	0	0	0	0	0	0	1	0	0	0	0	0	0	1	0	0	0	0	1
4.216667	1	4	5	1	5	7	1	1	4				0	0		2		France	1	0	0	1	1	2	1	0	0	0	0	0	0	0	0	0	0	0	0	1	0	0	0	0	0	0	1	0	0	0	0
4.366667	1	4					5	0								7		France	3	0	1	2	2		0	0	0	0	1	0	0	0	0	0	0	0	0	0	1	0	0	0	0	0	0	0	1	0	0
10.01667	2	4		0			2	0					0	0		8		France	2	0	1	2	2		0	1	0	0	0	0	0	0	0	0	0	0	0	0	1	0	0	0	0	0	0	1	0	0	0
3.616667	1	5	0	0	6	9	4	2	4				0	0		2		France	2	0	1	3	4	2	0	0	0	1	0	0	0	0	0	0	0	0	0	0	0	0	1	0	0	0	0	1	0	0	0
19.41667	2	2			5	5	6	0	6				0	0		5		France	3	0	1	3	3	2	0	0	0	0	0	1	0	0	0	0	0	0	0	0	0	1	0	0	0	0	0	0	1	0	0
5.283333	2	5	0	0	0	0	6	0					0	0		8		France	3	0	1	3	3		0	0	0	0	0	1	0	0	0	0	0	0	0	0	0	1	0	0	0	0	0	0	1	0	0
21.28333	1	5	6	2	8	8	5	1	7	4		4	0	0		2		France	3	0	1	2	2	7	0	0	0	0	1	0	0	0	0	0	0	0	0	0	1	0	0	0	0	0	0	0	1	0	0
12.11667	2	4	4	4	4	6	8	0		4	1	1	0	0		5		France	4	1	0	4	5		0	0	0	0	0	0	0	1	0	0	0	0	0	0	0	0	0	1	0	0	0	0	0	1	0
5.5	2	4	7	7	7	7	9	1					0	0		2		France	4	1	0	5	6		0	0	0	0	0	0	0	0	1	0	0	0	0	0	0	0	0	0	1	0	0	0	0	1	0
9.383333	2	3	4	0		5	12	1	4	5	1	1	0	0		2		France	5	1	0	5	6	2	0	0	0	0	0	0	0	0	0	0	0	1	0	0	0	0	0	0	1	0	0	0	0	0	1
21.46667	1	3	2	2	2	0	2	0	5	4	3	3	0	0		5		France	2	0	1	2	2	2	0	1	0	0	0	0	0	0	0	0	0	0	0	0	1	0	0	0	0	0	0	1	0	0	0
7.766667	2	5	6	7	5	8	7	2	4	4	3	3	0	0		4		France	3	0	1	3	4	2	0	0	0	0	0	0	1	0	0	0	0	0	0	0	0	0	1	0	0	0	0	0	1	0	0
8.933333	2	5	5	0		7	4	0	1	5	1	1	0	0		3		France	2	0	1	3	4	0	0	0	0	1	0	0	0	0	0	0	0	0	0	0	0	0	1	0	0	0	0	1	0	0	0
7.7	2	4	4	0	4	10	4	0		4			0	0		2		France	2	0	1	3	4		0	0	0	1	0	0	0	0	0	0	0	0	0	0	0	0	1	0	0	0	0	1	0	0	0
13.1	1	4	8	7	10	6	7	0	6	5	2	3	0	0		6		France	3	0	1	3	4	2	0	0	0	0	0	0	1	0	0	0	0	0	0	0	0	0	1	0	0	0	0	0	1	0	0
4.35	2	4	0	0	0	0	6	0					0	0		5		France	3	0	1	3	3		0	0	0	0	0	1	0	0	0	0	0	0	0	0	0	1	0	0	0	0	0	0	1	0	0
11.71667	2	5	5	3		8	5	0		5		2	0	0		4		France	3	0	1	2	2		0	0	0	0	1	0	0	0	0	0	0	0	0	0	1	0	0	0	0	0	0	0	1	0	0
11.9	2	4	5	5		5	6	1			2	2	0	0		5		France	3	0	1	3	3		0	0	0	0	0	1	0	0	0	0	0	0	0	0	0	1	0	0	0	0	0	0	1	0	0
10.36667	1	5	2	4		3	9	1	5	4		3	1	0		6		France	4	1	0	5	6	2	0	0	0	0	0	0	0	0	1	0	0	0	0	0	0	0	0	0	1	0	0	0	0	1	0
2.4	1	2	5	5	5	5	13	1	5	3	4	3		0		5		France	5	1	0	5	7	2	0	0	0	0	0	0	0	0	0	0	0	0	1	0	0	0	0	0	0	1	0	0	0	0	1
8.666667	2	4	0	0		1	10	1					0	0		5		France	4	1	0	5	7		0	0	0	0	0	0	0	0	0	1	0	0	0	0	0	0	0	0	0	1	0	0	0	1	0
9.866667	2	1				6	7	0	4				0	1		6		France	3	0	1	3	4	2	0	0	0	0	0	0	1	0	0	0	0	0	0	0	0	0	1	0	0	0	0	0	1	0	0
3.433333	2	4	4	3	1	1	4	3	4	2	2	2	0	0		4		France	2	0	1	3	4	2	0	0	0	1	0	0	0	0	0	0	0	0	0	0	0	0	1	0	0	0	0	1	0	0	0
8.783333	2	3	6	7	7	6	10	0					0	0		2		France	4	1	0	5	7		0	0	0	0	0	0	0	0	0	1	0	0	0	0	0	0	0	0	0	1	0	0	0	1	0
6.266667	2	3	4	4	4	4	9	1					0	0		6		France	4	1	0	5	6		0	0	0	0	0	0	0	0	1	0	0	0	0	0	0	0	0	0	1	0	0	0	0	1	0
2.833333	2	4	3	3	2	5	5	1								5		France	3	0	1	2	2		0	0	0	0	1	0	0	0	0	0	0	0	0	0	1	0	0	0	0	0	0	0	1	0	0
12.28333	2	2	3	4			11	1	2				0	0		8		France	5	1	0	4	5	0	0	0	0	0	0	0	0	0	0	0	1	0	0	0	0	0	0	1	0	0	0	0	0	0	1
3.6	2	3		0	0	0	7	1								7		France	3	0	1	3	4		0	0	0	0	0	0	1	0	0	0	0	0	0	0	0	0	1	0	0	0	0	0	1	0	0
9.533333	2	5	3	3	3	1	8	1	1	5	2	2	0	0		4		France	4	1	0	4	5	0	0	0	0	0	0	0	0	1	0	0	0	0	0	0	0	0	0	1	0	0	0	0	0	1	0
22	2	5	0	0	0	0	3	1	4	3	3	3	0	0		8		France	2	0	1	3	3	2	0	0	1	0	0	0	0	0	0	0	0	0	0	0	0	1	0	0	0	0	0	1	0	0	0
13.78333	1	5	0	0	0	2	7	0	1	5	1	1	0	0		2		France	3	0	1	3	4	0	0	0	0	0	0	0	1	0	0	0	0	0	0	0	0	0	1	0	0	0	0	0	1	0	0
41.51667	2	5	7	6	5	5	1	2	4	4	3	2	0	0		3		France	1	0	0	1	1	2	1	0	0	0	0	0	0	0	0	0	0	0	0	1	0	0	0	0	0	0	1	0	0	0	0
6.866667	2	3	5	5		6	7	0					0	0		7		France	3	0	1	3	4		0	0	0	0	0	0	1	0	0	0	0	0	0	0	0	0	1	0	0	0	0	0	1	0	0
5.066667	2	4	5	6	8	7	2	3	6	4	4	4	1	0		2		France	2	0	1	2	2	2	0	1	0	0	0	0	0	0	0	0	0	0	0	0	1	0	0	0	0	0	0	1	0	0	0
8.166667	2	5	4	0	4	1	4	0					0	0		6		France	2	0	1	3	4		0	0	0	1	0	0	0	0	0	0	0	0	0	0	0	0	1	0	0	0	0	1	0	0	0
13.98333	2	3	4	1	5	2	4	1					0	0		5		France	2	0	1	3	4		0	0	0	1	0	0	0	0	0	0	0	0	0	0	0	0	1	0	0	0	0	1	0	0	0
18.93333	2	4	4		3	4	4	1					0	0		2		France	2	0	1	3	4		0	0	0	1	0	0	0	0	0	0	0	0	0	0	0	0	1	0	0	0	0	1	0	0	0
4.383333	1	2	3	0		3	4	1	1	5			0	0		6		France	2	0	1	3	4	0	0	0	0	1	0	0	0	0	0	0	0	0	0	0	0	0	1	0	0	0	0	1	0	0	0
29.23333	2	2		2		3	3	0	4	2	3	2	0	0		2		France	2	0	1	3	3	2	0	0	1	0	0	0	0	0	0	0	0	0	0	0	0	1	0	0	0	0	0	1	0	0	0
16	2	5	2	0	5	2	4	0		5	3		0	1		5		France	2	0	1	3	4		0	0	0	1	0	0	0	0	0	0	0	0	0	0	0	0	1	0	0	0	0	1	0	0	0
12.11667	2	4	0				1	0					0	0		6		France	1	0	0	1	1		1	0	0	0	0	0	0	0	0	0	0	0	0	1	0	0	0	0	0	0	1	0	0	0	0
8.866667	2	5	6	4	8	8	6	1	6	2	3	3	0	0		4		France	3	0	1	3	3	2	0	0	0	0	0	1	0	0	0	0	0	0	0	0	0	1	0	0	0	0	0	0	1	0	0
10.33333	1	4	4	3	5	5	5	1	4				0	0		7		France	3	0	1	2	2	2	0	0	0	0	1	0	0	0	0	0	0	0	0	0	1	0	0	0	0	0	0	0	1	0	0
9.733333	2	5	6	2	8	6	4	0		4	2	2	1	0		3		France	2	0	1	3	4		0	0	0	1	0	0	0	0	0	0	0	0	0	0	0	0	1	0	0	0	0	1	0	0	0
13.18333	1	5	4	4	4	4	1	2	5	3	2	2	0	0		3		France	1	0	0	1	1	2	1	0	0	0	0	0	0	0	0	0	0	0	0	1	0	0	0	0	0	0	1	0	0	0	0
9	2	5	5	4	4	2	5	1	6	3	3	2	0	0		4		France	3	0	1	2	2	2	0	0	0	0	1	0	0	0	0	0	0	0	0	0	1	0	0	0	0	0	0	0	1	0	0
7.866667	2	4	0	0	1	4	2	0	7	5		1	0	0		3		France	2	0	1	2	2	7	0	1	0	0	0	0	0	0	0	0	0	0	0	0	1	0	0	0	0	0	0	1	0	0	0
8.583333	2	3	5	0	5	6	5	1		4	1		0	0		8		France	3	0	1	2	2		0	0	0	0	1	0	0	0	0	0	0	0	0	0	1	0	0	0	0	0	0	0	1	0	0
4.633333	2	4	0	0	0	0	10	2	1							2		France	4	1	0	5	7	0	0	0	0	0	0	0	0	0	0	1	0	0	0	0	0	0	0	0	0	1	0	0	0	1	0
10.3	2	3	3	4	3		1	2	4	3	3	3		0		2		France	1	0	0	1	1	2	1	0	0	0	0	0	0	0	0	0	0	0	0	1	0	0	0	0	0	0	1	0	0	0	0
9.183333	2	3	0	0	0		1	0					0	0		6		France	1	0	0	1	1		1	0	0	0	0	0	0	0	0	0	0	0	0	1	0	0	0	0	0	0	1	0	0	0	0
16.46667	1	5			7	5	5	0			3	1	0	0		2		France	3	0	1	2	2		0	0	0	0	1	0	0	0	0	0	0	0	0	0	1	0	0	0	0	0	0	0	1	0	0
5.766667	1	4	7			4	4	1		3	3	3	0	0		8		France	2	0	1	3	4		0	0	0	1	0	0	0	0	0	0	0	0	0	0	0	0	1	0	0	0	0	1	0	0	0
34.43333	1	3	4	0	0	6	7	1		5	4	3	0	0		7		France	3	0	1	3	4		0	0	0	0	0	0	1	0	0	0	0	0	0	0	0	0	1	0	0	0	0	0	1	0	0
6.866667	2	3	1	0		2	10	0	4				0	0		7		France	4	1	0	5	7	2	0	0	0	0	0	0	0	0	0	1	0	0	0	0	0	0	0	0	0	1	0	0	0	1	0
11.55	2	5	2	1	2	3	2	0	3	5	2		0	0		4		France	2	0	1	2	2	1	0	1	0	0	0	0	0	0	0	0	0	0	0	0	1	0	0	0	0	0	0	1	0	0	0
13.46667	2	2	2	2	5	5	2	1	4				0	0		2		France	2	0	1	2	2	2	0	1	0	0	0	0	0	0	0	0	0	0	0	0	1	0	0	0	0	0	0	1	0	0	0
13.55	2	5	4	0		4	8	0		5	1	1	0	0		4		France	4	1	0	4	5		0	0	0	0	0	0	0	1	0	0	0	0	0	0	0	0	0	1	0	0	0	0	0	1	0
12.98333	1	2	7	7		2	12	2	3	3	1	1	1	0		4		France	5	1	0	5	6	1	0	0	0	0	0	0	0	0	0	0	0	1	0	0	0	0	0	0	1	0	0	0	0	0	1
20.8	2	5	6	3	4	3	4	0	5				0	0		7		France	2	0	1	3	4	2	0	0	0	1	0	0	0	0	0	0	0	0	0	0	0	0	1	0	0	0	0	1	0	0	0
5.533333	2	2					5	1	4				0	0		5		France	3	0	1	2	2	2	0	0	0	0	1	0	0	0	0	0	0	0	0	0	1	0	0	0	0	0	0	0	1	0	0
7.333333	2	5					8	2					0	0		8		France	4	1	0	4	5		0	0	0	0	0	0	0	1	0	0	0	0	0	0	0	0	0	1	0	0	0	0	0	1	0
10.7	1	3	0	0	0	0	3	0					0	0		3		France	2	0	1	3	3		0	0	1	0	0	0	0	0	0	0	0	0	0	0	0	1	0	0	0	0	0	1	0	0	0
49.53333	2	3	0	5	5	0	2	0	4				0	0		5		France	2	0	1	2	2	2	0	1	0	0	0	0	0	0	0	0	0	0	0	0	1	0	0	0	0	0	0	1	0	0	0
9.1	1	4	6	7	6	6	3	3	7	4	4	4	0	0		7		France	2	0	1	3	3	7	0	0	1	0	0	0	0	0	0	0	0	0	0	0	0	1	0	0	0	0	0	1	0	0	0
17.21667	2	5	7	5		9	4	0					0	0		2		France	2	0	1	3	4		0	0	0	1	0	0	0	0	0	0	0	0	0	0	0	0	1	0	0	0	0	1	0	0	0
9.45	2	4	0	0	4	5	6	2	1				0	0		6		France	3	0	1	3	3	0	0	0	0	0	0	1	0	0	0	0	0	0	0	0	0	1	0	0	0	0	0	0	1	0	0
9.483333	2	4	4	6	3	1	2	1	4	4	3	2	0	0		2		France	2	0	1	2	2	2	0	1	0	0	0	0	0	0	0	0	0	0	0	0	1	0	0	0	0	0	0	1	0	0	0
13.73333	2	3	6		6	10	2	0	4				0	1		5		France	2	0	1	2	2	2	0	1	0	0	0	0	0	0	0	0	0	0	0	0	1	0	0	0	0	0	0	1	0	0	0
10.08333	2	4		2			1	1					0	0		6		France	1	0	0	1	1		1	0	0	0	0	0	0	0	0	0	0	0	0	1	0	0	0	0	0	0	1	0	0	0	0
10.03333	1	4	10	5	0	7	5	3	5	3	2	2	0	0		4		France	3	0	1	2	2	2	0	0	0	0	1	0	0	0	0	0	0	0	0	0	1	0	0	0	0	0	0	0	1	0	0
7.65	2	5	5	5	5	5	5	2		3	3	3	0	0		6		France	3	0	1	2	2		0	0	0	0	1	0	0	0	0	0	0	0	0	0	1	0	0	0	0	0	0	0	1	0	0
11.46667	1	5	5	1	0	2	7	2	4	3	3	3	0	0		5		France	3	0	1	3	4	2	0	0	0	0	0	0	1	0	0	0	0	0	0	0	0	0	1	0	0	0	0	0	1	0	0
6.983333	2	5	3	4	6	7	5	1	4				0	0		4		France	3	0	1	2	2	2	0	0	0	0	1	0	0	0	0	0	0	0	0	0	1	0	0	0	0	0	0	0	1	0	0
5.266667	2	3					10	1					0	0		8		France	4	1	0	5	7		0	0	0	0	0	0	0	0	0	1	0	0	0	0	0	0	0	0	0	1	0	0	0	1	0
12.36667	1	3	5	5	5	5	7	0		4	3	4	0	0		4		France	3	0	1	3	4		0	0	0	0	0	0	1	0	0	0	0	0	0	0	0	0	1	0	0	0	0	0	1	0	0
5.533333	2	2	4	3	4	4	5	0	2	4	1	1	0	0		2		France	3	0	1	2	2	0	0	0	0	0	1	0	0	0	0	0	0	0	0	0	1	0	0	0	0	0	0	0	1	0	0
14.18333	2	4	4	1		8	10	1	5				0	0		3		France	4	1	0	5	7	2	0	0	0	0	0	0	0	0	0	1	0	0	0	0	0	0	0	0	0	1	0	0	0	1	0
26.65	1	5	0	1	0	1	1	0	2	4	1	1	0	0		3		France	1	0	0	1	1	0	1	0	0	0	0	0	0	0	0	0	0	0	0	1	0	0	0	0	0	0	1	0	0	0	0
8.95	2	5	4	0	2	5	5	1	6	5	2	2	0	0		1		France	3	0	1	2	2	2	0	0	0	0	1	0	0	0	0	0	0	0	0	0	1	0	0	0	0	0	0	0	1	0	0
8.166667	2	5	3	3	3	3	3	1		3	3	3	0	0		2		France	2	0	1	3	3		0	0	1	0	0	0	0	0	0	0	0	0	0	0	0	1	0	0	0	0	0	1	0	0	0
10.21667	2	5	6	7	5	7	8	2	6	4	1	1	0	0		4		France	4	1	0	4	5	2	0	0	0	0	0	0	0	1	0	0	0	0	0	0	0	0	0	1	0	0	0	0	0	1	0
48.88333	1	2					8	0								8		France	4	1	0	4	5		0	0	0	0	0	0	0	1	0	0	0	0	0	0	0	0	0	1	0	0	0	0	0	1	0
17.01667	2	3	0	0	5	5	1	0					0	0		7		France	1	0	0	1	1		1	0	0	0	0	0	0	0	0	0	0	0	0	1	0	0	0	0	0	0	1	0	0	0	0
3	1	4					6	1								6		France	3	0	1	3	3		0	0	0	0	0	1	0	0	0	0	0	0	0	0	0	1	0	0	0	0	0	0	1	0	0
46.2	2	4	9			8	8	1		4	5	5	1	1		3		France	4	1	0	4	5		0	0	0	0	0	0	0	1	0	0	0	0	0	0	0	0	0	1	0	0	0	0	0	1	0
26.55	2	3	4	5			1	1					0	0		4		France	1	0	0	1	1		1	0	0	0	0	0	0	0	0	0	0	0	0	1	0	0	0	0	0	0	1	0	0	0	0
13.11667	2	5					4	0					0	0		8		France	2	0	1	3	4		0	0	0	1	0	0	0	0	0	0	0	0	0	0	0	0	1	0	0	0	0	1	0	0	0
7.466667	2	4	6	0	0	9	10	2	4	3	3	3	0	0		6		France	4	1	0	5	7	2	0	0	0	0	0	0	0	0	0	1	0	0	0	0	0	0	0	0	0	1	0	0	0	1	0
9.283333	2	5	3	5	0	0	5	1					0	0		5		France	3	0	1	2	2		0	0	0	0	1	0	0	0	0	0	0	0	0	0	1	0	0	0	0	0	0	0	1	0	0
12.36667	2	5	4	1		4	7	1					0	0		5		France	3	0	1	3	4		0	0	0	0	0	0	1	0	0	0	0	0	0	0	0	0	1	0	0	0	0	0	1	0	0
4.733333	1	3	5	5	3	6	12	1		4	3	4	0	0		6		France	5	1	0	5	6		0	0	0	0	0	0	0	0	0	0	0	1	0	0	0	0	0	0	1	0	0	0	0	0	1
11.08333	1	5	5	0	7	6	2	0	1	5	1	1	0	0		1		France	2	0	1	2	2	0	0	1	0	0	0	0	0	0	0	0	0	0	0	0	1	0	0	0	0	0	0	1	0	0	0
109.15	1	3	7	6		3	1	1	6	4	2	2	0	0		4		France	1	0	0	1	1	2	1	0	0	0	0	0	0	0	0	0	0	0	0	1	0	0	0	0	0	0	1	0	0	0	0
8.166667	2	4	0	0	0	0	12	0					0	0		2		France	5	1	0	5	6		0	0	0	0	0	0	0	0	0	0	0	1	0	0	0	0	0	0	1	0	0	0	0	0	1
7.833333	2	4	2	2		4	1	1					0	1		4		France	1	0	0	1	1		1	0	0	0	0	0	0	0	0	0	0	0	0	1	0	0	0	0	0	0	1	0	0	0	0
2.533333	2	1	4		4	4	6	3		2			0			6		France	3	0	1	3	3		0	0	0	0	0	1	0	0	0	0	0	0	0	0	0	1	0	0	0	0	0	0	1	0	0
12.65	2	5	3	5		5	8	0	4				0	0		4		France	4	1	0	4	5	2	0	0	0	0	0	0	0	1	0	0	0	0	0	0	0	0	0	1	0	0	0	0	0	1	0
7.8	2	5	7	7	8	6	2	1	4				0	0		4		France	2	0	1	2	2	2	0	1	0	0	0	0	0	0	0	0	0	0	0	0	1	0	0	0	0	0	0	1	0	0	0
5.533333	2	4	6	4		0	5	0					0	0		5		France	3	0	1	2	2		0	0	0	0	1	0	0	0	0	0	0	0	0	0	1	0	0	0	0	0	0	0	1	0	0
5.35	1	3	4	5	7	7	13	2	4	4	4	4	0	0		2		France	5	1	0	5	7	2	0	0	0	0	0	0	0	0	0	0	0	0	1	0	0	0	0	0	0	1	0	0	0	0	1
7.35	2	4					4	0					0	0		8		France	2	0	1	3	4		0	0	0	1	0	0	0	0	0	0	0	0	0	0	0	0	1	0	0	0	0	1	0	0	0
10	2	5	5	3	6	2	6	2	6	4	3	3	0	1		5		France	3	0	1	3	3	2	0	0	0	0	0	1	0	0	0	0	0	0	0	0	0	1	0	0	0	0	0	0	1	0	0
9.333333	2	5	5	0	6	5	4	2	1	1	2	3	0	0		5		France	2	0	1	3	4	0	0	0	0	1	0	0	0	0	0	0	0	0	0	0	0	0	1	0	0	0	0	1	0	0	0
20.43333	2	5	2	2	2	2	1	1	4				0	0		6		France	1	0	0	1	1	2	1	0	0	0	0	0	0	0	0	0	0	0	0	1	0	0	0	0	0	0	1	0	0	0	0
17.18333	2	4					1	1					0	0		7		France	1	0	0	1	1		1	0	0	0	0	0	0	0	0	0	0	0	0	1	0	0	0	0	0	0	1	0	0	0	0
9.383333	2	5	0	0	0	0	2	0	1	2	2	2	0	0		8		France	2	0	1	2	2	0	0	1	0	0	0	0	0	0	0	0	0	0	0	0	1	0	0	0	0	0	0	1	0	0	0
9.45	1	3	0	0	6	10	4	0	2	5	1	2	0	0		2		France	2	0	1	3	4	0	0	0	0	1	0	0	0	0	0	0	0	0	0	0	0	0	1	0	0	0	0	1	0	0	0
10.85	2	4	1	1	8	8	12	1	1	5	1	1	0	0		2		France	5	1	0	5	6	0	0	0	0	0	0	0	0	0	0	0	0	1	0	0	0	0	0	0	1	0	0	0	0	0	1
6.466667	2	4	7	5	4	0	1	0			1	1	0	1		5		France	1	0	0	1	1		1	0	0	0	0	0	0	0	0	0	0	0	0	1	0	0	0	0	0	0	1	0	0	0	0
14.9	2	5	2	1	6	5	1	0	4	4			0	0		4		France	1	0	0	1	1	2	1	0	0	0	0	0	0	0	0	0	0	0	0	1	0	0	0	0	0	0	1	0	0	0	0
11.73333	2	5		4	5		3	1					0	0		3		France	2	0	1	3	3		0	0	1	0	0	0	0	0	0	0	0	0	0	0	0	1	0	0	0	0	0	1	0	0	0
11.06667	2	5	5	4	4	1	1	1	6	4	3	2	0	0		4		France	1	0	0	1	1	2	1	0	0	0	0	0	0	0	0	0	0	0	0	1	0	0	0	0	0	0	1	0	0	0	0
7.283333	2	4		0		2	13	0					0	0		7		France	5	1	0	5	7		0	0	0	0	0	0	0	0	0	0	0	0	1	0	0	0	0	0	0	1	0	0	0	0	1
10.98333	2	4	5				12	0					0	0		6		France	5	1	0	5	6		0	0	0	0	0	0	0	0	0	0	0	1	0	0	0	0	0	0	1	0	0	0	0	0	1
11.41667	2	4					4	0					0	0		7		France	2	0	1	3	4		0	0	0	1	0	0	0	0	0	0	0	0	0	0	0	0	1	0	0	0	0	1	0	0	0
3.683333	2	2	0	0	0	0	5	1		3	3	3	0	0		6		France	3	0	1	2	2		0	0	0	0	1	0	0	0	0	0	0	0	0	0	1	0	0	0	0	0	0	0	1	0	0
4.75	2	4	7	2	2	8	5	1		5	3		0	0		3		France	3	0	1	2	2		0	0	0	0	1	0	0	0	0	0	0	0	0	0	1	0	0	0	0	0	0	0	1	0	0
7.716667	1	5	5	5	10	10	7	3					0	1		2		France	3	0	1	3	4		0	0	0	0	0	0	1	0	0	0	0	0	0	0	0	0	1	0	0	0	0	0	1	0	0
11.48333	2	3	6	5		6	11	0					0	0		5		France	5	1	0	4	5		0	0	0	0	0	0	0	0	0	0	1	0	0	0	0	0	0	1	0	0	0	0	0	0	1
6.433333	1	5	5	2	6	8	3	2	4	4	2	2	0	0		2		France	2	0	1	3	3	2	0	0	1	0	0	0	0	0	0	0	0	0	0	0	0	1	0	0	0	0	0	1	0	0	0
6.833333	2	2	5	4	7	5	4	1	4	3	3	3	0	0		2		France	2	0	1	3	4	2	0	0	0	1	0	0	0	0	0	0	0	0	0	0	0	0	1	0	0	0	0	1	0	0	0
11.7	2	3	5	8	5	7	11	1	4				0	0		8		France	5	1	0	4	5	2	0	0	0	0	0	0	0	0	0	0	1	0	0	0	0	0	0	1	0	0	0	0	0	0	1
7.916667	1	4	5	3	4	3	4	1					0	0		5		France	2	0	1	3	4		0	0	0	1	0	0	0	0	0	0	0	0	0	0	0	0	1	0	0	0	0	1	0	0	0
12.3	2	4	7	5	5	9	6	1	3	4	2	2	0	0		4		France	3	0	1	3	3	1	0	0	0	0	0	1	0	0	0	0	0	0	0	0	0	1	0	0	0	0	0	0	1	0	0
7.183333	1	4	5	2	5	5	7	0	4	5	3	2	0	0		2		France	3	0	1	3	4	2	0	0	0	0	0	0	1	0	0	0	0	0	0	0	0	0	1	0	0	0	0	0	1	0	0
8.416667	1	5	5	5	7	5	1	2	6	2		1	0	0		6		France	1	0	0	1	1	2	1	0	0	0	0	0	0	0	0	0	0	0	0	1	0	0	0	0	0	0	1	0	0	0	0
6.05	1	5	8	9	9	8	3	2	4	3	3	3	0	0		7		France	2	0	1	3	3	2	0	0	1	0	0	0	0	0	0	0	0	0	0	0	0	1	0	0	0	0	0	1	0	0	0
3.616667	2	3	5	5	5	5	7	2		3	3	3	0	0		7		France	3	0	1	3	4		0	0	0	0	0	0	1	0	0	0	0	0	0	0	0	0	1	0	0	0	0	0	1	0	0
28.23333	2	3					10	1	4				0	0		7		France	4	1	0	5	7	2	0	0	0	0	0	0	0	0	0	1	0	0	0	0	0	0	0	0	0	1	0	0	0	1	0
15.81667	1	4	8	4	9	9	3	2					0	0		2		France	2	0	1	3	3		0	0	1	0	0	0	0	0	0	0	0	0	0	0	0	1	0	0	0	0	0	1	0	0	0
7.55	2	3	6	5	6	6	1	0	5	2	2	2	0	1		5		France	1	0	0	1	1	2	1	0	0	0	0	0	0	0	0	0	0	0	0	1	0	0	0	0	0	0	1	0	0	0	0
12.23333	1	5	3	4		4	9	0					0	0		3		France	4	1	0	5	6		0	0	0	0	0	0	0	0	1	0	0	0	0	0	0	0	0	0	1	0	0	0	0	1	0
9.583333	2	5					2	1		1	1	1	0	0		8		France	2	0	1	2	2		0	1	0	0	0	0	0	0	0	0	0	0	0	0	1	0	0	0	0	0	0	1	0	0	0
11	1	2	2	0	0	6	11	0	1				0	0		5		France	5	1	0	4	5	0	0	0	0	0	0	0	0	0	0	0	1	0	0	0	0	0	0	1	0	0	0	0	0	0	1
18.53333	2	3	4	4		8	5	0					0	0		4		France	3	0	1	2	2		0	0	0	0	1	0	0	0	0	0	0	0	0	0	1	0	0	0	0	0	0	0	1	0	0
4.516667	2	4	6	5	5	5	7	3	4	3			0	0		1		France	3	0	1	3	4	2	0	0	0	0	0	0	1	0	0	0	0	0	0	0	0	0	1	0	0	0	0	0	1	0	0
7.716667	2	3					6	0	4		2	2	0	0		2		France	3	0	1	3	3	2	0	0	0	0	0	1	0	0	0	0	0	0	0	0	0	1	0	0	0	0	0	0	1	0	0
8	1	5	3	3	1	8	3	1	4				0	0		4		France	2	0	1	3	3	2	0	0	1	0	0	0	0	0	0	0	0	0	0	0	0	1	0	0	0	0	0	1	0	0	0
6.9	1	1	4	2	8	9	13	2	1	5	1	1	0	1		1		France	5	1	0	5	7	0	0	0	0	0	0	0	0	0	0	0	0	0	1	0	0	0	0	0	0	1	0	0	0	0	1
12.31667	2	4		0			7	0					0	0		6		France	3	0	1	3	4		0	0	0	0	0	0	1	0	0	0	0	0	0	0	0	0	1	0	0	0	0	0	1	0	0
15.2	2	5	5	7		8	8	1	5	4	3	2	0	0		4		France	4	1	0	4	5	2	0	0	0	0	0	0	0	1	0	0	0	0	0	0	0	0	0	1	0	0	0	0	0	1	0
11.16667	1	3		4		7	8	2								8		France	4	1	0	4	5		0	0	0	0	0	0	0	1	0	0	0	0	0	0	0	0	0	1	0	0	0	0	0	1	0
17.81667	1	4	5	3	0	0	1	1	6	4	1	1	0	0		4		France	1	0	0	1	1	2	1	0	0	0	0	0	0	0	0	0	0	0	0	1	0	0	0	0	0	0	1	0	0	0	0
11.31667	1	4		0		0	4	3								7		France	2	0	1	3	4		0	0	0	1	0	0	0	0	0	0	0	0	0	0	0	0	1	0	0	0	0	1	0	0	0
7.4	2	4	4	5	2	1	13	1	1	4	3	4	0	0		1		France	5	1	0	5	7	0	0	0	0	0	0	0	0	0	0	0	0	0	1	0	0	0	0	0	0	1	0	0	0	0	1
51.06667	2	4	6	6	6	6	10	1	4				0	0		4		France	4	1	0	5	7	2	0	0	0	0	0	0	0	0	0	1	0	0	0	0	0	0	0	0	0	1	0	0	0	1	0
46.98333	1	3	2	0	5	3	11	0			2	2	0	0		5		France	5	1	0	4	5		0	0	0	0	0	0	0	0	0	0	1	0	0	0	0	0	0	1	0	0	0	0	0	0	1
12.18333	1	4	1	0			4	0	1				0	0		7		France	2	0	1	3	4	0	0	0	0	1	0	0	0	0	0	0	0	0	0	0	0	0	1	0	0	0	0	1	0	0	0
27.63333	2	4					12	1					0	0		2		France	5	1	0	5	6		0	0	0	0	0	0	0	0	0	0	0	1	0	0	0	0	0	0	1	0	0	0	0	0	1
10.06667	1	5	5	0		7	6	1					0	0		1		France	3	0	1	3	3		0	0	0	0	0	1	0	0	0	0	0	0	0	0	0	1	0	0	0	0	0	0	1	0	0
17.51667	2	2	6			6	10	0	4				0	0		4		France	4	1	0	5	7	2	0	0	0	0	0	0	0	0	0	1	0	0	0	0	0	0	0	0	0	1	0	0	0	1	0
7.65	2	5					4	1					0	0		6		France	2	0	1	3	4		0	0	0	1	0	0	0	0	0	0	0	0	0	0	0	0	1	0	0	0	0	1	0	0	0
12.86667	1	5	5	10	5	5	7	1	4	3	3	3	0	0		2		France	3	0	1	3	4	2	0	0	0	0	0	0	1	0	0	0	0	0	0	0	0	0	1	0	0	0	0	0	1	0	0
7.266667	1	5	0	0	0	0	7	1	4				0	0		5		France	3	0	1	3	4	2	0	0	0	0	0	0	1	0	0	0	0	0	0	0	0	0	1	0	0	0	0	0	1	0	0
2834.1	2	5	8	8		5	6	1	7	4			0			4		France	3	0	1	3	3	7	0	0	0	0	0	1	0	0	0	0	0	0	0	0	0	1	0	0	0	0	0	0	1	0	0
6.316667	1	4	2	2	2	6	6	0	2	3	3	2	0	0		1		France	3	0	1	3	3	0	0	0	0	0	0	1	0	0	0	0	0	0	0	0	0	1	0	0	0	0	0	0	1	0	0
33.2	2	4	2	1	3	1	5	1	4				0	0		6		France	3	0	1	2	2	2	0	0	0	0	1	0	0	0	0	0	0	0	0	0	1	0	0	0	0	0	0	0	1	0	0
9.466667	2	5	5	3	8	8	8	1	7	5			0	0		2		France	4	1	0	4	5	7	0	0	0	0	0	0	0	1	0	0	0	0	0	0	0	0	0	1	0	0	0	0	0	1	0
9.2	1	4	5	0	5	5	6	0	4				0	0		8		France	3	0	1	3	3	2	0	0	0	0	0	1	0	0	0	0	0	0	0	0	0	1	0	0	0	0	0	0	1	0	0
10.03333	2	5	8	4	5	5	9	1	4				0	0		6		France	4	1	0	5	6	2	0	0	0	0	0	0	0	0	1	0	0	0	0	0	0	0	0	0	1	0	0	0	0	1	0
29.18333	2	5	3	2	8	7	4	1		4	3	3	0	0		4		France	2	0	1	3	4		0	0	0	1	0	0	0	0	0	0	0	0	0	0	0	0	1	0	0	0	0	1	0	0	0
12.78333	2	2	3	3	6	7	5	0	4				0	0		7		France	3	0	1	2	2	2	0	0	0	0	1	0	0	0	0	0	0	0	0	0	1	0	0	0	0	0	0	0	1	0	0
9.883333	2	4	4	0	7	9	2	1					0	1		2		France	2	0	1	2	2		0	1	0	0	0	0	0	0	0	0	0	0	0	0	1	0	0	0	0	0	0	1	0	0	0
7.433333	1	5	5	5	6	6	7	2		3	3	3	0	0		8		France	3	0	1	3	4		0	0	0	0	0	0	1	0	0	0	0	0	0	0	0	0	1	0	0	0	0	0	1	0	0
10.45	2	5	5	6	5	5	1	0	6	4	2	2	0	0		5		France	1	0	0	1	1	2	1	0	0	0	0	0	0	0	0	0	0	0	0	1	0	0	0	0	0	0	1	0	0	0	0
3.5	2	4	8	5	5	6	4	2								8		France	2	0	1	3	4		0	0	0	1	0	0	0	0	0	0	0	0	0	0	0	0	1	0	0	0	0	1	0	0	0
10.08333	2	4				8	12	0	1				0	0		4		France	5	1	0	5	6	0	0	0	0	0	0	0	0	0	0	0	0	1	0	0	0	0	0	0	1	0	0	0	0	0	1
8.466667	2	5	6	5	7	5	4	1	4	3	4	3	0	0		6		France	2	0	1	3	4	2	0	0	0	1	0	0	0	0	0	0	0	0	0	0	0	0	1	0	0	0	0	1	0	0	0
8.033333	2	5	5				2	0					0	0		3		France	2	0	1	2	2		0	1	0	0	0	0	0	0	0	0	0	0	0	0	1	0	0	0	0	0	0	1	0	0	0
3.6	2	3	0	0	0	0	2	0								8		France	2	0	1	2	2		0	1	0	0	0	0	0	0	0	0	0	0	0	0	1	0	0	0	0	0	0	1	0	0	0
4.433333	2	4	6	7	4	0	1	1	7	4	4	4	0	0		2		France	1	0	0	1	1	7	1	0	0	0	0	0	0	0	0	0	0	0	0	1	0	0	0	0	0	0	1	0	0	0	0
7.6	2	4	4	4	3	3	12	1	2	2	2	2	0	0		3		France	5	1	0	5	6	0	0	0	0	0	0	0	0	0	0	0	0	1	0	0	0	0	0	0	1	0	0	0	0	0	1
25.31667	2	5	3		3		5	0	4				0	0		4		France	3	0	1	2	2	2	0	0	0	0	1	0	0	0	0	0	0	0	0	0	1	0	0	0	0	0	0	0	1	0	0
11.01667	2	4	0	0	0	0	8	1	5	1	4	3	0	0		6		France	4	1	0	4	5	2	0	0	0	0	0	0	0	1	0	0	0	0	0	0	0	0	0	1	0	0	0	0	0	1	0
2.3	1	2					3	0								8		France	2	0	1	3	3		0	0	1	0	0	0	0	0	0	0	0	0	0	0	0	1	0	0	0	0	0	1	0	0	0
7.7	2	4	5	5	5	5	10	0					0	0		6		France	4	1	0	5	7		0	0	0	0	0	0	0	0	0	1	0	0	0	0	0	0	0	0	0	1	0	0	0	1	0
5.833333	2	5	1	1	1	1	1	3	4				0	0		4		France	1	0	0	1	1	2	1	0	0	0	0	0	0	0	0	0	0	0	0	1	0	0	0	0	0	0	1	0	0	0	0
11.23333	1	2	3	2	2	7	3	3	1	5	1	5	0	0		5		France	2	0	1	3	3	0	0	0	1	0	0	0	0	0	0	0	0	0	0	0	0	1	0	0	0	0	0	1	0	0	0
8.5	1	5	6	5	6	1	4	1	3	4	2	2	0	0		4		France	2	0	1	3	4	1	0	0	0	1	0	0	0	0	0	0	0	0	0	0	0	0	1	0	0	0	0	1	0	0	0
3.4	1	2	0	0	0	0	10	1								8		France	4	1	0	5	7		0	0	0	0	0	0	0	0	0	1	0	0	0	0	0	0	0	0	0	1	0	0	0	1	0
9.216667	1	5	0			0	6	0		3	3	3	0	0		6		France	3	0	1	3	3		0	0	0	0	0	1	0	0	0	0	0	0	0	0	0	1	0	0	0	0	0	0	1	0	0
11.81667	1	5	6	2	8	6	4	0		5			0	1		2		France	2	0	1	3	4		0	0	0	1	0	0	0	0	0	0	0	0	0	0	0	0	1	0	0	0	0	1	0	0	0
7.816667	2	3	6	6	9	9	9	1					0	0		7		France	4	1	0	5	6		0	0	0	0	0	0	0	0	1	0	0	0	0	0	0	0	0	0	1	0	0	0	0	1	0
18.61667	2	5	1	0	4	0	8	1	4				0	0		6		France	4	1	0	4	5	2	0	0	0	0	0	0	0	1	0	0	0	0	0	0	0	0	0	1	0	0	0	0	0	1	0
2.833333	2	3					1	0								8		France	1	0	0	1	1		1	0	0	0	0	0	0	0	0	0	0	0	0	1	0	0	0	0	0	0	1	0	0	0	0
13.03333	1	3	3	3	3	6	7	1	4	3	1	1	0	0		6		France	3	0	1	3	4	2	0	0	0	0	0	0	1	0	0	0	0	0	0	0	0	0	1	0	0	0	0	0	1	0	0
11.05	2	4					8	0					0	0		2		France	4	1	0	4	5		0	0	0	0	0	0	0	1	0	0	0	0	0	0	0	0	0	1	0	0	0	0	0	1	0
12.9	1	5	1	0	7	4	1	0		5	2	2	0	0		6		France	1	0	0	1	1		1	0	0	0	0	0	0	0	0	0	0	0	0	1	0	0	0	0	0	0	1	0	0	0	0
154.7833	2	5	5	0	5	5	9	1					0	0		3		France	4	1	0	5	6		0	0	0	0	0	0	0	0	1	0	0	0	0	0	0	0	0	0	1	0	0	0	0	1	0
9.6	2	4	5	5	8	1	1	0	1	2	4	4	0	0		5		France	1	0	0	1	1	0	1	0	0	0	0	0	0	0	0	0	0	0	0	1	0	0	0	0	0	0	1	0	0	0	0
7.016667	2	5	6	4	1	3	3	1	5	4	4	4	0	0		4		France	2	0	1	3	3	2	0	0	1	0	0	0	0	0	0	0	0	0	0	0	0	1	0	0	0	0	0	1	0	0	0
36.65	1	5	6	5	6	7	9	1	4	3	3	3	0	1		8		France	4	1	0	5	6	2	0	0	0	0	0	0	0	0	1	0	0	0	0	0	0	0	0	0	1	0	0	0	0	1	0
8.55	2	5	3	3	8	5	1	1	4				0	0		3		France	1	0	0	1	1	2	1	0	0	0	0	0	0	0	0	0	0	0	0	1	0	0	0	0	0	0	1	0	0	0	0
6.683333	1	5	5	5	7	5	4	2	6	3	3	3	0	0		4		France	2	0	1	3	4	2	0	0	0	1	0	0	0	0	0	0	0	0	0	0	0	0	1	0	0	0	0	1	0	0	0
7.15	2	5	5	3	4	6	5	0	1	4	1	1	0	0		3		France	3	0	1	2	2	0	0	0	0	0	1	0	0	0	0	0	0	0	0	0	1	0	0	0	0	0	0	0	1	0	0
10.9	1	5		2	7	8	3	1	2	5	2	1	0	0		2		France	2	0	1	3	3	0	0	0	1	0	0	0	0	0	0	0	0	0	0	0	0	1	0	0	0	0	0	1	0	0	0
8.55	2	3					2	1	4					1		8		France	2	0	1	2	2	2	0	1	0	0	0	0	0	0	0	0	0	0	0	0	1	0	0	0	0	0	0	1	0	0	0
3.716667	2	4	8	8	8	8	4	1	4							4		France	2	0	1	3	4	2	0	0	0	1	0	0	0	0	0	0	0	0	0	0	0	0	1	0	0	0	0	1	0	0	0
9.133333	2	4	5	6		5	2	1					0	0		6		France	2	0	1	2	2		0	1	0	0	0	0	0	0	0	0	0	0	0	0	1	0	0	0	0	0	0	1	0	0	0
2.416667	2	3	4	5	5	5	11	2	4	3	3	3				8		France	5	1	0	4	5	2	0	0	0	0	0	0	0	0	0	0	1	0	0	0	0	0	0	1	0	0	0	0	0	0	1
8.333333	2	4	0	0	6	9	3	0	1	5			1	0		6		France	2	0	1	3	3	0	0	0	1	0	0	0	0	0	0	0	0	0	0	0	0	1	0	0	0	0	0	1	0	0	0
8.916667	2	2	8	1	1	1	1	0					0	0		5		France	1	0	0	1	1		1	0	0	0	0	0	0	0	0	0	0	0	0	1	0	0	0	0	0	0	1	0	0	0	0
9.566667	1	5	9	0	5	7	8	0				3	0	0		2		France	4	1	0	4	5		0	0	0	0	0	0	0	1	0	0	0	0	0	0	0	0	0	1	0	0	0	0	0	1	0
8.666667	1	5	6	7	5	5	4	1	7	5			0	0		4		France	2	0	1	3	4	7	0	0	0	1	0	0	0	0	0	0	0	0	0	0	0	0	1	0	0	0	0	1	0	0	0
5.316667	2	5	5	5	8	8	4	1	5		4	4	0	1		4		France	2	0	1	3	4	2	0	0	0	1	0	0	0	0	0	0	0	0	0	0	0	0	1	0	0	0	0	1	0	0	0
12.58333	2	5	6	2	5	5	1	0					0	0		2		France	1	0	0	1	1		1	0	0	0	0	0	0	0	0	0	0	0	0	1	0	0	0	0	0	0	1	0	0	0	0
10.6	2	4	4	0	7	8	4	1		3	3	3	0	1		6		France	2	0	1	3	4		0	0	0	1	0	0	0	0	0	0	0	0	0	0	0	0	1	0	0	0	0	1	0	0	0
7.383333	1	4	6	0	7	9	4	1	4	2	3	1	0	0		2		France	2	0	1	3	4	2	0	0	0	1	0	0	0	0	0	0	0	0	0	0	0	0	1	0	0	0	0	1	0	0	0
15.98333	1	5	10	10	0	0	6	0					0	1		5		France	3	0	1	3	3		0	0	0	0	0	1	0	0	0	0	0	0	0	0	0	1	0	0	0	0	0	0	1	0	0
7.216667	1	4	0	0	0	0	1	0					0	0		3		France	1	0	0	1	1		1	0	0	0	0	0	0	0	0	0	0	0	0	1	0	0	0	0	0	0	1	0	0	0	0
6.433333	1	5	5	3	6	6	2	1	4				0	0		8		France	2	0	1	2	2	2	0	1	0	0	0	0	0	0	0	0	0	0	0	0	1	0	0	0	0	0	0	1	0	0	0
12.03333	1	2	7	6	7	7	1	0	6	4			0	0		2		France	1	0	0	1	1	2	1	0	0	0	0	0	0	0	0	0	0	0	0	1	0	0	0	0	0	0	1	0	0	0	0
9.083333	1	4	6	7	5	3	1	1	6	4	2	2	0	0		4		France	1	0	0	1	1	2	1	0	0	0	0	0	0	0	0	0	0	0	0	1	0	0	0	0	0	0	1	0	0	0	0
9.4	2	1					6	0					0	1		8		France	3	0	1	3	3		0	0	0	0	0	1	0	0	0	0	0	0	0	0	0	1	0	0	0	0	0	0	1	0	0
8.55	2	5	7	3	7	7	9	1		5	2	2	0	0		2		France	4	1	0	5	6		0	0	0	0	0	0	0	0	1	0	0	0	0	0	0	0	0	0	1	0	0	0	0	1	0
31.46667	1	3				3	2	1	4				0	0		6		France	2	0	1	2	2	2	0	1	0	0	0	0	0	0	0	0	0	0	0	0	1	0	0	0	0	0	0	1	0	0	0
5.583333	2	5	4	4			5	1	4				0	0		3		France	3	0	1	2	2	2	0	0	0	0	1	0	0	0	0	0	0	0	0	0	1	0	0	0	0	0	0	0	1	0	0
10.33333	2	4	2	1	5	4	12	0					0	0		6		France	5	1	0	5	6		0	0	0	0	0	0	0	0	0	0	0	1	0	0	0	0	0	0	1	0	0	0	0	0	1
8.366667	1	4	5	5	0	0	3	0					0	0		5		France	2	0	1	3	3		0	0	1	0	0	0	0	0	0	0	0	0	0	0	0	1	0	0	0	0	0	1	0	0	0
18.45	1	4	1	0		10	7	0	3	5	3	2	0	0		6		France	3	0	1	3	4	1	0	0	0	0	0	0	1	0	0	0	0	0	0	0	0	0	1	0	0	0	0	0	1	0	0
20.6	2	4	5	4	3	3	11	1					0	0		8		France	5	1	0	4	5		0	0	0	0	0	0	0	0	0	0	1	0	0	0	0	0	0	1	0	0	0	0	0	0	1
4.15	2	2	4	4	5	6	10	2	4							7		France	4	1	0	5	7	2	0	0	0	0	0	0	0	0	0	1	0	0	0	0	0	0	0	0	0	1	0	0	0	1	0
4.75	2	4	2	4	5	0	10	1	4				0	0		8		France	4	1	0	5	7	2	0	0	0	0	0	0	0	0	0	1	0	0	0	0	0	0	0	0	0	1	0	0	0	1	0
9.583333	2	4	6	3	4	6	10	1	4	5	2	3	0	0		5		France	4	1	0	5	7	2	0	0	0	0	0	0	0	0	0	1	0	0	0	0	0	0	0	0	0	1	0	0	0	1	0
21.88333	1	2					1	0								8		France	1	0	0	1	1		1	0	0	0	0	0	0	0	0	0	0	0	0	1	0	0	0	0	0	0	1	0	0	0	0
16.35	2	3	4	0		9	6	0	3	5	1	1	0	0		7		France	3	0	1	3	3	1	0	0	0	0	0	1	0	0	0	0	0	0	0	0	0	1	0	0	0	0	0	0	1	0	0
8.6	2	4	3	5			13	1				1	0	0		2		France	5	1	0	5	7		0	0	0	0	0	0	0	0	0	0	0	0	1	0	0	0	0	0	0	1	0	0	0	0	1
8.95	2	3	4	5	3	6	13	1	4							8		France	5	1	0	5	7	2	0	0	0	0	0	0	0	0	0	0	0	0	1	0	0	0	0	0	0	1	0	0	0	0	1
5.883333	2	5	3	7	2	7	6	0					0	0		8		France	3	0	1	3	3		0	0	0	0	0	1	0	0	0	0	0	0	0	0	0	1	0	0	0	0	0	0	1	0	0
8.366667	2	5	0	0	0		1	2	2				0	0		7		France	1	0	0	1	1	0	1	0	0	0	0	0	0	0	0	0	0	0	0	1	0	0	0	0	0	0	1	0	0	0	0
14.2	2	4	5	1	5	7	2	1	4				0	0		2		France	2	0	1	2	2	2	0	1	0	0	0	0	0	0	0	0	0	0	0	0	1	0	0	0	0	0	0	1	0	0	0
6.05	2	4	3	1	7	4	6	0			1	1	0	0		1		France	3	0	1	3	3		0	0	0	0	0	1	0	0	0	0	0	0	0	0	0	1	0	0	0	0	0	0	1	0	0
2.766667	1	4	9	8	9	9	1	2	3	4	4	4	1	1		6		France	1	0	0	1	1	1	1	0	0	0	0	0	0	0	0	0	0	0	0	1	0	0	0	0	0	0	1	0	0	0	0
3.85	1	4	9	7	9	10	2	3	6	4	5	4	1	1		4		France	2	0	1	2	2	2	0	1	0	0	0	0	0	0	0	0	0	0	0	0	1	0	0	0	0	0	0	1	0	0	0
3.883333	2	4	7	5	7	5	1	2	6	3	2	3		0		4		France	1	0	0	1	1	2	1	0	0	0	0	0	0	0	0	0	0	0	0	1	0	0	0	0	0	0	1	0	0	0	0
9.683333	2	1	7			6	1	1					0	0		8		France	1	0	0	1	1		1	0	0	0	0	0	0	0	0	0	0	0	0	1	0	0	0	0	0	0	1	0	0	0	0
14.93333	2	4		6	6	5	6	1	4				0			6		France	3	0	1	3	3	2	0	0	0	0	0	1	0	0	0	0	0	0	0	0	0	1	0	0	0	0	0	0	1	0	0
19.05	2	4		3			12	1	4	4	3	4	0	0		6		France	5	1	0	5	6	2	0	0	0	0	0	0	0	0	0	0	0	1	0	0	0	0	0	0	1	0	0	0	0	0	1
9.466667	1	4	4	0		4	2	0					0	0		6		France	2	0	1	2	2		0	1	0	0	0	0	0	0	0	0	0	0	0	0	1	0	0	0	0	0	0	1	0	0	0
6.383333	2	4	3	0	2	3	9	2					0	0		5		France	4	1	0	5	6		0	0	0	0	0	0	0	0	1	0	0	0	0	0	0	0	0	0	1	0	0	0	0	1	0
8.783333	2	3					13	1					0	0		2		France	5	1	0	5	7		0	0	0	0	0	0	0	0	0	0	0	0	1	0	0	0	0	0	0	1	0	0	0	0	1
10.58333	2	4	5	2	5	5	13	1				2	0	0		8		France	5	1	0	5	7		0	0	0	0	0	0	0	0	0	0	0	0	1	0	0	0	0	0	0	1	0	0	0	0	1
13.36667	2	5	5	5	5	5	4	1	4	1	3	4	0	0		6		France	2	0	1	3	4	2	0	0	0	1	0	0	0	0	0	0	0	0	0	0	0	0	1	0	0	0	0	1	0	0	0
18.45	2	5		4		5	1	0					0	0		2		France	1	0	0	1	1		1	0	0	0	0	0	0	0	0	0	0	0	0	1	0	0	0	0	0	0	1	0	0	0	0
9.833333	2	5	1	0	0	0	3	0	4	4			0	1		6		France	2	0	1	3	3	2	0	0	1	0	0	0	0	0	0	0	0	0	0	0	0	1	0	0	0	0	0	1	0	0	0
7.416667	2	5	6	6	5	4	7	2	4	4	2	2	0	0		3		France	3	0	1	3	4	2	0	0	0	0	0	0	1	0	0	0	0	0	0	0	0	0	1	0	0	0	0	0	1	0	0
9.766667	2	3	3	3	7	5	11	1	4	4	2	2	0	0		4		France	5	1	0	4	5	2	0	0	0	0	0	0	0	0	0	0	1	0	0	0	0	0	0	1	0	0	0	0	0	0	1
18.86667	2	5	5	0	0	0	1	0					0	0		2		France	1	0	0	1	1		1	0	0	0	0	0	0	0	0	0	0	0	0	1	0	0	0	0	0	0	1	0	0	0	0
14.71667	1	5	7	5	8	8	7	1	2	5	3	3	0	0		3		France	3	0	1	3	4	0	0	0	0	0	0	0	1	0	0	0	0	0	0	0	0	0	1	0	0	0	0	0	1	0	0
5.85	2	3					10	2					0	0		6		France	4	1	0	5	7		0	0	0	0	0	0	0	0	0	1	0	0	0	0	0	0	0	0	0	1	0	0	0	1	0
7.95	1	5	3	0	2	8	1	0	4	4	3	3	0	0		6		France	1	0	0	1	1	2	1	0	0	0	0	0	0	0	0	0	0	0	0	1	0	0	0	0	0	0	1	0	0	0	0
102.1667	2	5	4	0	6	6	5	1	1	5		2	0	0		6		France	3	0	1	2	2	0	0	0	0	0	1	0	0	0	0	0	0	0	0	0	1	0	0	0	0	0	0	0	1	0	0
4.616667	1	2	4	2	6	5	6	0	6	3	3	4	0	0		2		France	3	0	1	3	3	2	0	0	0	0	0	1	0	0	0	0	0	0	0	0	0	1	0	0	0	0	0	0	1	0	0
12.01667	2	5	8	7	4	4	9	1	7	4		2		1		4		France	4	1	0	5	6	7	0	0	0	0	0	0	0	0	1	0	0	0	0	0	0	0	0	0	1	0	0	0	0	1	0
45.38333	2	3	7	5	6	7	1	3	4				0	0		3		France	1	0	0	1	1	2	1	0	0	0	0	0	0	0	0	0	0	0	0	1	0	0	0	0	0	0	1	0	0	0	0
9.383333	2	4		0	0	0	6	0		1	1	1	0	0		8		France	3	0	1	3	3		0	0	0	0	0	1	0	0	0	0	0	0	0	0	0	1	0	0	0	0	0	0	1	0	0
14.56667	1	4	5	1	8	8	4	0	2	5						8		France	2	0	1	3	4	0	0	0	0	1	0	0	0	0	0	0	0	0	0	0	0	0	1	0	0	0	0	1	0	0	0
15.48333	1	4	6	6	9	10	8	2	4	5	2	1	0	1		2		France	4	1	0	4	5	2	0	0	0	0	0	0	0	1	0	0	0	0	0	0	0	0	0	1	0	0	0	0	0	1	0
38.51667	1	5	7	5	6	8	3	1	5	4		1	0	0		3		France	2	0	1	3	3	2	0	0	1	0	0	0	0	0	0	0	0	0	0	0	0	1	0	0	0	0	0	1	0	0	0
2.883333	2	3	5	4	5	5	2	0					0	0		8		France	2	0	1	2	2		0	1	0	0	0	0	0	0	0	0	0	0	0	0	1	0	0	0	0	0	0	1	0	0	0
9.716667	1	4		0		10	1	0		5	2	2				2		France	1	0	0	1	1		1	0	0	0	0	0	0	0	0	0	0	0	0	1	0	0	0	0	0	0	1	0	0	0	0
8.2	2	3	6	0		5	9	0	4				0	0		6		France	4	1	0	5	6	2	0	0	0	0	0	0	0	0	1	0	0	0	0	0	0	0	0	0	1	0	0	0	0	1	0
17.05	2	4	3	5	7	6	6	1	5				0	0		5		France	3	0	1	3	3	2	0	0	0	0	0	1	0	0	0	0	0	0	0	0	0	1	0	0	0	0	0	0	1	0	0
10.25	2	4	5	2		8	6	0			1	2	0	1		6		France	3	0	1	3	3		0	0	0	0	0	1	0	0	0	0	0	0	0	0	0	1	0	0	0	0	0	0	1	0	0
8.683333	2	5	3	1	3	3	1	1		3	3	3	0	0		2		France	1	0	0	1	1		1	0	0	0	0	0	0	0	0	0	0	0	0	1	0	0	0	0	0	0	1	0	0	0	0
3.183333	1	3	4	4	4	5	8	0	2			1	0			4		France	4	1	0	4	5	0	0	0	0	0	0	0	0	1	0	0	0	0	0	0	0	0	0	1	0	0	0	0	0	1	0
17.28333	1	2	4	1	5	6	4	1	3	3	2	2	0	0		2		France	2	0	1	3	4	1	0	0	0	1	0	0	0	0	0	0	0	0	0	0	0	0	1	0	0	0	0	1	0	0	0
13.96667	2	4	4	5	7	7	7	1	7				0	0		4		France	3	0	1	3	4	7	0	0	0	0	0	0	1	0	0	0	0	0	0	0	0	0	1	0	0	0	0	0	1	0	0
9.6	2	5	2	0	0	6	1	1	1	4	2	2	0	0		1		France	1	0	0	1	1	0	1	0	0	0	0	0	0	0	0	0	0	0	0	1	0	0	0	0	0	0	1	0	0	0	0
14.11667	2	5	6	6	6	6	7	1	6				0	0		4		France	3	0	1	3	4	2	0	0	0	0	0	0	1	0	0	0	0	0	0	0	0	0	1	0	0	0	0	0	1	0	0
7.033333	2	1	2		4		10	3	5	5	2	2				3		France	4	1	0	5	7	2	0	0	0	0	0	0	0	0	0	1	0	0	0	0	0	0	0	0	0	1	0	0	0	1	0
8.333333	2	4	7	4	6	4	4	1	4	4	3	1	0	1		3		France	2	0	1	3	4	2	0	0	0	1	0	0	0	0	0	0	0	0	0	0	0	0	1	0	0	0	0	1	0	0	0
6.216667	2	5	7	5	8	6	9	1	7	3	3	4	0	0		5		France	4	1	0	5	6	7	0	0	0	0	0	0	0	0	1	0	0	0	0	0	0	0	0	0	1	0	0	0	0	1	0
19.55	1	4	2	4	1	1	1	2	5	5	1	1	1	0		4		France	1	0	0	1	1	2	1	0	0	0	0	0	0	0	0	0	0	0	0	1	0	0	0	0	0	0	1	0	0	0	0
9.883333	2	2	5	5	7	5	6	0					0	1		5		France	3	0	1	3	3		0	0	0	0	0	1	0	0	0	0	0	0	0	0	0	1	0	0	0	0	0	0	1	0	0
9.9	1	4		3		0	2	0					0	0		2		France	2	0	1	2	2		0	1	0	0	0	0	0	0	0	0	0	0	0	0	1	0	0	0	0	0	0	1	0	0	0
10.53333	1	1	4	6	6	7	9	1		4	2		0	0		4		France	4	1	0	5	6		0	0	0	0	0	0	0	0	1	0	0	0	0	0	0	0	0	0	1	0	0	0	0	1	0
17.48333	2	2	5	6		0	12	0								4		France	5	1	0	5	6		0	0	0	0	0	0	0	0	0	0	0	1	0	0	0	0	0	0	1	0	0	0	0	0	1
11.93333	2	5	5	5	6	7	5	2	4	3	2	2	0	0		2		France	3	0	1	2	2	2	0	0	0	0	1	0	0	0	0	0	0	0	0	0	1	0	0	0	0	0	0	0	1	0	0
14.55	2	5	5	0	5	2	8	1	4	4	3	3	0	0		8		France	4	1	0	4	5	2	0	0	0	0	0	0	0	1	0	0	0	0	0	0	0	0	0	1	0	0	0	0	0	1	0
8.416667	2	3				5	10	1					0	0		6		France	4	1	0	5	7		0	0	0	0	0	0	0	0	0	1	0	0	0	0	0	0	0	0	0	1	0	0	0	1	0
9.783333	1	4	5	6	0	0	1	0	4	3	1	1	0	0		4		France	1	0	0	1	1	2	1	0	0	0	0	0	0	0	0	0	0	0	0	1	0	0	0	0	0	0	1	0	0	0	0
4.6	2	4					13	0					0	0		8		France	5	1	0	5	7		0	0	0	0	0	0	0	0	0	0	0	0	1	0	0	0	0	0	0	1	0	0	0	0	1
7.933333	2	3					4	0					0	0		7		France	2	0	1	3	4		0	0	0	1	0	0	0	0	0	0	0	0	0	0	0	0	1	0	0	0	0	1	0	0	0
6.233333	2	3		4	6		1	0	4							6		France	1	0	0	1	1	2	1	0	0	0	0	0	0	0	0	0	0	0	0	1	0	0	0	0	0	0	1	0	0	0	0
10.2	2	5	4	4	4	7	7	0	6				0	0		2		France	3	0	1	3	4	2	0	0	0	0	0	0	1	0	0	0	0	0	0	0	0	0	1	0	0	0	0	0	1	0	0
4.416667	2	4	10	8	4	10	13	0	2	2	2	2	0	0		6		France	5	1	0	5	7	0	0	0	0	0	0	0	0	0	0	0	0	0	1	0	0	0	0	0	0	1	0	0	0	0	1
14.4	2	4	0	0	10	10	6	0	1	5	1	1	0	1		5		France	3	0	1	3	3	0	0	0	0	0	0	1	0	0	0	0	0	0	0	0	0	1	0	0	0	0	0	0	1	0	0
12.28333	1	4	5	2	4	6	4	1	6	5	1	1	0	0		5		France	2	0	1	3	4	2	0	0	0	1	0	0	0	0	0	0	0	0	0	0	0	0	1	0	0	0	0	1	0	0	0
13.56667	1	4	4	2	9	6	4	0	1		1		0	0		6		France	2	0	1	3	4	0	0	0	0	1	0	0	0	0	0	0	0	0	0	0	0	0	1	0	0	0	0	1	0	0	0
4.5	2	4	3	3	3	3	11	2		3	3	3				7		France	5	1	0	4	5		0	0	0	0	0	0	0	0	0	0	1	0	0	0	0	0	0	1	0	0	0	0	0	0	1
3.4	2	4	6	6	6	6	1	0								7		France	1	0	0	1	1		1	0	0	0	0	0	0	0	0	0	0	0	0	1	0	0	0	0	0	0	1	0	0	0	0
12.2	2	4	5	3		6	6	1	4	4	2	2	0	1		8		France	3	0	1	3	3	2	0	0	0	0	0	1	0	0	0	0	0	0	0	0	0	1	0	0	0	0	0	0	1	0	0
14.6	2	5	3	2	2	3	3	1	4	4		2	0	1		4		France	2	0	1	3	3	2	0	0	1	0	0	0	0	0	0	0	0	0	0	0	0	1	0	0	0	0	0	1	0	0	0
12.28333	2	4	5	3	7	5	2	1	4				0	0		4		France	2	0	1	2	2	2	0	1	0	0	0	0	0	0	0	0	0	0	0	0	1	0	0	0	0	0	0	1	0	0	0
8.016667	2	4	8	3			12	1	1		1		0	0		7		France	5	1	0	5	6	0	0	0	0	0	0	0	0	0	0	0	0	1	0	0	0	0	0	0	1	0	0	0	0	0	1
15.21667	2	4	4	0	7	7	8	1	5				0	0		2		France	4	1	0	4	5	2	0	0	0	0	0	0	0	1	0	0	0	0	0	0	0	0	0	1	0	0	0	0	0	1	0
20.78333	2	2	6	4	3	4	10	1	4				0	0		7		France	4	1	0	5	7	2	0	0	0	0	0	0	0	0	0	1	0	0	0	0	0	0	0	0	0	1	0	0	0	1	0
2.366667	2	4	7	8	6	7	6	1	6	4	2	2		1		5		France	3	0	1	3	3	2	0	0	0	0	0	1	0	0	0	0	0	0	0	0	0	1	0	0	0	0	0	0	1	0	0
10.81667	2	4	3	4	6	4	3	2	5	3	3	3	1	1		2		France	2	0	1	3	3	2	0	0	1	0	0	0	0	0	0	0	0	0	0	0	0	1	0	0	0	0	0	1	0	0	0
12.11667	2	4	3	3	3	3	10	1	4	3	3	3	0	0		2		France	4	1	0	5	7	2	0	0	0	0	0	0	0	0	0	1	0	0	0	0	0	0	0	0	0	1	0	0	0	1	0
4.7	2	4	7	0	9	9	13	2	5				0	0		1		France	5	1	0	5	7	2	0	0	0	0	0	0	0	0	0	0	0	0	1	0	0	0	0	0	0	1	0	0	0	0	1
15.05	1	3	7	6	5	5	11	2	6	4	4	4	1	1		2		France	5	1	0	4	5	2	0	0	0	0	0	0	0	0	0	0	1	0	0	0	0	0	0	1	0	0	0	0	0	0	1
19.26667	1	4	8	9		4	2	2	3	4	1	2	0	0		3		France	2	0	1	2	2	1	0	1	0	0	0	0	0	0	0	0	0	0	0	0	1	0	0	0	0	0	0	1	0	0	0
8.1	2	4	0	0	0	5	1	0					0	0		6		France	1	0	0	1	1		1	0	0	0	0	0	0	0	0	0	0	0	0	1	0	0	0	0	0	0	1	0	0	0	0
13.1	1	4	4	1	8	8	1	2	5	4	1	2	0	0		2		France	1	0	0	1	1	2	1	0	0	0	0	0	0	0	0	0	0	0	0	1	0	0	0	0	0	0	1	0	0	0	0
9.7	2	3	7	6	6	6	3	2	4	3	3	3	0	0		2		France	2	0	1	3	3	2	0	0	1	0	0	0	0	0	0	0	0	0	0	0	0	1	0	0	0	0	0	1	0	0	0
7.883333	2	5	4	1	6	7	7	0	4	5			0	0		2		France	3	0	1	3	4	2	0	0	0	0	0	0	1	0	0	0	0	0	0	0	0	0	1	0	0	0	0	0	1	0	0
6.833333	2	5					7	0					0	0		8		France	3	0	1	3	4		0	0	0	0	0	0	1	0	0	0	0	0	0	0	0	0	1	0	0	0	0	0	1	0	0
8.416667	2	5	5	4	4	4	6	1	4	4	3	2	0	0		4		France	3	0	1	3	3	2	0	0	0	0	0	1	0	0	0	0	0	0	0	0	0	1	0	0	0	0	0	0	1	0	0
9.333333	2	5	0	0	10	10	1	3	1	5	1	1	0	1		1		France	1	0	0	1	1	0	1	0	0	0	0	0	0	0	0	0	0	0	0	1	0	0	0	0	0	0	1	0	0	0	0
21.93333	2	2	0	0	0	6	5	0	7	4		1	0	0		4		France	3	0	1	2	2	7	0	0	0	0	1	0	0	0	0	0	0	0	0	0	1	0	0	0	0	0	0	0	1	0	0
4.75	2	5					9	1								6		France	4	1	0	5	6		0	0	0	0	0	0	0	0	1	0	0	0	0	0	0	0	0	0	1	0	0	0	0	1	0
11.78333	2	3	0	0		6	8	0	1	5			0	1		6		France	4	1	0	4	5	0	0	0	0	0	0	0	0	1	0	0	0	0	0	0	0	0	0	1	0	0	0	0	0	1	0
6.416667	1	4	4	3	5	5	6	1	5	3	3	3	0	0		2		France	3	0	1	3	3	2	0	0	0	0	0	1	0	0	0	0	0	0	0	0	0	1	0	0	0	0	0	0	1	0	0
6.233333	2	3	5	5	5	5	4	0		3	3	3	0	0		8		France	2	0	1	3	4		0	0	0	1	0	0	0	0	0	0	0	0	0	0	0	0	1	0	0	0	0	1	0	0	0
21.95	2	2	4	4	3	6	9	1	5	4	2	2	0	0		4		France	4	1	0	5	6	2	0	0	0	0	0	0	0	0	1	0	0	0	0	0	0	0	0	0	1	0	0	0	0	1	0
2.966667	2	3	5	5	5	5	1	2	3	2	2	2	0	0		4		France	1	0	0	1	1	1	1	0	0	0	0	0	0	0	0	0	0	0	0	1	0	0	0	0	0	0	1	0	0	0	0
6.766667	2	4		3		5	7	0	4	4	2	2	0	0		6		France	3	0	1	3	4	2	0	0	0	0	0	0	1	0	0	0	0	0	0	0	0	0	1	0	0	0	0	0	1	0	0
12.51667	2	3	6	4	5	6	13	1	4	2	4	3	0	1		8		France	5	1	0	5	7	2	0	0	0	0	0	0	0	0	0	0	0	0	1	0	0	0	0	0	0	1	0	0	0	0	1
290.85	2	4	1	1	1	3	1	1	4				0	0		4		France	1	0	0	1	1	2	1	0	0	0	0	0	0	0	0	0	0	0	0	1	0	0	0	0	0	0	1	0	0	0	0
9.233333	2	4	2	2	2	1	13	2					0	0		6		France	5	1	0	5	7		0	0	0	0	0	0	0	0	0	0	0	0	1	0	0	0	0	0	0	1	0	0	0	0	1
4.983333	2	4	0	0	0	0	1	1								6		France	1	0	0	1	1		1	0	0	0	0	0	0	0	0	0	0	0	0	1	0	0	0	0	0	0	1	0	0	0	0
5.866667	2	2					2	1	4	3	3	3				4		France	2	0	1	2	2	2	0	1	0	0	0	0	0	0	0	0	0	0	0	0	1	0	0	0	0	0	0	1	0	0	0
7.1	2	2	5	0	9	9	12	0	3	5	1	1	0	0		3		France	5	1	0	5	6	1	0	0	0	0	0	0	0	0	0	0	0	1	0	0	0	0	0	0	1	0	0	0	0	0	1
6.2	2	3	2	2	5	4	8	0	4	3	3	3	0	0		7		France	4	1	0	4	5	2	0	0	0	0	0	0	0	1	0	0	0	0	0	0	0	0	0	1	0	0	0	0	0	1	0
8.283333	2	5	9	0	7	9	3	1	4	4	3	1	0	0		2		France	2	0	1	3	3	2	0	0	1	0	0	0	0	0	0	0	0	0	0	0	0	1	0	0	0	0	0	1	0	0	0
24.16667	2	4					12	0					0	0		6		France	5	1	0	5	6		0	0	0	0	0	0	0	0	0	0	0	1	0	0	0	0	0	0	1	0	0	0	0	0	1
5.566667	2	3	5	5	5	5	8	2	4	3	3	3	0	0		1		France	4	1	0	4	5	2	0	0	0	0	0	0	0	1	0	0	0	0	0	0	0	0	0	1	0	0	0	0	0	1	0
10.28333	2	3	3	3		3	5	0					0	0		6		France	3	0	1	2	2		0	0	0	0	1	0	0	0	0	0	0	0	0	0	1	0	0	0	0	0	0	0	1	0	0
3.316667	2	2	7	6	7	6	2	1	3	2	3	1	0	0		2		France	2	0	1	2	2	1	0	1	0	0	0	0	0	0	0	0	0	0	0	0	1	0	0	0	0	0	0	1	0	0	0
15.95	2	4	7	7	4	9	12	1	3	4	1	1	0	0		4		France	5	1	0	5	6	1	0	0	0	0	0	0	0	0	0	0	0	1	0	0	0	0	0	0	1	0	0	0	0	0	1
8.833333	2	5		7		3	9	0					0	1		5		France	4	1	0	5	6		0	0	0	0	0	0	0	0	1	0	0	0	0	0	0	0	0	0	1	0	0	0	0	1	0
16.61667	2	4	2	1	1	5	1	1	4	3	3		0	0		4		France	1	0	0	1	1	2	1	0	0	0	0	0	0	0	0	0	0	0	0	1	0	0	0	0	0	0	1	0	0	0	0
8.066667	2	4	2	0	0	0	7	0					0	0		3		France	3	0	1	3	4		0	0	0	0	0	0	1	0	0	0	0	0	0	0	0	0	1	0	0	0	0	0	1	0	0
7.216667	2	4	6	6	8	8	12	1	1	5	1	1	0	0		2		France	5	1	0	5	6	0	0	0	0	0	0	0	0	0	0	0	0	1	0	0	0	0	0	0	1	0	0	0	0	0	1
14.7	2	2	3	2	5	7	6	0	3	5	1	1	0	0		3		France	3	0	1	3	3	1	0	0	0	0	0	1	0	0	0	0	0	0	0	0	0	1	0	0	0	0	0	0	1	0	0
2.45	2	4	7	6	7	7	7	1	4	3	2	4	0	0		3		France	3	0	1	3	4	2	0	0	0	0	0	0	1	0	0	0	0	0	0	0	0	0	1	0	0	0	0	0	1	0	0
12.11667	1	2	5	2	6	10	1	1	5	3	3	3	0	0		2		France	1	0	0	1	1	2	1	0	0	0	0	0	0	0	0	0	0	0	0	1	0	0	0	0	0	0	1	0	0	0	0
16.05	1	3	3	5		8	9	0	5	4	1	1	0	0		4		France	4	1	0	5	6	2	0	0	0	0	0	0	0	0	1	0	0	0	0	0	0	0	0	0	1	0	0	0	0	1	0
6.633333	2	4	9	5	4	4	6	0	6				0	0		4		France	3	0	1	3	3	2	0	0	0	0	0	1	0	0	0	0	0	0	0	0	0	1	0	0	0	0	0	0	1	0	0
7.183333	1	4	0	0	0	4	1	0		5	2	2	0	0		2		France	1	0	0	1	1		1	0	0	0	0	0	0	0	0	0	0	0	0	1	0	0	0	0	0	0	1	0	0	0	0
6.533333	2	3	5	5	5	5	7	1	4	3	3	3				2		France	3	0	1	3	4	2	0	0	0	0	0	0	1	0	0	0	0	0	0	0	0	0	1	0	0	0	0	0	1	0	0
14.78333	1	2		0		8	2	1	1	5	1	1	0	0		2		France	2	0	1	2	2	0	0	1	0	0	0	0	0	0	0	0	0	0	0	0	1	0	0	0	0	0	0	1	0	0	0
3.8	2	3	5	5	5	5	3	2		3	3	3	0	0		7		France	2	0	1	3	3		0	0	1	0	0	0	0	0	0	0	0	0	0	0	0	1	0	0	0	0	0	1	0	0	0
6.683333	1	5	2	3	2	1	3	2					0	0		6		France	2	0	1	3	3		0	0	1	0	0	0	0	0	0	0	0	0	0	0	0	1	0	0	0	0	0	1	0	0	0
9.733333	2	2	0	6	0	0	12	1		4	1	1	0	0		4		France	5	1	0	5	6		0	0	0	0	0	0	0	0	0	0	0	1	0	0	0	0	0	0	1	0	0	0	0	0	1
11.33333	2	5	4	4	6	5	7	1	4	3	3	3	0	0		4		France	3	0	1	3	4	2	0	0	0	0	0	0	1	0	0	0	0	0	0	0	0	0	1	0	0	0	0	0	1	0	0
4.45	2	4	5	9	5	1	1	0	4				0	0		4		France	1	0	0	1	1	2	1	0	0	0	0	0	0	0	0	0	0	0	0	1	0	0	0	0	0	0	1	0	0	0	0
9.1	2	1	5	5	5	5	12	1					0	0		8		France	5	1	0	5	6		0	0	0	0	0	0	0	0	0	0	0	1	0	0	0	0	0	0	1	0	0	0	0	0	1
7.783333	2	4	6	3	5	7	5	0	5	4	3	3	0	0		2		France	3	0	1	2	2	2	0	0	0	0	1	0	0	0	0	0	0	0	0	0	1	0	0	0	0	0	0	0	1	0	0
7.516667	2	4	5	5	7	7	6	1	5	5			0	0		2		France	3	0	1	3	3	2	0	0	0	0	0	1	0	0	0	0	0	0	0	0	0	1	0	0	0	0	0	0	1	0	0
8.55	2	5	5		6	5	5	0					0	0		7		France	3	0	1	2	2		0	0	0	0	1	0	0	0	0	0	0	0	0	0	1	0	0	0	0	0	0	0	1	0	0
15.68333	2	3	8	5	6	6	7	1	4				0	0		4		France	3	0	1	3	4	2	0	0	0	0	0	0	1	0	0	0	0	0	0	0	0	0	1	0	0	0	0	0	1	0	0
16.31667	2	5	6	5		10	1	1	6	5	3		0	1		2		France	1	0	0	1	1	2	1	0	0	0	0	0	0	0	0	0	0	0	0	1	0	0	0	0	0	0	1	0	0	0	0
23.81667	1	4	6	5	7	7	2	2		4	3	2	0	0		7		France	2	0	1	2	2		0	1	0	0	0	0	0	0	0	0	0	0	0	0	1	0	0	0	0	0	0	1	0	0	0
4.716667	1	3	2	4	0	2	10	1		3	3	3	0	1		4		France	4	1	0	5	7		0	0	0	0	0	0	0	0	0	1	0	0	0	0	0	0	0	0	0	1	0	0	0	1	0
23.5	2	3	5	4	7	6	6	0					0	0		2		France	3	0	1	3	3		0	0	0	0	0	1	0	0	0	0	0	0	0	0	0	1	0	0	0	0	0	0	1	0	0
5.933333	2	2	4	3	2	4	11	0					0	1		2		France	5	1	0	4	5		0	0	0	0	0	0	0	0	0	0	1	0	0	0	0	0	0	1	0	0	0	0	0	0	1
6.433333	2	4	8	5	5	5	2	1					0	0		6		France	2	0	1	2	2		0	1	0	0	0	0	0	0	0	0	0	0	0	0	1	0	0	0	0	0	0	1	0	0	0
11.96667	2	4					12	1					0	0		8		France	5	1	0	5	6		0	0	0	0	0	0	0	0	0	0	0	1	0	0	0	0	0	0	1	0	0	0	0	0	1
25.73333	2	4	5	3	8	6	6	0	6	5	2	2	0	0		2		France	3	0	1	3	3	2	0	0	0	0	0	1	0	0	0	0	0	0	0	0	0	1	0	0	0	0	0	0	1	0	0
17.93333	2	4	3	0	5	8	1	0	3	5	2	2	0	1		3		France	1	0	0	1	1	1	1	0	0	0	0	0	0	0	0	0	0	0	0	1	0	0	0	0	0	0	1	0	0	0	0
4.933333	2	3					3	0					0	0		2		France	2	0	1	3	3		0	0	1	0	0	0	0	0	0	0	0	0	0	0	0	1	0	0	0	0	0	1	0	0	0
22.71667	2	3	6	6	1	4	9	1	6				0	0		4		France	4	1	0	5	6	2	0	0	0	0	0	0	0	0	1	0	0	0	0	0	0	0	0	0	1	0	0	0	0	1	0
22.01667	2	4	8	6	6	6	2	1	7	5	2	5	0	0		4		France	2	0	1	2	2	7	0	1	0	0	0	0	0	0	0	0	0	0	0	0	1	0	0	0	0	0	0	1	0	0	0
17.51667	2	3	2	3	3	4	1	1	7	5	1	1	0	0		4		France	1	0	0	1	1	7	1	0	0	0	0	0	0	0	0	0	0	0	0	1	0	0	0	0	0	0	1	0	0	0	0
41	2	4	4	5	4	5	6	0								8		France	3	0	1	3	3		0	0	0	0	0	1	0	0	0	0	0	0	0	0	0	1	0	0	0	0	0	0	1	0	0
12.63333	2	5		4	10	9	2	2	3	4			0	0		5		France	2	0	1	2	2	1	0	1	0	0	0	0	0	0	0	0	0	0	0	0	1	0	0	0	0	0	0	1	0	0	0
10.51667	2	2					5	0	4							7		France	3	0	1	2	2	2	0	0	0	0	1	0	0	0	0	0	0	0	0	0	1	0	0	0	0	0	0	0	1	0	0
8.383333	2	5					8	1					0	0		8		France	4	1	0	4	5		0	0	0	0	0	0	0	1	0	0	0	0	0	0	0	0	0	1	0	0	0	0	0	1	0
10.76667	2	5					4	0		4			0	0		4		France	2	0	1	3	4		0	0	0	1	0	0	0	0	0	0	0	0	0	0	0	0	1	0	0	0	0	1	0	0	0
85.61667	2	3	6	4	7	7	9	1	6		3		0	0		8		France	4	1	0	5	6	2	0	0	0	0	0	0	0	0	1	0	0	0	0	0	0	0	0	0	1	0	0	0	0	1	0
6.9	2	3	7	2	5	4	1	0	1	4	3	3	0	0		2		France	1	0	0	1	1	0	1	0	0	0	0	0	0	0	0	0	0	0	0	1	0	0	0	0	0	0	1	0	0	0	0
7.433333	2	3	3	0		3	8	1	1	5			0	0		6		France	4	1	0	4	5	0	0	0	0	0	0	0	0	1	0	0	0	0	0	0	0	0	0	1	0	0	0	0	0	1	0
9.383333	2	2	8	4		7	12	0		1		1	0	0		6		France	5	1	0	5	6		0	0	0	0	0	0	0	0	0	0	0	1	0	0	0	0	0	0	1	0	0	0	0	0	1
9.75	2	3	8	7	9	10	3	2		3	3	3	0	0		1		France	2	0	1	3	3		0	0	1	0	0	0	0	0	0	0	0	0	0	0	0	1	0	0	0	0	0	1	0	0	0
15.73333	2	3					9	0					0	0		6		France	4	1	0	5	6		0	0	0	0	0	0	0	0	1	0	0	0	0	0	0	0	0	0	1	0	0	0	0	1	0
9.55	1	3	0	0	0	0	5	1					0	0		8		France	3	0	1	2	2		0	0	0	0	1	0	0	0	0	0	0	0	0	0	1	0	0	0	0	0	0	0	1	0	0
16.41667	2	2	5	5	4	2	3	0		4	2	2	0	0		6		France	2	0	1	3	3		0	0	1	0	0	0	0	0	0	0	0	0	0	0	0	1	0	0	0	0	0	1	0	0	0
84.61667	2	5	5	5	5	5	8	1	4				0	0		6		France	4	1	0	4	5	2	0	0	0	0	0	0	0	1	0	0	0	0	0	0	0	0	0	1	0	0	0	0	0	1	0
14.28333	2	3	2	5			8	1					0	1		2		France	4	1	0	4	5		0	0	0	0	0	0	0	1	0	0	0	0	0	0	0	0	0	1	0	0	0	0	0	1	0
9.266667	2	5	6	5	5	8	8	1	3			3	0	0		6		France	4	1	0	4	5	1	0	0	0	0	0	0	0	1	0	0	0	0	0	0	0	0	0	1	0	0	0	0	0	1	0
13.46667	1	3	0	0	0	0	2	3	3							4		France	2	0	1	2	2	1	0	1	0	0	0	0	0	0	0	0	0	0	0	0	1	0	0	0	0	0	0	1	0	0	0
16.86667	2	2					8	1					0	0		8		France	4	1	0	4	5		0	0	0	0	0	0	0	1	0	0	0	0	0	0	0	0	0	1	0	0	0	0	0	1	0
11.13333	2	5	6	5	7	5	1	1	4	3	2	1	0	0		6		France	1	0	0	1	1	2	1	0	0	0	0	0	0	0	0	0	0	0	0	1	0	0	0	0	0	0	1	0	0	0	0
8.8	2	5					2	2					0	0		8		France	2	0	1	2	2		0	1	0	0	0	0	0	0	0	0	0	0	0	0	1	0	0	0	0	0	0	1	0	0	0
6.166667	2	3	5			5	11	1	4				0	0		5		France	5	1	0	4	5	2	0	0	0	0	0	0	0	0	0	0	1	0	0	0	0	0	0	1	0	0	0	0	0	0	1
29.98333	1	3	5	4	3	1	4	1	3	5	2	1	0	0		4		France	2	0	1	3	4	1	0	0	0	1	0	0	0	0	0	0	0	0	0	0	0	0	1	0	0	0	0	1	0	0	0
4.583333	1	3	4	4	4	4	8	0	4	4	3	4	0	0		2		France	4	1	0	4	5	2	0	0	0	0	0	0	0	1	0	0	0	0	0	0	0	0	0	1	0	0	0	0	0	1	0
5.8	2	3					12	0					0	1		7		France	5	1	0	5	6		0	0	0	0	0	0	0	0	0	0	0	1	0	0	0	0	0	0	1	0	0	0	0	0	1
19.15	2	3	7	9	8	10	11	1	5	5	1	1	0	0		4		France	5	1	0	4	5	2	0	0	0	0	0	0	0	0	0	0	1	0	0	0	0	0	0	1	0	0	0	0	0	0	1
5.833333	2	3	8	6	8	9	5	1	6				0	0		2		France	3	0	1	2	2	2	0	0	0	0	1	0	0	0	0	0	0	0	0	0	1	0	0	0	0	0	0	0	1	0	0
8.583333	2	3	6	5	7	10	13	0	7	4	1	1	0	0		4		France	5	1	0	5	7	7	0	0	0	0	0	0	0	0	0	0	0	0	1	0	0	0	0	0	0	1	0	0	0	0	1
9.733333	2	3	4	0	5	5	11	0	1	5			0	0		5		France	5	1	0	4	5	0	0	0	0	0	0	0	0	0	0	0	1	0	0	0	0	0	0	1	0	0	0	0	0	0	1
19.58333	1	3	9	7	7	7	4	2	6	3	3	4	1	1		3		France	2	0	1	3	4	2	0	0	0	1	0	0	0	0	0	0	0	0	0	0	0	0	1	0	0	0	0	1	0	0	0
11.75	2	3				7	5	1	5				0	0		7		France	3	0	1	2	2	2	0	0	0	0	1	0	0	0	0	0	0	0	0	0	1	0	0	0	0	0	0	0	1	0	0
8.666667	2	3	0	0	4	4	6	2	4	5	2	2	0	0		2		France	3	0	1	3	3	2	0	0	0	0	0	1	0	0	0	0	0	0	0	0	0	1	0	0	0	0	0	0	1	0	0
8.55	2	3		2	4	4	7	1					0	0		5		France	3	0	1	3	4		0	0	0	0	0	0	1	0	0	0	0	0	0	0	0	0	1	0	0	0	0	0	1	0	0
14.53333	1	3	6	6	6	6	7	3	4	3	3	3	0	0		2		France	3	0	1	3	4	2	0	0	0	0	0	0	1	0	0	0	0	0	0	0	0	0	1	0	0	0	0	0	1	0	0
7.416667	2	3			2		1	2								6		France	1	0	0	1	1		1	0	0	0	0	0	0	0	0	0	0	0	0	1	0	0	0	0	0	0	1	0	0	0	0
12.15	2	3		4	8	6	1	1		5	5	5	0	0		7		France	1	0	0	1	1		1	0	0	0	0	0	0	0	0	0	0	0	0	1	0	0	0	0	0	0	1	0	0	0	0
11.66667	1	5	0	0	0	1	4	0	1	5	3	2	0	0		1		France	2	0	1	3	4	0	0	0	0	1	0	0	0	0	0	0	0	0	0	0	0	0	1	0	0	0	0	1	0	0	0
13.18333	2	3	0	3	5	7	7	1	4				0	0		5		France	3	0	1	3	4	2	0	0	0	0	0	0	1	0	0	0	0	0	0	0	0	0	1	0	0	0	0	0	1	0	0
9.566667	2	3	5	3	5	5	7	2	4	3	2	3	1	0		8		France	3	0	1	3	4	2	0	0	0	0	0	0	1	0	0	0	0	0	0	0	0	0	1	0	0	0	0	0	1	0	0
11.25	2	3	2	1	7	7	3	0	4	4			0	0		2		France	2	0	1	3	3	2	0	0	1	0	0	0	0	0	0	0	0	0	0	0	0	1	0	0	0	0	0	1	0	0	0
853.8833	2	2	0	0	0	0	4	0								7		France	2	0	1	3	4		0	0	0	1	0	0	0	0	0	0	0	0	0	0	0	0	1	0	0	0	0	1	0	0	0
13.45	1	3	7	5	6	7	11	1	2	3	1	2	0	0		3		France	5	1	0	4	5	0	0	0	0	0	0	0	0	0	0	0	1	0	0	0	0	0	0	1	0	0	0	0	0	0	1
5.716667	2	3	8	7	7	8	6	1					0	0		6		France	3	0	1	3	3		0	0	0	0	0	1	0	0	0	0	0	0	0	0	0	1	0	0	0	0	0	0	1	0	0
9.683333	2	3	3	3	5	4	11	1								6		France	5	1	0	4	5		0	0	0	0	0	0	0	0	0	0	1	0	0	0	0	0	0	1	0	0	0	0	0	0	1
8.4	2	3	5	5	5	5	2	2	4				0	0		6		France	2	0	1	2	2	2	0	1	0	0	0	0	0	0	0	0	0	0	0	0	1	0	0	0	0	0	0	1	0	0	0
13.25	2	5	5	2	5	7	6	1	4		3	3	0	0		2		France	3	0	1	3	3	2	0	0	0	0	0	1	0	0	0	0	0	0	0	0	0	1	0	0	0	0	0	0	1	0	0
10.4	2	1	5	5	5	5	6	0	5	2	2	1	0	0		4		France	3	0	1	3	3	2	0	0	0	0	0	1	0	0	0	0	0	0	0	0	0	1	0	0	0	0	0	0	1	0	0
12.31667	2	1					4	0		5	3		0	1		7		France	2	0	1	3	4		0	0	0	1	0	0	0	0	0	0	0	0	0	0	0	0	1	0	0	0	0	1	0	0	0
7.2	2	3	4	4	5	6	9	1					0	0		4		France	4	1	0	5	6		0	0	0	0	0	0	0	0	1	0	0	0	0	0	0	0	0	0	1	0	0	0	0	1	0
8.166667	2	3	3	5	4	6	4	1	5	4		3	0	0		2		France	2	0	1	3	4	2	0	0	0	1	0	0	0	0	0	0	0	0	0	0	0	0	1	0	0	0	0	1	0	0	0
13.88333	2	5	6	5		7	9	1	6		5		0	0		2		France	4	1	0	5	6	2	0	0	0	0	0	0	0	0	1	0	0	0	0	0	0	0	0	0	1	0	0	0	0	1	0
5.333333	2	5				2	6	0					0	0		5		France	3	0	1	3	3		0	0	0	0	0	1	0	0	0	0	0	0	0	0	0	1	0	0	0	0	0	0	1	0	0
2.3	2	2	6	6	6	6	11	0					0	0		6		France	5	1	0	4	5		0	0	0	0	0	0	0	0	0	0	1	0	0	0	0	0	0	1	0	0	0	0	0	0	1
14.61667	2	5				6	1	1	5				0	0		2		France	1	0	0	1	1	2	1	0	0	0	0	0	0	0	0	0	0	0	0	1	0	0	0	0	0	0	1	0	0	0	0
3.116667	2	3					6	0								4		France	3	0	1	3	3		0	0	0	0	0	1	0	0	0	0	0	0	0	0	0	1	0	0	0	0	0	0	1	0	0
822.5833	2	2	0	0	0	0	11	0		1	1	1	0	0		1		France	5	1	0	4	5		0	0	0	0	0	0	0	0	0	0	1	0	0	0	0	0	0	1	0	0	0	0	0	0	1
2.966667	1	3	4	7	5	4	7	1	4	2	2	4	0	1		3		France	3	0	1	3	4	2	0	0	0	0	0	0	1	0	0	0	0	0	0	0	0	0	1	0	0	0	0	0	1	0	0
7.7	1	2					13	1	2			1	0	0		4		France	5	1	0	5	7	0	0	0	0	0	0	0	0	0	0	0	0	0	1	0	0	0	0	0	0	1	0	0	0	0	1
19.76667	2	5		0		5	3	1	1	4			0	0		2		France	2	0	1	3	3	0	0	0	1	0	0	0	0	0	0	0	0	0	0	0	0	1	0	0	0	0	0	1	0	0	0
9.916667	2	5	0	0			1	1	4				0	0		6		France	1	0	0	1	1	2	1	0	0	0	0	0	0	0	0	0	0	0	0	1	0	0	0	0	0	0	1	0	0	0	0
4.833333	2	5	5	4	5	5	5	1	4	3	3	3	0	1		7		France	3	0	1	2	2	2	0	0	0	0	1	0	0	0	0	0	0	0	0	0	1	0	0	0	0	0	0	0	1	0	0
6.716667	2	5	5	5	5	5	4	1	4	3	3	3	0	0		3		France	2	0	1	3	4	2	0	0	0	1	0	0	0	0	0	0	0	0	0	0	0	0	1	0	0	0	0	1	0	0	0
7.2	2	3					1	1					0	0		8		France	1	0	0	1	1		1	0	0	0	0	0	0	0	0	0	0	0	0	1	0	0	0	0	0	0	1	0	0	0	0
6.333333	2	2					10	0								8		France	4	1	0	5	7		0	0	0	0	0	0	0	0	0	1	0	0	0	0	0	0	0	0	0	1	0	0	0	1	0
14.33333	2	2	4	3	5	5	4	2	1				0	0		2		France	2	0	1	3	4	0	0	0	0	1	0	0	0	0	0	0	0	0	0	0	0	0	1	0	0	0	0	1	0	0	0
7.966667	2	3		0			7	1	1				0	0		2		France	3	0	1	3	4	0	0	0	0	0	0	0	1	0	0	0	0	0	0	0	0	0	1	0	0	0	0	0	1	0	0
10.16667	2	5	8	5	5	5	7	1	7	3	3	3	0	0		3		France	3	0	1	3	4	7	0	0	0	0	0	0	1	0	0	0	0	0	0	0	0	0	1	0	0	0	0	0	1	0	0
13.61667	2	2	6	6	8		8	1								3		France	4	1	0	4	5		0	0	0	0	0	0	0	1	0	0	0	0	0	0	0	0	0	1	0	0	0	0	0	1	0
2.4	2	3	5	5	5	5	4	2		3	3	3	0	0		6		France	2	0	1	3	4		0	0	0	1	0	0	0	0	0	0	0	0	0	0	0	0	1	0	0	0	0	1	0	0	0
10.41667	2	5	0	0	7	6	1	0					0	1		8		France	1	0	0	1	1		1	0	0	0	0	0	0	0	0	0	0	0	0	1	0	0	0	0	0	0	1	0	0	0	0
7.25	2	1					10	0								7		France	4	1	0	5	7		0	0	0	0	0	0	0	0	0	1	0	0	0	0	0	0	0	0	0	1	0	0	0	1	0
4.816667	1	3	4	2	4	2	11	1	3	5	1	2	0	0		3		France	5	1	0	4	5	1	0	0	0	0	0	0	0	0	0	0	1	0	0	0	0	0	0	1	0	0	0	0	0	0	1
6.466667	2	2	5	4	4	6	4	0	4				0	0		7		France	2	0	1	3	4	2	0	0	0	1	0	0	0	0	0	0	0	0	0	0	0	0	1	0	0	0	0	1	0	0	0
8.016667	2	2	5	1	5	5	4	0	2				0	1		5		France	2	0	1	3	4	0	0	0	0	1	0	0	0	0	0	0	0	0	0	0	0	0	1	0	0	0	0	1	0	0	0
8.75	2	5	5	0			5	3	1	2		2	0	0		6		France	3	0	1	2	2	0	0	0	0	0	1	0	0	0	0	0	0	0	0	0	1	0	0	0	0	0	0	0	1	0	0
8	2	5	2	2	1	1	5	1	4				0	0		4		France	3	0	1	2	2	2	0	0	0	0	1	0	0	0	0	0	0	0	0	0	1	0	0	0	0	0	0	0	1	0	0
7.266667	2	2	0	0	0	5	12	0	4		2		0	0		6		France	5	1	0	5	6	2	0	0	0	0	0	0	0	0	0	0	0	1	0	0	0	0	0	0	1	0	0	0	0	0	1
7.766667	2	1	6	6	6	6	11	2	3	4	2	2	0	0		4		France	5	1	0	4	5	1	0	0	0	0	0	0	0	0	0	0	1	0	0	0	0	0	0	1	0	0	0	0	0	0	1
3.083333	2	3	6	6	6	6	4	2	6	3	3	3	0	0		6		France	2	0	1	3	4	2	0	0	0	1	0	0	0	0	0	0	0	0	0	0	0	0	1	0	0	0	0	1	0	0	0
10.71667	2	5	5		5	6	4	1	4	3		4	0	0		6		France	2	0	1	3	4	2	0	0	0	1	0	0	0	0	0	0	0	0	0	0	0	0	1	0	0	0	0	1	0	0	0
7.683333	2	3	4	4	6	6	13	2				1	0	0		4		France	5	1	0	5	7		0	0	0	0	0	0	0	0	0	0	0	0	1	0	0	0	0	0	0	1	0	0	0	0	1
6	2	3	6	5	9	3	3	3	4	5	5	5	0	0		3		France	2	0	1	3	3	2	0	0	1	0	0	0	0	0	0	0	0	0	0	0	0	1	0	0	0	0	0	1	0	0	0
12.15	2	5	2		8	8	1	1					0	0		2		France	1	0	0	1	1		1	0	0	0	0	0	0	0	0	0	0	0	0	1	0	0	0	0	0	0	1	0	0	0	0
9.133333	1	5		5		6	2	0	4				0	0		2		France	2	0	1	2	2	2	0	1	0	0	0	0	0	0	0	0	0	0	0	0	1	0	0	0	0	0	0	1	0	0	0
11.21667	2	3	5	5	5	6	5	2	6	3	4	3	0	0		3		France	3	0	1	2	2	2	0	0	0	0	1	0	0	0	0	0	0	0	0	0	1	0	0	0	0	0	0	0	1	0	0
12.61667	2	5					4	1					0	0		4		France	2	0	1	3	4		0	0	0	1	0	0	0	0	0	0	0	0	0	0	0	0	1	0	0	0	0	1	0	0	0
2.483333	1	2	8	10	9	10	8	1	6	4	4	5	0	0		5		France	4	1	0	4	5	2	0	0	0	0	0	0	0	1	0	0	0	0	0	0	0	0	0	1	0	0	0	0	0	1	0
2.7	2	2	5	5	5	5	11	2	5	3	3	3	0	0		8		France	5	1	0	4	5	2	0	0	0	0	0	0	0	0	0	0	1	0	0	0	0	0	0	1	0	0	0	0	0	0	1
11.9	2	3	2	2	6	5	7	1	2				0	0		5		France	3	0	1	3	4	0	0	0	0	0	0	0	1	0	0	0	0	0	0	0	0	0	1	0	0	0	0	0	1	0	0
7.933333	2	5		0		5	2	1	1			2	0	0		1		France	2	0	1	2	2	0	0	1	0	0	0	0	0	0	0	0	0	0	0	0	1	0	0	0	0	0	0	1	0	0	0
2.216667	2	2	5	5	5	5	12	2	6				0	0		6		France	5	1	0	5	6	2	0	0	0	0	0	0	0	0	0	0	0	1	0	0	0	0	0	0	1	0	0	0	0	0	1
10.8	1	5	3	4		0	5	1	1	4			0	0		3		France	3	0	1	2	2	0	0	0	0	0	1	0	0	0	0	0	0	0	0	0	1	0	0	0	0	0	0	0	1	0	0
12.06667	2	5	5	2	6	7	8	0	1	5		2	0	0		2		France	4	1	0	4	5	0	0	0	0	0	0	0	0	1	0	0	0	0	0	0	0	0	0	1	0	0	0	0	0	1	0
10.88333	2	2	6	3	5	9	1	0					0	0		6		France	1	0	0	1	1		1	0	0	0	0	0	0	0	0	0	0	0	0	1	0	0	0	0	0	0	1	0	0	0	0
10.38333	2	5	5	5		7	1	0					0	0		3		France	1	0	0	1	1		1	0	0	0	0	0	0	0	0	0	0	0	0	1	0	0	0	0	0	0	1	0	0	0	0
1.916667	2	2					7	3					0	0		8		France	3	0	1	3	4		0	0	0	0	0	0	1	0	0	0	0	0	0	0	0	0	1	0	0	0	0	0	1	0	0
13.2	1	5	5	5	7	9	1	1					0	0		8		France	1	0	0	1	1		1	0	0	0	0	0	0	0	0	0	0	0	0	1	0	0	0	0	0	0	1	0	0	0	0
16.03333	1	5	5	3	3	10	9	1	4	5	3	3	0	0		3		France	4	1	0	5	6	2	0	0	0	0	0	0	0	0	1	0	0	0	0	0	0	0	0	0	1	0	0	0	0	1	0
6.966667	1	2	5	5	5	5	10	2					0	0		2		France	4	1	0	5	7		0	0	0	0	0	0	0	0	0	1	0	0	0	0	0	0	0	0	0	1	0	0	0	1	0
13.85	1	5	3	8	0	0	4	2	1	4			0	0		5		France	2	0	1	3	4	0	0	0	0	1	0	0	0	0	0	0	0	0	0	0	0	0	1	0	0	0	0	1	0	0	0
21.88333	2	5	4	5	8	2	3	2	6	4			0	0		4		France	2	0	1	3	3	2	0	0	1	0	0	0	0	0	0	0	0	0	0	0	0	1	0	0	0	0	0	1	0	0	0
7.033333	2	5	4	4	5	5	4	1					0	0		2		France	2	0	1	3	4		0	0	0	1	0	0	0	0	0	0	0	0	0	0	0	0	1	0	0	0	0	1	0	0	0
11.11667	2	5	9	7	9	7	2	2	4	4			1	1		6		France	2	0	1	2	2	2	0	1	0	0	0	0	0	0	0	0	0	0	0	0	1	0	0	0	0	0	0	1	0	0	0
5.85	2	5	1	0		7	1	2	6				0	0		8		France	1	0	0	1	1	2	1	0	0	0	0	0	0	0	0	0	0	0	0	1	0	0	0	0	0	0	1	0	0	0	0
9.85	2	5	0	5		0	1	0					0	0		4		France	1	0	0	1	1		1	0	0	0	0	0	0	0	0	0	0	0	0	1	0	0	0	0	0	0	1	0	0	0	0
14.55	2	2	4				9	1					0	0		3		France	4	1	0	5	6		0	0	0	0	0	0	0	0	1	0	0	0	0	0	0	0	0	0	1	0	0	0	0	1	0
1.483333	2	2	5	5	5	5	1	2	6	3	3	4	0	0		2		France	1	0	0	1	1	2	1	0	0	0	0	0	0	0	0	0	0	0	0	1	0	0	0	0	0	0	1	0	0	0	0
6.65	2	5	6	0	10	10	4	3	1	5	1	1	0	1		2		France	2	0	1	3	4	0	0	0	0	1	0	0	0	0	0	0	0	0	0	0	0	0	1	0	0	0	0	1	0	0	0
8.133333	2	5	8	7	6	7	3	1					0	0		4		France	2	0	1	3	3		0	0	1	0	0	0	0	0	0	0	0	0	0	0	0	1	0	0	0	0	0	1	0	0	0
16.76667	1	1	3	0	6	9	11	0	2				0	1		2		France	5	1	0	4	5	0	0	0	0	0	0	0	0	0	0	0	1	0	0	0	0	0	0	1	0	0	0	0	0	0	1
19.21667	1	3	5	4		3	12	1	1				0	0		6		France	5	1	0	5	6	0	0	0	0	0	0	0	0	0	0	0	0	1	0	0	0	0	0	0	1	0	0	0	0	0	1
7.316667	1	5	7	7	6	7	9	1	4				0	0		4		France	4	1	0	5	6	2	0	0	0	0	0	0	0	0	1	0	0	0	0	0	0	0	0	0	1	0	0	0	0	1	0
9.516667	2	5	3	3		1	8	0					0	0		6		France	4	1	0	4	5		0	0	0	0	0	0	0	1	0	0	0	0	0	0	0	0	0	1	0	0	0	0	0	1	0
6.8	1	3	8	1	5	7	11	1	4				0	0		2		France	5	1	0	4	5	2	0	0	0	0	0	0	0	0	0	0	1	0	0	0	0	0	0	1	0	0	0	0	0	0	1
6.8	2	5	0	0		1	1	1	3	5	1	1				2		France	1	0	0	1	1	1	1	0	0	0	0	0	0	0	0	0	0	0	0	1	0	0	0	0	0	0	1	0	0	0	0
7.916667	2	5					9	1					0	0		8		France	4	1	0	5	6		0	0	0	0	0	0	0	0	1	0	0	0	0	0	0	0	0	0	1	0	0	0	0	1	0
12.03333	2	2	5	5	6	5	4	0					0	0		7		France	2	0	1	3	4		0	0	0	1	0	0	0	0	0	0	0	0	0	0	0	0	1	0	0	0	0	1	0	0	0
5.716667	2	5	1	1	1	1	2	1	3	4	2	2	0	0		2		France	2	0	1	2	2	1	0	1	0	0	0	0	0	0	0	0	0	0	0	0	1	0	0	0	0	0	0	1	0	0	0
17.25	2	5	4	0	4	6	2	3	1	5	3	1	0	1		6		France	2	0	1	2	2	0	0	1	0	0	0	0	0	0	0	0	0	0	0	0	1	0	0	0	0	0	0	1	0	0	0
10.21667	1	5	3	2	9	7	1	1	4	4	3		0	0		4		France	1	0	0	1	1	2	1	0	0	0	0	0	0	0	0	0	0	0	0	1	0	0	0	0	0	0	1	0	0	0	0
10.06667	1	3	3	3	6	7	9	2	4	2	2	2	0	0		6		France	4	1	0	5	6	2	0	0	0	0	0	0	0	0	1	0	0	0	0	0	0	0	0	0	1	0	0	0	0	1	0
3.85	2	2	5	5	5	5	9	0					0	0		7		France	4	1	0	5	6		0	0	0	0	0	0	0	0	1	0	0	0	0	0	0	0	0	0	1	0	0	0	0	1	0
4.433333	2	5	7	7	8	10	5	2				3	0	0		6		France	3	0	1	2	2		0	0	0	0	1	0	0	0	0	0	0	0	0	0	1	0	0	0	0	0	0	0	1	0	0
10.76667	2	5				1	4	1					0	0		4		France	2	0	1	3	4		0	0	0	1	0	0	0	0	0	0	0	0	0	0	0	0	1	0	0	0	0	1	0	0	0
6.283333	2	5	6	5	6	7	5	1	7				0	0		2		France	3	0	1	2	2	7	0	0	0	0	1	0	0	0	0	0	0	0	0	0	1	0	0	0	0	0	0	0	1	0	0
13.13333	2	3	0	0	0	0	10	1	1	4	2	2	0	0		4		France	4	1	0	5	7	0	0	0	0	0	0	0	0	0	0	1	0	0	0	0	0	0	0	0	0	1	0	0	0	1	0
8.75	2	5	6	4		7	8	1	4	4			0	0		2		France	4	1	0	4	5	2	0	0	0	0	0	0	0	1	0	0	0	0	0	0	0	0	0	1	0	0	0	0	0	1	0
8.15	2	3	8				7	0					0	0		6		France	3	0	1	3	4		0	0	0	0	0	0	1	0	0	0	0	0	0	0	0	0	1	0	0	0	0	0	1	0	0
11.25	2	5	5	1	4	1	2	1	4	4	3	3	0	0		6		France	2	0	1	2	2	2	0	1	0	0	0	0	0	0	0	0	0	0	0	0	1	0	0	0	0	0	0	1	0	0	0
1.933333	2	5	5	6	5	6	5	3	6	5	4	5	1	0		8		France	3	0	1	2	2	2	0	0	0	0	1	0	0	0	0	0	0	0	0	0	1	0	0	0	0	0	0	0	1	0	0
9.433333	1	5	2	0		4	8	0	4				0	0		7		France	4	1	0	4	5	2	0	0	0	0	0	0	0	1	0	0	0	0	0	0	0	0	0	1	0	0	0	0	0	1	0
8.866667	2	5	3	3	0	3	5	1	7	5		4	0	0		4		France	3	0	1	2	2	7	0	0	0	0	1	0	0	0	0	0	0	0	0	0	1	0	0	0	0	0	0	0	1	0	0
5.716667	2	3		0		6	11	1					0	0		6		France	5	1	0	4	5		0	0	0	0	0	0	0	0	0	0	1	0	0	0	0	0	0	1	0	0	0	0	0	0	1
9.016667	2	2	5	6	5	7	6	0	4	1	4	3	0	0		2		France	3	0	1	3	3	2	0	0	0	0	0	1	0	0	0	0	0	0	0	0	0	1	0	0	0	0	0	0	1	0	0
7.416667	2	5	0	0	0	0	5	1	4	4	1	1	0	0		3		France	3	0	1	2	2	2	0	0	0	0	1	0	0	0	0	0	0	0	0	0	1	0	0	0	0	0	0	0	1	0	0
12.33333	1	3	5	5	5	5	10	2	4							6		France	4	1	0	5	7	2	0	0	0	0	0	0	0	0	0	1	0	0	0	0	0	0	0	0	0	1	0	0	0	1	0
10.13333	2	5	8	8	1	1	7	0	4	5			0	0		4		France	3	0	1	3	4	2	0	0	0	0	0	0	1	0	0	0	0	0	0	0	0	0	1	0	0	0	0	0	1	0	0
10	2	5	6	5	5	1	5	1	4	4			0	0		3		France	3	0	1	2	2	2	0	0	0	0	1	0	0	0	0	0	0	0	0	0	1	0	0	0	0	0	0	0	1	0	0
8.2	1	3	6	5	1	1	1	0	5	4	2	2	0	0		4		France	1	0	0	1	1	2	1	0	0	0	0	0	0	0	0	0	0	0	0	1	0	0	0	0	0	0	1	0	0	0	0
4.65	1	5	1	2	1	1	3	0					0	0		4		France	2	0	1	3	3		0	0	1	0	0	0	0	0	0	0	0	0	0	0	0	1	0	0	0	0	0	1	0	0	0
10.81667	2	2	0	0		0	1	1	4	3	3	3	0	0		5		France	1	0	0	1	1	2	1	0	0	0	0	0	0	0	0	0	0	0	0	1	0	0	0	0	0	0	1	0	0	0	0
6.316667	2	5	6	4		8	5	0					0	0		7		France	3	0	1	2	2		0	0	0	0	1	0	0	0	0	0	0	0	0	0	1	0	0	0	0	0	0	0	1	0	0
9.983333	2	5	5	3	3	8	4	0	4				0	1		4		France	2	0	1	3	4	2	0	0	0	1	0	0	0	0	0	0	0	0	0	0	0	0	1	0	0	0	0	1	0	0	0
10.18333	2	5	4	0	3	3	3	1	4	4			1	1		5		France	2	0	1	3	3	2	0	0	1	0	0	0	0	0	0	0	0	0	0	0	0	1	0	0	0	0	0	1	0	0	0
5.516667	2	5	6	3	8	7	5	0	6		4	4	0	1		4		France	3	0	1	2	2	2	0	0	0	0	1	0	0	0	0	0	0	0	0	0	1	0	0	0	0	0	0	0	1	0	0
6.533333	1	5	5	5	5	5	2	1	4	3	3	3	0	0		2		France	2	0	1	2	2	2	0	1	0	0	0	0	0	0	0	0	0	0	0	0	1	0	0	0	0	0	0	1	0	0	0
10.61667	2	5	0	0	0	0	4	0					0	1		7		France	2	0	1	3	4		0	0	0	1	0	0	0	0	0	0	0	0	0	0	0	0	1	0	0	0	0	1	0	0	0
6.55	1	2	5	3		2	12	0	1	5	1	1	0	0		6		France	5	1	0	5	6	0	0	0	0	0	0	0	0	0	0	0	0	1	0	0	0	0	0	0	1	0	0	0	0	0	1
4.533333	2	3	5	4	5	5	1	1	3	3	4	3	0	0		8		France	1	0	0	1	1	1	1	0	0	0	0	0	0	0	0	0	0	0	0	1	0	0	0	0	0	0	1	0	0	0	0
8.6	1	3	7	0		10	12	1	1	4	1	1	0	0		6		France	5	1	0	5	6	0	0	0	0	0	0	0	0	0	0	0	0	1	0	0	0	0	0	0	1	0	0	0	0	0	1
6.966667	2	5	5	4	7	6	1	0	6				0	0		4		France	1	0	0	1	1	2	1	0	0	0	0	0	0	0	0	0	0	0	0	1	0	0	0	0	0	0	1	0	0	0	0
11.8	1	3	1	2	2	2	7	0					0	0		6		France	3	0	1	3	4		0	0	0	0	0	0	1	0	0	0	0	0	0	0	0	0	1	0	0	0	0	0	1	0	0
10.4	2	3	0	0	0	0	2	2	4				0	0		7		France	2	0	1	2	2	2	0	1	0	0	0	0	0	0	0	0	0	0	0	0	1	0	0	0	0	0	0	1	0	0	0
5.316667	2	3	0	0	5	7	1	2	4							2		France	1	0	0	1	1	2	1	0	0	0	0	0	0	0	0	0	0	0	0	1	0	0	0	0	0	0	1	0	0	0	0
14.78333	1	5	4	6		3	8	2	6	4			0	0		4		France	4	1	0	4	5	2	0	0	0	0	0	0	0	1	0	0	0	0	0	0	0	0	0	1	0	0	0	0	0	1	0
17.58333	1	5	3	0	0	0	3	0	4		1	1	0	0		6		France	2	0	1	3	3	2	0	0	1	0	0	0	0	0	0	0	0	0	0	0	0	1	0	0	0	0	0	1	0	0	0
10.05	2	5	6	4	5	5	4	0					0	0		4		France	2	0	1	3	4		0	0	0	1	0	0	0	0	0	0	0	0	0	0	0	0	1	0	0	0	0	1	0	0	0
7.733333	2	5	6		6	6	8	0								6		France	4	1	0	4	5		0	0	0	0	0	0	0	1	0	0	0	0	0	0	0	0	0	1	0	0	0	0	0	1	0
2.733333	2	3					4	2	4							8		France	2	0	1	3	4	2	0	0	0	1	0	0	0	0	0	0	0	0	0	0	0	0	1	0	0	0	0	1	0	0	0
6.733333	2	5	9	9	9	9	5	3					0	0		4		France	3	0	1	2	2		0	0	0	0	1	0	0	0	0	0	0	0	0	0	1	0	0	0	0	0	0	0	1	0	0
18.8	2	3				5	7	0		5	2	2	0	1		4		France	3	0	1	3	4		0	0	0	0	0	0	1	0	0	0	0	0	0	0	0	0	1	0	0	0	0	0	1	0	0
14.33333	2	5	5	6		7	7	1	7	4	4	4	0	0		4		France	3	0	1	3	4	7	0	0	0	0	0	0	1	0	0	0	0	0	0	0	0	0	1	0	0	0	0	0	1	0	0
4.9	2	3				5	1	0					0	0		7		France	1	0	0	1	1		1	0	0	0	0	0	0	0	0	0	0	0	0	1	0	0	0	0	0	0	1	0	0	0	0
8.533333	2	2	3	3	3	3	7	0	4				0	0		8		France	3	0	1	3	4	2	0	0	0	0	0	0	1	0	0	0	0	0	0	0	0	0	1	0	0	0	0	0	1	0	0
8.116667	1	5	0	6		0	5	2	6	4	3	3	0	0		6		France	3	0	1	2	2	2	0	0	0	0	1	0	0	0	0	0	0	0	0	0	1	0	0	0	0	0	0	0	1	0	0
8.483333	2	5	5	5	5	0	1	1	6	4		2	0	0		4		France	1	0	0	1	1	2	1	0	0	0	0	0	0	0	0	0	0	0	0	1	0	0	0	0	0	0	1	0	0	0	0
9.85	1	5	5	0	3	3	3	2	4	4	1	1	0	0		6		France	2	0	1	3	3	2	0	0	1	0	0	0	0	0	0	0	0	0	0	0	0	1	0	0	0	0	0	1	0	0	0
8.766667	2	5		0		0	6	0	7				0	0		5		France	3	0	1	3	3	7	0	0	0	0	0	1	0	0	0	0	0	0	0	0	0	1	0	0	0	0	0	0	1	0	0
7.5	2	5	5	6	7	6	6	1	7	5			0	0		6		France	3	0	1	3	3	7	0	0	0	0	0	1	0	0	0	0	0	0	0	0	0	1	0	0	0	0	0	0	1	0	0
5.733333	2	2	3	4	7	5	10	2	4	4	1	2	0	0		4		France	4	1	0	5	7	2	0	0	0	0	0	0	0	0	0	1	0	0	0	0	0	0	0	0	0	1	0	0	0	1	0
554.5833	2	5	2	2	3	4	2	0					0	0		2		France	2	0	1	2	2		0	1	0	0	0	0	0	0	0	0	0	0	0	0	1	0	0	0	0	0	0	1	0	0	0
9.133333	1	5	2	0	4	2	5	1	1	5	1	2	0	1		2		France	3	0	1	2	2	0	0	0	0	0	1	0	0	0	0	0	0	0	0	0	1	0	0	0	0	0	0	0	1	0	0
9.5	2	5	5	4	6		1	1	4				0	1		4		France	1	0	0	1	1	2	1	0	0	0	0	0	0	0	0	0	0	0	0	1	0	0	0	0	0	0	1	0	0	0	0
14.78333	1	5	6	4	3	0	4	1	4	4	2	2	1	0		4		France	2	0	1	3	4	2	0	0	0	1	0	0	0	0	0	0	0	0	0	0	0	0	1	0	0	0	0	1	0	0	0
13.43333	1	5	1	0	7	6	8	0	1	4	2	2	0	0		1		France	4	1	0	4	5	0	0	0	0	0	0	0	0	1	0	0	0	0	0	0	0	0	0	1	0	0	0	0	0	1	0
14.4	2	5	4	5		5	9	0	4	4	1	2	0	0		5		France	4	1	0	5	6	2	0	0	0	0	0	0	0	0	1	0	0	0	0	0	0	0	0	0	1	0	0	0	0	1	0
5.133333	2	3	8	5	8	9	2	0			4	4	0	0		4		France	2	0	1	2	2		0	1	0	0	0	0	0	0	0	0	0	0	0	0	1	0	0	0	0	0	0	1	0	0	0
7.866667	2	5	5	5	8	8	6	0	6				0	1		2		France	3	0	1	3	3	2	0	0	0	0	0	1	0	0	0	0	0	0	0	0	0	1	0	0	0	0	0	0	1	0	0
13.26667	2	5	4	6	1	2	9	1					1	0		2		France	4	1	0	5	6		0	0	0	0	0	0	0	0	1	0	0	0	0	0	0	0	0	0	1	0	0	0	0	1	0
5.216667	2	5				3	2	1	4	3	4	4	0	1		8		France	2	0	1	2	2	2	0	1	0	0	0	0	0	0	0	0	0	0	0	0	1	0	0	0	0	0	0	1	0	0	0
18.95	2	5	2	3	3	3	2	1	5	3	2	1	0	0		4		France	2	0	1	2	2	2	0	1	0	0	0	0	0	0	0	0	0	0	0	0	1	0	0	0	0	0	0	1	0	0	0
11	1	5	5	0	7	9	1	1		4	2	2	0	0		1		France	1	0	0	1	1		1	0	0	0	0	0	0	0	0	0	0	0	0	1	0	0	0	0	0	0	1	0	0	0	0
6.266667	2	5	5	2	2	5	5	0	6	3	3	3	0	0		5		France	3	0	1	2	2	2	0	0	0	0	1	0	0	0	0	0	0	0	0	0	1	0	0	0	0	0	0	0	1	0	0
4.933333	2	3	5	4	7	9	10	1	1	5	1	2	0	0		99		France	4	1	0	5	7	0	0	0	0	0	0	0	0	0	0	1	0	0	0	0	0	0	0	0	0	1	0	0	0	1	0
8.933333	2	5	2	5			6	1	4				0	0		3		France	3	0	1	3	3	2	0	0	0	0	0	1	0	0	0	0	0	0	0	0	0	1	0	0	0	0	0	0	1	0	0
25.91667	2	5	2	3	1	1	5	2	7	4			0	0		4		France	3	0	1	2	2	7	0	0	0	0	1	0	0	0	0	0	0	0	0	0	1	0	0	0	0	0	0	0	1	0	0
4	2	3	7	4	7	8	1	2	5	4	4	4	0	0		2		France	1	0	0	1	1	2	1	0	0	0	0	0	0	0	0	0	0	0	0	1	0	0	0	0	0	0	1	0	0	0	0
8.533333	2	5	7	7	8	8	5	2	7	4	3	3	0	0		4		France	3	0	1	2	2	7	0	0	0	0	1	0	0	0	0	0	0	0	0	0	1	0	0	0	0	0	0	0	1	0	0
8.483333	2	5			1		7	1					0	0		8		France	3	0	1	3	4		0	0	0	0	0	0	1	0	0	0	0	0	0	0	0	0	1	0	0	0	0	0	1	0	0
10.53333	2	5	6	2	6	3	2	1		5	2	1	0	0		2		France	2	0	1	2	2		0	1	0	0	0	0	0	0	0	0	0	0	0	0	1	0	0	0	0	0	0	1	0	0	0
13.51667	2	3	0	1	5		4	1	4	3	3		0	1		6		France	2	0	1	3	4	2	0	0	0	1	0	0	0	0	0	0	0	0	0	0	0	0	1	0	0	0	0	1	0	0	0
13.53333	2	5	5	6		7	3	0	5				0	0		6		France	2	0	1	3	3	2	0	0	1	0	0	0	0	0	0	0	0	0	0	0	0	1	0	0	0	0	0	1	0	0	0
12.35	2	3	6	7	5	5	8	1		5	3	2	0	0		4		France	4	1	0	4	5		0	0	0	0	0	0	0	1	0	0	0	0	0	0	0	0	0	1	0	0	0	0	0	1	0
7.633333	2	3	2	2	2	2	10	1	5				0	0		6		France	4	1	0	5	7	2	0	0	0	0	0	0	0	0	0	1	0	0	0	0	0	0	0	0	0	1	0	0	0	1	0
8.483333	2	5	2	0	3	4	3	0					0	0		8		France	2	0	1	3	3		0	0	1	0	0	0	0	0	0	0	0	0	0	0	0	1	0	0	0	0	0	1	0	0	0
4.533333	1	5	5	3	7	7	3	1								1		France	2	0	1	3	3		0	0	1	0	0	0	0	0	0	0	0	0	0	0	0	1	0	0	0	0	0	1	0	0	0
6.683333	1	3					10	2	4							8		France	4	1	0	5	7	2	0	0	0	0	0	0	0	0	0	1	0	0	0	0	0	0	0	0	0	1	0	0	0	1	0
28.9	2	5	0	0	5	5	7	1	5				0	0		2		France	3	0	1	3	4	2	0	0	0	0	0	0	1	0	0	0	0	0	0	0	0	0	1	0	0	0	0	0	1	0	0
10.51667	2	5	5	0		9	7	1	4	4		3	0	0		2		France	3	0	1	3	4	2	0	0	0	0	0	0	1	0	0	0	0	0	0	0	0	0	1	0	0	0	0	0	1	0	0
11.68333	2	5	7	6		5	4	1	3				0	0		4		France	2	0	1	3	4	1	0	0	0	1	0	0	0	0	0	0	0	0	0	0	0	0	1	0	0	0	0	1	0	0	0
9.8	1	5	5	5		10	1	0	1	5	1	1	0	0		2		France	1	0	0	1	1	0	1	0	0	0	0	0	0	0	0	0	0	0	0	1	0	0	0	0	0	0	1	0	0	0	0
3.416667	2	3	5	6	5	5	8	2	4	3	3	3				6		France	4	1	0	4	5	2	0	0	0	0	0	0	0	1	0	0	0	0	0	0	0	0	0	1	0	0	0	0	0	1	0
8.566667	1	5	5	5	8	8	2	1	4	4	5	5	0	0		7		France	2	0	1	2	2	2	0	1	0	0	0	0	0	0	0	0	0	0	0	0	1	0	0	0	0	0	0	1	0	0	0
10.1	2	5	5	4	4	2	1	1	1	5			0	0		4		France	1	0	0	1	1	0	1	0	0	0	0	0	0	0	0	0	0	0	0	1	0	0	0	0	0	0	1	0	0	0	0
39.85	2	3	4	0	0	0	6	1					0	0		1		France	3	0	1	3	3		0	0	0	0	0	1	0	0	0	0	0	0	0	0	0	1	0	0	0	0	0	0	1	0	0
8.966667	2	5	7	5	6	4	9	1	4	4	2	3	0	0		4		France	4	1	0	5	6	2	0	0	0	0	0	0	0	0	1	0	0	0	0	0	0	0	0	0	1	0	0	0	0	1	0
13.28333	2	5					4	0					0	0		8		France	2	0	1	3	4		0	0	0	1	0	0	0	0	0	0	0	0	0	0	0	0	1	0	0	0	0	1	0	0	0
7.9	1	3	0	0	5	6	9	1	1	5	1	1	0	0		2		France	4	1	0	5	6	0	0	0	0	0	0	0	0	0	1	0	0	0	0	0	0	0	0	0	1	0	0	0	0	1	0
5.683333	2	2	2	5		4	13	0	4				0	0		4		France	5	1	0	5	7	2	0	0	0	0	0	0	0	0	0	0	0	0	1	0	0	0	0	0	0	1	0	0	0	0	1
11.31667	2	5	6	2	8	9	4	1	4	4	3	2	0	0		8		France	2	0	1	3	4	2	0	0	0	1	0	0	0	0	0	0	0	0	0	0	0	0	1	0	0	0	0	1	0	0	0
12.41667	2	5	7	6		9	4	0		4			0	0		7		France	2	0	1	3	4		0	0	0	1	0	0	0	0	0	0	0	0	0	0	0	0	1	0	0	0	0	1	0	0	0
7.066667	1	5	8	0	6	9	8	1	4	4	4	4	0	0		2		France	4	1	0	4	5	2	0	0	0	0	0	0	0	1	0	0	0	0	0	0	0	0	0	1	0	0	0	0	0	1	0
13.65	2	5		0		10	1	1	7	5	2		0	0		3		France	1	0	0	1	1	7	1	0	0	0	0	0	0	0	0	0	0	0	0	1	0	0	0	0	0	0	1	0	0	0	0
12.86667	2	5	3	5	4	7	4	0	4			3	0	0		7		France	2	0	1	3	4	2	0	0	0	1	0	0	0	0	0	0	0	0	0	0	0	0	1	0	0	0	0	1	0	0	0
14.46667	2	5	6	6	8	9	2	0	6				0	0		2		France	2	0	1	2	2	2	0	1	0	0	0	0	0	0	0	0	0	0	0	0	1	0	0	0	0	0	0	1	0	0	0
11.43333	2	4	4	0	4	8	11	1	7	4	2	3	0	0		2		France	5	1	0	4	5	7	0	0	0	0	0	0	0	0	0	0	1	0	0	0	0	0	0	1	0	0	0	0	0	0	1
9.35	1	5	6	4	6	6	7	0	4	3	2	1	0	0		4		France	3	0	1	3	4	2	0	0	0	0	0	0	1	0	0	0	0	0	0	0	0	0	1	0	0	0	0	0	1	0	0
11.25	2	5	6	3	5	5	7	1	5				0	0		2		France	3	0	1	3	4	2	0	0	0	0	0	0	1	0	0	0	0	0	0	0	0	0	1	0	0	0	0	0	1	0	0
9.683333	2	5	3	3	2	3	6	1	4				0	0		4		France	3	0	1	3	3	2	0	0	0	0	0	1	0	0	0	0	0	0	0	0	0	1	0	0	0	0	0	0	1	0	0
5.15	2	2	5	5	5	5	9	2		3	3	3	0	1		3		France	4	1	0	5	6		0	0	0	0	0	0	0	0	1	0	0	0	0	0	0	0	0	0	1	0	0	0	0	1	0
18.83333	1	5	9	9		0	9	2	5	4	1	1	1	0		4		France	4	1	0	5	6	2	0	0	0	0	0	0	0	0	1	0	0	0	0	0	0	0	0	0	1	0	0	0	0	1	0
3.5	2	2	2	4	0	1	12	1	4	2	1	2	1	0		6		France	5	1	0	5	6	2	0	0	0	0	0	0	0	0	0	0	0	1	0	0	0	0	0	0	1	0	0	0	0	0	1
10.58333	1	5	7	1		7	7	2	4				0	0		6		France	3	0	1	3	4	2	0	0	0	0	0	0	1	0	0	0	0	0	0	0	0	0	1	0	0	0	0	0	1	0	0
7.3	2	5	6	4	6	6	1	2	5	4	4	3	0	0		2		France	1	0	0	1	1	2	1	0	0	0	0	0	0	0	0	0	0	0	0	1	0	0	0	0	0	0	1	0	0	0	0
10.9	2	1	5	7	3	1	1	0	4			2	0	0		2		France	1	0	0	1	1	2	1	0	0	0	0	0	0	0	0	0	0	0	0	1	0	0	0	0	0	0	1	0	0	0	0
6.05	1	3	5	4	5	6	8	1	4	4	2	2	0	0		4		France	4	1	0	4	5	2	0	0	0	0	0	0	0	1	0	0	0	0	0	0	0	0	0	1	0	0	0	0	0	1	0
6.566667	2	3	4	2	1	2	9	1					0	0		2		France	4	1	0	5	6		0	0	0	0	0	0	0	0	1	0	0	0	0	0	0	0	0	0	1	0	0	0	0	1	0
7.116667	2	5	9	5	9	5	8	2	2				0	0		4		France	4	1	0	4	5	0	0	0	0	0	0	0	0	1	0	0	0	0	0	0	0	0	0	1	0	0	0	0	0	1	0
9.1	2	5	9	5	5	0	5	0	7	1	5	5	0	0		4		France	3	0	1	2	2	7	0	0	0	0	1	0	0	0	0	0	0	0	0	0	1	0	0	0	0	0	0	0	1	0	0
8.566667	2	2	2	4	4	5	9	0					0	0		4		France	4	1	0	5	6		0	0	0	0	0	0	0	0	1	0	0	0	0	0	0	0	0	0	1	0	0	0	0	1	0
11.6	1	5	0	0	5	10	4	0	1	5		1	0	0		6		France	2	0	1	3	4	0	0	0	0	1	0	0	0	0	0	0	0	0	0	0	0	0	1	0	0	0	0	1	0	0	0
14.56667	2	5	3	5	1	1	5	1	6	4	3	3	0	0		6		France	3	0	1	2	2	2	0	0	0	0	1	0	0	0	0	0	0	0	0	0	1	0	0	0	0	0	0	0	1	0	0
11.91667	2	2		5		7	1	1					0	0		2		France	1	0	0	1	1		1	0	0	0	0	0	0	0	0	0	0	0	0	1	0	0	0	0	0	0	1	0	0	0	0
6.333333	2	5	5	5	5	5	1	1	4				0	0		7		France	1	0	0	1	1	2	1	0	0	0	0	0	0	0	0	0	0	0	0	1	0	0	0	0	0	0	1	0	0	0	0
14.31667	2	5	9	7	6	7	4	2	3	4	3	3	0	0		4		France	2	0	1	3	4	1	0	0	0	1	0	0	0	0	0	0	0	0	0	0	0	0	1	0	0	0	0	1	0	0	0
7.133333	2	5	3	0	5	5	4	1					0	0		7		France	2	0	1	3	4		0	0	0	1	0	0	0	0	0	0	0	0	0	0	0	0	1	0	0	0	0	1	0	0	0
13.11667	2	5	9	7	5	2	9	1					0	0		3		France	4	1	0	5	6		0	0	0	0	0	0	0	0	1	0	0	0	0	0	0	0	0	0	1	0	0	0	0	1	0
3.816667	2	5	2	4	2	2	1	1					0	0		7		France	1	0	0	1	1		1	0	0	0	0	0	0	0	0	0	0	0	0	1	0	0	0	0	0	0	1	0	0	0	0
12.93333	2	2	5	6	6	7	11	2	4				0	0		8		France	5	1	0	4	5	2	0	0	0	0	0	0	0	0	0	0	1	0	0	0	0	0	0	1	0	0	0	0	0	0	1
11.11667	2	5	7	3	7	7	2	1					0	0		2		France	2	0	1	2	2		0	1	0	0	0	0	0	0	0	0	0	0	0	0	1	0	0	0	0	0	0	1	0	0	0
3.366667	2	3					6	0					0	0		6		France	3	0	1	3	3		0	0	0	0	0	1	0	0	0	0	0	0	0	0	0	1	0	0	0	0	0	0	1	0	0
7.283333	2	5	6	3	4	5	3	1	4	3	3	3	0	0		6		France	2	0	1	3	3	2	0	0	1	0	0	0	0	0	0	0	0	0	0	0	0	1	0	0	0	0	0	1	0	0	0
8.233333	1	5	3	2	1	3	6	2		2	3		0	0		5		France	3	0	1	3	3		0	0	0	0	0	1	0	0	0	0	0	0	0	0	0	1	0	0	0	0	0	0	1	0	0
10.95	2	5	2	1	7	9	5	2	6	2	3	4	0	0		2		France	3	0	1	2	2	2	0	0	0	0	1	0	0	0	0	0	0	0	0	0	1	0	0	0	0	0	0	0	1	0	0
13.6	2	5	6	5	6	6	9	1					0	0		2		France	4	1	0	5	6		0	0	0	0	0	0	0	0	1	0	0	0	0	0	0	0	0	0	1	0	0	0	0	1	0
7.133333	1	5	5	5	5	5	4	0	4				0	0		5		France	2	0	1	3	4	2	0	0	0	1	0	0	0	0	0	0	0	0	0	0	0	0	1	0	0	0	0	1	0	0	0
4.933333	2	2	8	7	6	9	5	1	4				0	0		6		France	3	0	1	2	2	2	0	0	0	0	1	0	0	0	0	0	0	0	0	0	1	0	0	0	0	0	0	0	1	0	0
8.133333	2	3	2	2		4	12	0		1	5	5	0	0		5		France	5	1	0	5	6		0	0	0	0	0	0	0	0	0	0	0	1	0	0	0	0	0	0	1	0	0	0	0	0	1
8.85	1	5	5	4	7	7	8	1	4	4	3	1	0	0		2		France	4	1	0	4	5	2	0	0	0	0	0	0	0	1	0	0	0	0	0	0	0	0	0	1	0	0	0	0	0	1	0
9.416667	1	3	5	4	8	8	1	1					0	0		3		France	1	0	0	1	1		1	0	0	0	0	0	0	0	0	0	0	0	0	1	0	0	0	0	0	0	1	0	0	0	0
20.26667	1	3		1		9	12	1	1	5	1	1	0	0		6		France	5	1	0	5	6	0	0	0	0	0	0	0	0	0	0	0	0	1	0	0	0	0	0	0	1	0	0	0	0	0	1
8.783333	1	5	5	5	5	8	5	1	1			2	0	0		2		France	3	0	1	2	2	0	0	0	0	0	1	0	0	0	0	0	0	0	0	0	1	0	0	0	0	0	0	0	1	0	0
11.4	1	5	5	6	7	5	3	0	4	4	2	3	0	0		3		France	2	0	1	3	3	2	0	0	1	0	0	0	0	0	0	0	0	0	0	0	0	1	0	0	0	0	0	1	0	0	0
5.033333	2	3					13	0					0	0		6		France	5	1	0	5	7		0	0	0	0	0	0	0	0	0	0	0	0	1	0	0	0	0	0	0	1	0	0	0	0	1
5.283333	1	2		6			3	1					0	0		8		France	2	0	1	3	3		0	0	1	0	0	0	0	0	0	0	0	0	0	0	0	1	0	0	0	0	0	1	0	0	0
5.4	1	5	6	5	5	6	7	2	4	4	3	3	1	0		2		France	3	0	1	3	4	2	0	0	0	0	0	0	1	0	0	0	0	0	0	0	0	0	1	0	0	0	0	0	1	0	0
8.683333	1	5	5	5	3	1	5	1	6	5	2	2	0	0		4		France	3	0	1	2	2	2	0	0	0	0	1	0	0	0	0	0	0	0	0	0	1	0	0	0	0	0	0	0	1	0	0
7.35	2	5	4	4	4	1	6	1					0	0		4		France	3	0	1	3	3		0	0	0	0	0	1	0	0	0	0	0	0	0	0	0	1	0	0	0	0	0	0	1	0	0
8.833333	1	3	2	5	0	0	6	1	6	4	1	1	1	0		4		France	3	0	1	3	3	2	0	0	0	0	0	1	0	0	0	0	0	0	0	0	0	1	0	0	0	0	0	0	1	0	0
5.1	1	3	5	4	7	5	1	2	5			2	0	0		6		France	1	0	0	1	1	2	1	0	0	0	0	0	0	0	0	0	0	0	0	1	0	0	0	0	0	0	1	0	0	0	0
8.15	2	5	4	5	3	4	5	1	4	3	2	2	0	1		4		France	3	0	1	2	2	2	0	0	0	0	1	0	0	0	0	0	0	0	0	0	1	0	0	0	0	0	0	0	1	0	0
9.583333	2	5	5	6	6	2	8	1	1	2	2	4	0	1		5		France	4	1	0	4	5	0	0	0	0	0	0	0	0	1	0	0	0	0	0	0	0	0	0	1	0	0	0	0	0	1	0
12	2	5	7	3	9	9	9	1	3	4	2	2	0	0		2		France	4	1	0	5	6	1	0	0	0	0	0	0	0	0	1	0	0	0	0	0	0	0	0	0	1	0	0	0	0	1	0
7.65	2	5	3	3	4	6	1	1	4	3	4	3	0	0		4		France	1	0	0	1	1	2	1	0	0	0	0	0	0	0	0	0	0	0	0	1	0	0	0	0	0	0	1	0	0	0	0
6.35	1	2	5	3	7	8	2	1	4				0	0		2		France	2	0	1	2	2	2	0	1	0	0	0	0	0	0	0	0	0	0	0	0	1	0	0	0	0	0	0	1	0	0	0
13.43333	1	5	5	0	5	0	6	0	4	5	1	3	0	0		6		France	3	0	1	3	3	2	0	0	0	0	0	1	0	0	0	0	0	0	0	0	0	1	0	0	0	0	0	0	1	0	0
8.183333	1	5	5	5		4	3	1	4	5	2	2	0	0		5		France	2	0	1	3	3	2	0	0	1	0	0	0	0	0	0	0	0	0	0	0	0	1	0	0	0	0	0	1	0	0	0
24.68333	2	1	3	5		3	13	1	5	4		1	0	0		4		France	5	1	0	5	7	2	0	0	0	0	0	0	0	0	0	0	0	0	1	0	0	0	0	0	0	1	0	0	0	0	1
5.2	2	1	5	3	4	7	1	0	5	1	1	1	0	0		2		France	1	0	0	1	1	2	1	0	0	0	0	0	0	0	0	0	0	0	0	1	0	0	0	0	0	0	1	0	0	0	0
9.333333	2	2	6				9	1					0	0		7		France	4	1	0	5	6		0	0	0	0	0	0	0	0	1	0	0	0	0	0	0	0	0	0	1	0	0	0	0	1	0
6.3	1	5	5	3	5	7	5	1	4				0	0		6		France	3	0	1	2	2	2	0	0	0	0	1	0	0	0	0	0	0	0	0	0	1	0	0	0	0	0	0	0	1	0	0
33.18333	1	2					10	2					0	0		6		France	4	1	0	5	7		0	0	0	0	0	0	0	0	0	1	0	0	0	0	0	0	0	0	0	1	0	0	0	1	0
6.066667	2	5	5	5	5	5	4	1	2	4	3	3	0	0		2		France	2	0	1	3	4	0	0	0	0	1	0	0	0	0	0	0	0	0	0	0	0	0	1	0	0	0	0	1	0	0	0
3.55	2	2	2	2	2	3	3	1	4	3	3	3	0	0		6		France	2	0	1	3	3	2	0	0	1	0	0	0	0	0	0	0	0	0	0	0	0	1	0	0	0	0	0	1	0	0	0
15.08333	1	5	3	5	3	3	5	0	2	5	2	2	0	1		4		France	3	0	1	2	2	0	0	0	0	0	1	0	0	0	0	0	0	0	0	0	1	0	0	0	0	0	0	0	1	0	0
38.16667	2	2	0	0	0	7	10	0	2	3	3	1	0	0		4		France	4	1	0	5	7	0	0	0	0	0	0	0	0	0	0	1	0	0	0	0	0	0	0	0	0	1	0	0	0	1	0
3.216667	2	3	5	5	5	5	13	1	4	3	3	3	0	0		4		France	5	1	0	5	7	2	0	0	0	0	0	0	0	0	0	0	0	0	1	0	0	0	0	0	0	1	0	0	0	0	1
5.466667	1	2	0	0	3	1	4	1	4	3	3	3	0	0		6		France	2	0	1	3	4	2	0	0	0	1	0	0	0	0	0	0	0	0	0	0	0	0	1	0	0	0	0	1	0	0	0
5.983333	2	5	5	5	6	2	9	2	4	3	4	2	0	0		3		France	4	1	0	5	6	2	0	0	0	0	0	0	0	0	1	0	0	0	0	0	0	0	0	0	1	0	0	0	0	1	0
11.16667	2	5	2	1	3	4	5	2	1	4	4	4	0	0		5		France	3	0	1	2	2	0	0	0	0	0	1	0	0	0	0	0	0	0	0	0	1	0	0	0	0	0	0	0	1	0	0
5.733333	1	3	0	0	0	0	1	0		5	5	4	0	0		5		France	1	0	0	1	1		1	0	0	0	0	0	0	0	0	0	0	0	0	1	0	0	0	0	0	0	1	0	0	0	0
9.6	1	5	5	5	5	7	5	1	5	4		3	0	0		1		France	3	0	1	2	2	2	0	0	0	0	1	0	0	0	0	0	0	0	0	0	1	0	0	0	0	0	0	0	1	0	0
7	2	5	2	1	2	7	8	0		4	3	4	0	0		5		France	4	1	0	4	5		0	0	0	0	0	0	0	1	0	0	0	0	0	0	0	0	0	1	0	0	0	0	0	1	0
2.633333	1	3	7	5	5	5	9	2	4	3	3	3	0	0		6		France	4	1	0	5	6	2	0	0	0	0	0	0	0	0	1	0	0	0	0	0	0	0	0	0	1	0	0	0	0	1	0
14.25	2	1	9	8	5	7	10	0	4	5		4	0	0		6		France	4	1	0	5	7	2	0	0	0	0	0	0	0	0	0	1	0	0	0	0	0	0	0	0	0	1	0	0	0	1	0
9.683333	1	5	6	1	2	1	5	0	1	5	1	1	0	0		5		France	3	0	1	2	2	0	0	0	0	0	1	0	0	0	0	0	0	0	0	0	1	0	0	0	0	0	0	0	1	0	0
1.983333	1	3	5	5	5	5	11	2	5	4	3	3	0	0		2		France	5	1	0	4	5	2	0	0	0	0	0	0	0	0	0	0	1	0	0	0	0	0	0	1	0	0	0	0	0	0	1
8.133333	2	5	0	0	0	0	8	0					0	0		8		France	4	1	0	4	5		0	0	0	0	0	0	0	1	0	0	0	0	0	0	0	0	0	1	0	0	0	0	0	1	0
8.3	1	5	6	8	5	7	8	1	4	4	3	3	0	0		4		France	4	1	0	4	5	2	0	0	0	0	0	0	0	1	0	0	0	0	0	0	0	0	0	1	0	0	0	0	0	1	0
7.833333	1	5	6	6	1	5	4	0	3	5			0	0		4		France	2	0	1	3	4	1	0	0	0	1	0	0	0	0	0	0	0	0	0	0	0	0	1	0	0	0	0	1	0	0	0
7.233333	2	2	5	5	5	5	10	0					0	0		2		France	4	1	0	5	7		0	0	0	0	0	0	0	0	0	1	0	0	0	0	0	0	0	0	0	1	0	0	0	1	0
19.65	1	5		5	5	6	9	0	4				0	0		4		France	4	1	0	5	6	2	0	0	0	0	0	0	0	0	1	0	0	0	0	0	0	0	0	0	1	0	0	0	0	1	0
8.566667	2	2	2	4	4	6	6	0	4				0	0		5		France	3	0	1	3	3	2	0	0	0	0	0	1	0	0	0	0	0	0	0	0	0	1	0	0	0	0	0	0	1	0	0
11.81667	1	5	5	5	5	5	1	1	2				0	0		7		France	1	0	0	1	1	0	1	0	0	0	0	0	0	0	0	0	0	0	0	1	0	0	0	0	0	0	1	0	0	0	0
6.75	2	5	6	5		7	4	1	4				0	0		7		France	2	0	1	3	4	2	0	0	0	1	0	0	0	0	0	0	0	0	0	0	0	0	1	0	0	0	0	1	0	0	0
6.1	2	3	5	5	5	5	4	2					0	0		7		France	2	0	1	3	4		0	0	0	1	0	0	0	0	0	0	0	0	0	0	0	0	1	0	0	0	0	1	0	0	0
4.4	1	2	0	0	0	0	9	0								8		France	4	1	0	5	6		0	0	0	0	0	0	0	0	1	0	0	0	0	0	0	0	0	0	1	0	0	0	0	1	0
2.266667	2	4					4	2								8		France	2	0	1	3	4		0	0	0	1	0	0	0	0	0	0	0	0	0	0	0	0	1	0	0	0	0	1	0	0	0
6.9	1	5	1	1	1	1	5	2	6	3	3	3	0	0		6		France	3	0	1	2	2	2	0	0	0	0	1	0	0	0	0	0	0	0	0	0	1	0	0	0	0	0	0	0	1	0	0
5.666667	2	5	2	0	5	4	7	1	1				0	0		2		France	3	0	1	3	4	0	0	0	0	0	0	0	1	0	0	0	0	0	0	0	0	0	1	0	0	0	0	0	1	0	0
54.05	2	2	6	5		6	4	0					0	0		2		France	2	0	1	3	4		0	0	0	1	0	0	0	0	0	0	0	0	0	0	0	0	1	0	0	0	0	1	0	0	0
10.58333	2	5	8	9	8	9	1	1		3	3	3	0	0		6		France	1	0	0	1	1		1	0	0	0	0	0	0	0	0	0	0	0	0	1	0	0	0	0	0	0	1	0	0	0	0
6.816667	1	5	5	2	2	2	6	3	2	4	4	4	0	0		4		France	3	0	1	3	3	0	0	0	0	0	0	1	0	0	0	0	0	0	0	0	0	1	0	0	0	0	0	0	1	0	0
8.183333	1	5	1	1	1	1	8	0					0	1		4		France	4	1	0	4	5		0	0	0	0	0	0	0	1	0	0	0	0	0	0	0	0	0	1	0	0	0	0	0	1	0
4.183333	2	3	5	5	5	5	13	1	4	3	3	3				6		France	5	1	0	5	7	2	0	0	0	0	0	0	0	0	0	0	0	0	1	0	0	0	0	0	0	1	0	0	0	0	1
4.766667	2	3	5	5		5	11	0	4	3	3	3	0	0		4		France	5	1	0	4	5	2	0	0	0	0	0	0	0	0	0	0	1	0	0	0	0	0	0	1	0	0	0	0	0	0	1
10.53333	2	3	4	5	3	4	9	2	4	4	1	1	0	0		8		France	4	1	0	5	6	2	0	0	0	0	0	0	0	0	1	0	0	0	0	0	0	0	0	0	1	0	0	0	0	1	0
11.9	2	5	4			4	8	0					0	0		6		France	4	1	0	4	5		0	0	0	0	0	0	0	1	0	0	0	0	0	0	0	0	0	1	0	0	0	0	0	1	0
7.1	1	3	8	7	6	8	3	2	2	4	1	1	0	0		4		France	2	0	1	3	3	0	0	0	1	0	0	0	0	0	0	0	0	0	0	0	0	1	0	0	0	0	0	1	0	0	0
17.36667	2	5	6	7	4	5	7	1				3	0	0		6		France	3	0	1	3	4		0	0	0	0	0	0	1	0	0	0	0	0	0	0	0	0	1	0	0	0	0	0	1	0	0
7.466667	2	5	1	4	3	3	1	0					0	0		4		France	1	0	0	1	1		1	0	0	0	0	0	0	0	0	0	0	0	0	1	0	0	0	0	0	0	1	0	0	0	0
10	2	3	8	7	5	6	9	0		4	2	2	0	0		4		France	4	1	0	5	6		0	0	0	0	0	0	0	0	1	0	0	0	0	0	0	0	0	0	1	0	0	0	0	1	0
11.51667	1	5		5		6	2	1	2	4		2	0	0		4		France	2	0	1	2	2	0	0	1	0	0	0	0	0	0	0	0	0	0	0	0	1	0	0	0	0	0	0	1	0	0	0
14.08333	2	2	0	0	5	7	10	1	6				0	0		8		France	4	1	0	5	7	2	0	0	0	0	0	0	0	0	0	1	0	0	0	0	0	0	0	0	0	1	0	0	0	1	0
17.1	2	2	5	5	5	3	8	1	4				0	0		7		France	4	1	0	4	5	2	0	0	0	0	0	0	0	1	0	0	0	0	0	0	0	0	0	1	0	0	0	0	0	1	0
10.9	2	5	4	4	3	6	5	1	4	3	3	3	0	0		8		France	3	0	1	2	2	2	0	0	0	0	1	0	0	0	0	0	0	0	0	0	1	0	0	0	0	0	0	0	1	0	0
11.73333	2	1	7	7	5	5	10	1	4				0	0		4		France	4	1	0	5	7	2	0	0	0	0	0	0	0	0	0	1	0	0	0	0	0	0	0	0	0	1	0	0	0	1	0
10.01667	1	5	5	3	5	7	6	1	4	3	3	3	0	0		3		France	3	0	1	3	3	2	0	0	0	0	0	1	0	0	0	0	0	0	0	0	0	1	0	0	0	0	0	0	1	0	0
10.15	1	3	6	3	7	8	6	1	5	5	2	2	0	1		4		France	3	0	1	3	3	2	0	0	0	0	0	1	0	0	0	0	0	0	0	0	0	1	0	0	0	0	0	0	1	0	0
10.78333	1	3	0	0	4	4	10	1	7	3	3	4	0	0		2		France	4	1	0	5	7	7	0	0	0	0	0	0	0	0	0	1	0	0	0	0	0	0	0	0	0	1	0	0	0	1	0
96.25	2	3	0	0	0	0	9	0					0	0		8		France	4	1	0	5	6		0	0	0	0	0	0	0	0	1	0	0	0	0	0	0	0	0	0	1	0	0	0	0	1	0
7.683333	1	5	4	3	5	5	9	0	4	5	3	2	0	0		5		France	4	1	0	5	6	2	0	0	0	0	0	0	0	0	1	0	0	0	0	0	0	0	0	0	1	0	0	0	0	1	0
13.13333	2	5	4	5	5	5	4	2	5	5	2	2	1	0		3		France	2	0	1	3	4	2	0	0	0	1	0	0	0	0	0	0	0	0	0	0	0	0	1	0	0	0	0	1	0	0	0
13.41667	2	5	5	5		6	9	1	4	5	2		0	0		2		France	4	1	0	5	6	2	0	0	0	0	0	0	0	0	1	0	0	0	0	0	0	0	0	0	1	0	0	0	0	1	0
6.283333	2	5	2	2	2		2	0	4				0	0		2		France	2	0	1	2	2	2	0	1	0	0	0	0	0	0	0	0	0	0	0	0	1	0	0	0	0	0	0	1	0	0	0
12.13333	2	5	7	7	5	5	2	1	6	5	1	1	0	0		4		France	2	0	1	2	2	2	0	1	0	0	0	0	0	0	0	0	0	0	0	0	1	0	0	0	0	0	0	1	0	0	0
11.08333	1	1	5	7	1	2	10	0					0	0		2		France	4	1	0	5	7		0	0	0	0	0	0	0	0	0	1	0	0	0	0	0	0	0	0	0	1	0	0	0	1	0
12.23333	2	2		0			7	0					0	0		4		France	3	0	1	3	4		0	0	0	0	0	0	1	0	0	0	0	0	0	0	0	0	1	0	0	0	0	0	1	0	0
12.83333	1	5	1	2	10	9	2	0	7	3	3	3	0	0		1		France	2	0	1	2	2	7	0	1	0	0	0	0	0	0	0	0	0	0	0	0	1	0	0	0	0	0	0	1	0	0	0
35.81667	2	2	5	3	7	9	3	0	4				0	0		7		France	2	0	1	3	3	2	0	0	1	0	0	0	0	0	0	0	0	0	0	0	0	1	0	0	0	0	0	1	0	0	0
13.98333	1	5	5	3	5	7	9	1	5	3		3	0	0		2		France	4	1	0	5	6	2	0	0	0	0	0	0	0	0	1	0	0	0	0	0	0	0	0	0	1	0	0	0	0	1	0
17.1	2	5	6	6	9	9	4	0	1	5	1	1	0	1		4		France	2	0	1	3	4	0	0	0	0	1	0	0	0	0	0	0	0	0	0	0	0	0	1	0	0	0	0	1	0	0	0
8.4	2	5	8	5	5	6	3	1	4				0	0		2		France	2	0	1	3	3	2	0	0	1	0	0	0	0	0	0	0	0	0	0	0	0	1	0	0	0	0	0	1	0	0	0
10.2	2	5	5			0	9	1		3	3		0	0		4		France	4	1	0	5	6		0	0	0	0	0	0	0	0	1	0	0	0	0	0	0	0	0	0	1	0	0	0	0	1	0
7.466667	2	5	6	5	4	6	5	1	5							6		France	3	0	1	2	2	2	0	0	0	0	1	0	0	0	0	0	0	0	0	0	1	0	0	0	0	0	0	0	1	0	0
14.73333	2	5	3	0	3	3	1	1	4	5	3	3	0	0		5		France	1	0	0	1	1	2	1	0	0	0	0	0	0	0	0	0	0	0	0	1	0	0	0	0	0	0	1	0	0	0	0
10.93333	2	5		0	5	5	7	0	4				0	0		4		France	3	0	1	3	4	2	0	0	0	0	0	0	1	0	0	0	0	0	0	0	0	0	1	0	0	0	0	0	1	0	0
15.68333	2	5	5	4	7	8	3	0		5		3		1		6		France	2	0	1	3	3		0	0	1	0	0	0	0	0	0	0	0	0	0	0	0	1	0	0	0	0	0	1	0	0	0
7.583333	1	5	6	5	5	7	5	1	7	5	3	2	0	0		3		France	3	0	1	2	2	7	0	0	0	0	1	0	0	0	0	0	0	0	0	0	1	0	0	0	0	0	0	0	1	0	0
19.68333	2	3	4	3	6	1	13	2	6				0	0		1		France	5	1	0	5	7	2	0	0	0	0	0	0	0	0	0	0	0	0	1	0	0	0	0	0	0	1	0	0	0	0	1
7.5	2	5	5	5	8	8	4	1	5	4			0	0		4		France	2	0	1	3	4	2	0	0	0	1	0	0	0	0	0	0	0	0	0	0	0	0	1	0	0	0	0	1	0	0	0
13.41667	2	2	4	2		6	10	1	5			2	0	0		3		France	4	1	0	5	7	2	0	0	0	0	0	0	0	0	0	1	0	0	0	0	0	0	0	0	0	1	0	0	0	1	0
6.65	2	1					1	0					0	0		7		France	1	0	0	1	1		1	0	0	0	0	0	0	0	0	0	0	0	0	1	0	0	0	0	0	0	1	0	0	0	0
20.9	2	2	6	4	6	8	3	1					0	0		1		France	2	0	1	3	3		0	0	1	0	0	0	0	0	0	0	0	0	0	0	0	1	0	0	0	0	0	1	0	0	0
53.9	1	5		1	8	7	5	1	2	4	1	1	0	0		3		France	3	0	1	2	2	0	0	0	0	0	1	0	0	0	0	0	0	0	0	0	1	0	0	0	0	0	0	0	1	0	0
17.46667	2	5	7	7		6	1	1								4		France	1	0	0	1	1		1	0	0	0	0	0	0	0	0	0	0	0	0	1	0	0	0	0	0	0	1	0	0	0	0
11.36667	2	5	8	6	7	8	7	1	7				0	0		7		France	3	0	1	3	4	7	0	0	0	0	0	0	1	0	0	0	0	0	0	0	0	0	1	0	0	0	0	0	1	0	0
12	1	5	3	3	5	3	1	1	5	4	2	2	0	0		2		France	1	0	0	1	1	2	1	0	0	0	0	0	0	0	0	0	0	0	0	1	0	0	0	0	0	0	1	0	0	0	0
5.116667	2	2	3	2	1	1	7	0	5	5	3	1	0	0		5		France	3	0	1	3	4	2	0	0	0	0	0	0	1	0	0	0	0	0	0	0	0	0	1	0	0	0	0	0	1	0	0
9.633333	1	5	5	4	1	0	7	0	2	5	1	1	0	0		5		France	3	0	1	3	4	0	0	0	0	0	0	0	1	0	0	0	0	0	0	0	0	0	1	0	0	0	0	0	1	0	0
5.65	2	2	5	5	5	5	6	2	4	3	3	3	0	0		6		France	3	0	1	3	3	2	0	0	0	0	0	1	0	0	0	0	0	0	0	0	0	1	0	0	0	0	0	0	1	0	0
28.16667	1	5	5	0	5	7	6	0	4				0	0		5		France	3	0	1	3	3	2	0	0	0	0	0	1	0	0	0	0	0	0	0	0	0	1	0	0	0	0	0	0	1	0	0
6.716667	2	5	0	0	0	0	7	1	2				0	0		6		France	3	0	1	3	4	0	0	0	0	0	0	0	1	0	0	0	0	0	0	0	0	0	1	0	0	0	0	0	1	0	0
7.2	2	5	5	4	5	4	9	3	4				0	0		4		France	4	1	0	5	6	2	0	0	0	0	0	0	0	0	1	0	0	0	0	0	0	0	0	0	1	0	0	0	0	1	0
3.883333	1	2	8	7	7	8	9	2	6	4	4	5	1	0		5		France	4	1	0	5	6	2	0	0	0	0	0	0	0	0	1	0	0	0	0	0	0	0	0	0	1	0	0	0	0	1	0
6.083333	2	5	4	3	5	8	4	1	5	4		4	0	0		6		France	2	0	1	3	4	2	0	0	0	1	0	0	0	0	0	0	0	0	0	0	0	0	1	0	0	0	0	1	0	0	0
8.366667	2	5	5	5	5	5	6	1	4	3		3	0	0		8		France	3	0	1	3	3	2	0	0	0	0	0	1	0	0	0	0	0	0	0	0	0	1	0	0	0	0	0	0	1	0	0
4.266667	2	5	3	3	3	8	4	1					0	0		6		France	2	0	1	3	4		0	0	0	1	0	0	0	0	0	0	0	0	0	0	0	0	1	0	0	0	0	1	0	0	0
15.65	2	5	6	4	1	1	6	1					0	0		2		France	3	0	1	3	3		0	0	0	0	0	1	0	0	0	0	0	0	0	0	0	1	0	0	0	0	0	0	1	0	0
9.366667	1	5	3	0	1	0	1	1	5	4	3	2	0	0		5		France	1	0	0	1	1	2	1	0	0	0	0	0	0	0	0	0	0	0	0	1	0	0	0	0	0	0	1	0	0	0	0
7.45	1	5	5	0	5	4	1	1	3	4	2	2	0	0		2		France	1	0	0	1	1	1	1	0	0	0	0	0	0	0	0	0	0	0	0	1	0	0	0	0	0	0	1	0	0	0	0
8.216667	2	5	5	5	6	5	1	2	4				0	0		2		France	1	0	0	1	1	2	1	0	0	0	0	0	0	0	0	0	0	0	0	1	0	0	0	0	0	0	1	0	0	0	0
7.05	1	5	5	2	5	4	5	0	4	3	3	3	0	0		3		France	3	0	1	2	2	2	0	0	0	0	1	0	0	0	0	0	0	0	0	0	1	0	0	0	0	0	0	0	1	0	0
9.916667	1	5	7	6	7	8	1	1	7	5	2	2	0	0		2		France	1	0	0	1	1	7	1	0	0	0	0	0	0	0	0	0	0	0	0	1	0	0	0	0	0	0	1	0	0	0	0
15.76667	2	1	6			7	8	0	6	2	3	3	0	0		4		France	4	1	0	4	5	2	0	0	0	0	0	0	0	1	0	0	0	0	0	0	0	0	0	1	0	0	0	0	0	1	0
8.633333	2	5	5	5	9	1	8	0	7	5	5	2	0	1		5		France	4	1	0	4	5	7	0	0	0	0	0	0	0	1	0	0	0	0	0	0	0	0	0	1	0	0	0	0	0	1	0
7.166667	1	5	6	2	7	7	2	2	1	4	2	2	0	0		3		France	2	0	1	2	2	0	0	1	0	0	0	0	0	0	0	0	0	0	0	0	1	0	0	0	0	0	0	1	0	0	0
20.73333	2	5	3	3		3	1	2	6	4	2	2	0	0		3		France	1	0	0	1	1	2	1	0	0	0	0	0	0	0	0	0	0	0	0	1	0	0	0	0	0	0	1	0	0	0	0
12.26667	1	5	8	5		9	4	1	4	4	3	4	0	0		8		France	2	0	1	3	4	2	0	0	0	1	0	0	0	0	0	0	0	0	0	0	0	0	1	0	0	0	0	1	0	0	0
9.6	1	5	6	4	6	5	5	1	4				0			4		France	3	0	1	2	2	2	0	0	0	0	1	0	0	0	0	0	0	0	0	0	1	0	0	0	0	0	0	0	1	0	0
11.65	2	2	6	5	6	6	10	0	2	2	2	2	0	0		6		France	4	1	0	5	7	0	0	0	0	0	0	0	0	0	0	1	0	0	0	0	0	0	0	0	0	1	0	0	0	1	0
6.066667	2	5	3	4	5	4	9	0	4	2	4	3		0		4		France	4	1	0	5	6	2	0	0	0	0	0	0	0	0	1	0	0	0	0	0	0	0	0	0	1	0	0	0	0	1	0
10.51667	2	5	4	0	5	5	5	1	4	5			0	0		6		France	3	0	1	2	2	2	0	0	0	0	1	0	0	0	0	0	0	0	0	0	1	0	0	0	0	0	0	0	1	0	0
7.75	1	5	7	5		8	5	2				3	0	0		1		France	3	0	1	2	2		0	0	0	0	1	0	0	0	0	0	0	0	0	0	1	0	0	0	0	0	0	0	1	0	0
9.533333	1	2	5	7		10	8	1	6				0	0		3		France	4	1	0	4	5	2	0	0	0	0	0	0	0	1	0	0	0	0	0	0	0	0	0	1	0	0	0	0	0	1	0
5.683333	2	3	7	6		6	2	1		4			0	0		2		France	2	0	1	2	2		0	1	0	0	0	0	0	0	0	0	0	0	0	0	1	0	0	0	0	0	0	1	0	0	0
9.4	1	5	6	6	6	6	6	1	5				0	0		2		France	3	0	1	3	3	2	0	0	0	0	0	1	0	0	0	0	0	0	0	0	0	1	0	0	0	0	0	0	1	0	0
7.633333	2	2	0		6	4	10	0					0	0		6		France	4	1	0	5	7		0	0	0	0	0	0	0	0	0	1	0	0	0	0	0	0	0	0	0	1	0	0	0	1	0
6.933333	1	5	6	5	6	4	6	2	5	4	3	3	0	1		3		France	3	0	1	3	3	2	0	0	0	0	0	1	0	0	0	0	0	0	0	0	0	1	0	0	0	0	0	0	1	0	0
7.433333	1	5	1	2	1	1	5	1	7	5	3	1	0	0		5		France	3	0	1	2	2	7	0	0	0	0	1	0	0	0	0	0	0	0	0	0	1	0	0	0	0	0	0	0	1	0	0
16.03333	1	5	5	5	5	7	2	1	4				0	0		2		France	2	0	1	2	2	2	0	1	0	0	0	0	0	0	0	0	0	0	0	0	1	0	0	0	0	0	0	1	0	0	0
12.25	1	2	7	5	8	8	11	1		5			0	0		6		France	5	1	0	4	5		0	0	0	0	0	0	0	0	0	0	1	0	0	0	0	0	0	1	0	0	0	0	0	0	1
9.05	2	5	4	4	4	5	8	0		3	4	4	0	0		6		France	4	1	0	4	5		0	0	0	0	0	0	0	1	0	0	0	0	0	0	0	0	0	1	0	0	0	0	0	1	0
12.35	2	1				4	2	0	4	2			0	0		7		France	2	0	1	2	2	2	0	1	0	0	0	0	0	0	0	0	0	0	0	0	1	0	0	0	0	0	0	1	0	0	0
10.48333	1	5	0	0		7	9	0		5	2	2	0	0		6		France	4	1	0	5	6		0	0	0	0	0	0	0	0	1	0	0	0	0	0	0	0	0	0	1	0	0	0	0	1	0
6.283333	2	1	1	1	1	1	8	1					0	0		7		France	4	1	0	4	5		0	0	0	0	0	0	0	1	0	0	0	0	0	0	0	0	0	1	0	0	0	0	0	1	0
6.5	2	2	4	4	5	7	5	3	4				0	0		2		France	3	0	1	2	2	2	0	0	0	0	1	0	0	0	0	0	0	0	0	0	1	0	0	0	0	0	0	0	1	0	0
9.433333	2	2	1	1	6	7	3	0					0	0		3		France	2	0	1	3	3		0	0	1	0	0	0	0	0	0	0	0	0	0	0	0	1	0	0	0	0	0	1	0	0	0
11.41667	1	5	0	0	1	2	4	1	4	5	4	3	0	0		2		France	2	0	1	3	4	2	0	0	0	1	0	0	0	0	0	0	0	0	0	0	0	0	1	0	0	0	0	1	0	0	0
5.75	2	1					6	0					0	0		2		France	3	0	1	3	3		0	0	0	0	0	1	0	0	0	0	0	0	0	0	0	1	0	0	0	0	0	0	1	0	0
16.95	2	5	0	3	10	10	1	1	4				0	0		4		France	1	0	0	1	1	2	1	0	0	0	0	0	0	0	0	0	0	0	0	1	0	0	0	0	0	0	1	0	0	0	0
13.91667	1	2	3	0	0	7	4	0				4				8		France	2	0	1	3	4		0	0	0	1	0	0	0	0	0	0	0	0	0	0	0	0	1	0	0	0	0	1	0	0	0
4.683333	2	5	1	2	6	9	9	1								6		France	4	1	0	5	6		0	0	0	0	0	0	0	0	1	0	0	0	0	0	0	0	0	0	1	0	0	0	0	1	0
9.983333	2	5	7	8	2	2	1	1	3	5	1	1	0	0		4		France	1	0	0	1	1	1	1	0	0	0	0	0	0	0	0	0	0	0	0	1	0	0	0	0	0	0	1	0	0	0	0
8.683333	1	5		2		8	5	1	2		2	2	0	0		3		France	3	0	1	2	2	0	0	0	0	0	1	0	0	0	0	0	0	0	0	0	1	0	0	0	0	0	0	0	1	0	0
10.2	2	2	6	6	7	5	9	0	4	3			0	0		6		France	4	1	0	5	6	2	0	0	0	0	0	0	0	0	1	0	0	0	0	0	0	0	0	0	1	0	0	0	0	1	0
18.65	1	5	2	2	5	7	7	3	2	4			0	0		2		France	3	0	1	3	4	0	0	0	0	0	0	0	1	0	0	0	0	0	0	0	0	0	1	0	0	0	0	0	1	0	0
33.68333	1	5	3	3	5	4	8	2	4				0	0		2		France	4	1	0	4	5	2	0	0	0	0	0	0	0	1	0	0	0	0	0	0	0	0	0	1	0	0	0	0	0	1	0
6.466667	2	5	6	4		4	3	1					0	0		4		France	2	0	1	3	3		0	0	1	0	0	0	0	0	0	0	0	0	0	0	0	1	0	0	0	0	0	1	0	0	0
9.95	2	5	7	5	9	8	5	1		4			0	0		4		France	3	0	1	2	2		0	0	0	0	1	0	0	0	0	0	0	0	0	0	1	0	0	0	0	0	0	0	1	0	0
4.266667	2	5	3	5	1	9	5	1					0	0		4		France	3	0	1	2	2		0	0	0	0	1	0	0	0	0	0	0	0	0	0	1	0	0	0	0	0	0	0	1	0	0
10.58333	2	1	5	5	6	9	13	1	3		2	1	0	0		2		France	5	1	0	5	7	1	0	0	0	0	0	0	0	0	0	0	0	0	1	0	0	0	0	0	0	1	0	0	0	0	1
15.9	1	5	5	2	4	1	3	0	3	1			0	0		5		France	2	0	1	3	3	1	0	0	1	0	0	0	0	0	0	0	0	0	0	0	0	1	0	0	0	0	0	1	0	0	0
13.76667	1	5	5	5	7	8	6	0	4	3	2	2	0	0		5		France	3	0	1	3	3	2	0	0	0	0	0	1	0	0	0	0	0	0	0	0	0	1	0	0	0	0	0	0	1	0	0
30.06667	2	2	5	1		5	2	0					0	0		3		France	2	0	1	2	2		0	1	0	0	0	0	0	0	0	0	0	0	0	0	1	0	0	0	0	0	0	1	0	0	0
10.2	1	5	8	0	6	3	1	1	4		3	1	0	0		2		France	1	0	0	1	1	2	1	0	0	0	0	0	0	0	0	0	0	0	0	1	0	0	0	0	0	0	1	0	0	0	0
6.733333	2	5	0	0	7	0	1	1	4	1	4	1	0	0		2		France	1	0	0	1	1	2	1	0	0	0	0	0	0	0	0	0	0	0	0	1	0	0	0	0	0	0	1	0	0	0	0
9.3	2	2	2	0	0	0	3	2	3							2		France	2	0	1	3	3	1	0	0	1	0	0	0	0	0	0	0	0	0	0	0	0	1	0	0	0	0	0	1	0	0	0
63.01667	1	2	0	0	0	0	8	0	4				0	0		6		France	4	1	0	4	5	2	0	0	0	0	0	0	0	1	0	0	0	0	0	0	0	0	0	1	0	0	0	0	0	1	0
11.45	1	5	6	6	6	7	3	0					0	0		6		France	2	0	1	3	3		0	0	1	0	0	0	0	0	0	0	0	0	0	0	0	1	0	0	0	0	0	1	0	0	0
11	2	5	7	4	3	3	2	1					1	0		4		France	2	0	1	2	2		0	1	0	0	0	0	0	0	0	0	0	0	0	0	1	0	0	0	0	0	0	1	0	0	0
8.183333	2	5	1	3	0	0	9	0	2	4	3	3	0	1		3		France	4	1	0	5	6	0	0	0	0	0	0	0	0	0	1	0	0	0	0	0	0	0	0	0	1	0	0	0	0	1	0
16.98333	1	5	7	8		6	1	1	4	4			1	0		4		France	1	0	0	1	1	2	1	0	0	0	0	0	0	0	0	0	0	0	0	1	0	0	0	0	0	0	1	0	0	0	0
12.05	2	2				5	5	1	6	2	3	3	0	0		4		France	3	0	1	2	2	2	0	0	0	0	1	0	0	0	0	0	0	0	0	0	1	0	0	0	0	0	0	0	1	0	0
25.9	2	5		5	5		5	1	7				0	0		3		France	3	0	1	2	2	7	0	0	0	0	1	0	0	0	0	0	0	0	0	0	1	0	0	0	0	0	0	0	1	0	0
7.983333	1	5	5	3		4	4	0		5	3	2	0	0		2		France	2	0	1	3	4		0	0	0	1	0	0	0	0	0	0	0	0	0	0	0	0	1	0	0	0	0	1	0	0	0
4.5	2	2	1	3	9	7	9	2	5				0	0		2		France	4	1	0	5	6	2	0	0	0	0	0	0	0	0	1	0	0	0	0	0	0	0	0	0	1	0	0	0	0	1	0
7.816667	2	5	4	6	7	6	4	2	3			2	0	1		3		France	2	0	1	3	4	1	0	0	0	1	0	0	0	0	0	0	0	0	0	0	0	0	1	0	0	0	0	1	0	0	0
10.18333	1	5	5	0	7	7	8	0					0	0		2		France	4	1	0	4	5		0	0	0	0	0	0	0	1	0	0	0	0	0	0	0	0	0	1	0	0	0	0	0	1	0
6.566667	2	5	0	0	3	0	7	3	1	5			0	0		5		France	3	0	1	3	4	0	0	0	0	0	0	0	1	0	0	0	0	0	0	0	0	0	1	0	0	0	0	0	1	0	0
7.583333	2	5	8	1	8	8	2	1	5	4	2	2	0	0		8		France	2	0	1	2	2	2	0	1	0	0	0	0	0	0	0	0	0	0	0	0	1	0	0	0	0	0	0	1	0	0	0
19.33333	2	5	4	3		4	3	2	4				0	0		5		France	2	0	1	3	3	2	0	0	1	0	0	0	0	0	0	0	0	0	0	0	0	1	0	0	0	0	0	1	0	0	0
41.65	2	5		4		6	3	0		4			0	0		4		France	2	0	1	3	3		0	0	1	0	0	0	0	0	0	0	0	0	0	0	0	1	0	0	0	0	0	1	0	0	0
15.73333	2	5	4	3	8	7	6	0	1	4	2	1	0	1		6		France	3	0	1	3	3	0	0	0	0	0	0	1	0	0	0	0	0	0	0	0	0	1	0	0	0	0	0	0	1	0	0
6.183333	2	5	4	4	5	4	6	1	4				0	0		2		France	3	0	1	3	3	2	0	0	0	0	0	1	0	0	0	0	0	0	0	0	0	1	0	0	0	0	0	0	1	0	0
17.01667	2	1	5	5	5	5	13	2								6		France	5	1	0	5	7		0	0	0	0	0	0	0	0	0	0	0	0	1	0	0	0	0	0	0	1	0	0	0	0	1
10.85	2	5	2	0	4	8	1	0	2				0	0		5		France	1	0	0	1	1	0	1	0	0	0	0	0	0	0	0	0	0	0	0	1	0	0	0	0	0	0	1	0	0	0	0
7.716667	2	2	6				3	0					0	0		2		France	2	0	1	3	3		0	0	1	0	0	0	0	0	0	0	0	0	0	0	0	1	0	0	0	0	0	1	0	0	0
11.3	1	5					5	1	2				0	0		5		France	3	0	1	2	2	0	0	0	0	0	1	0	0	0	0	0	0	0	0	0	1	0	0	0	0	0	0	0	1	0	0
16.15	2	5	7	8	6	6	4	1	4	5	3	3	0	0		8		France	2	0	1	3	4	2	0	0	0	1	0	0	0	0	0	0	0	0	0	0	0	0	1	0	0	0	0	1	0	0	0
16.53333	2	5	5	4	4	7	3	1					0	0		6		France	2	0	1	3	3		0	0	1	0	0	0	0	0	0	0	0	0	0	0	0	1	0	0	0	0	0	1	0	0	0
10.5	1	2	4	3	4	4	10	0		5	1		0	0		7		France	4	1	0	5	7		0	0	0	0	0	0	0	0	0	1	0	0	0	0	0	0	0	0	0	1	0	0	0	1	0
10.86667	1	5			4	2	4	0	1	5		2	0	0		5		France	2	0	1	3	4	0	0	0	0	1	0	0	0	0	0	0	0	0	0	0	0	0	1	0	0	0	0	1	0	0	0
16.06667	2	5	4	5	7	7	9	1	1	3	4	3	0	0		7		France	4	1	0	5	6	0	0	0	0	0	0	0	0	0	1	0	0	0	0	0	0	0	0	0	1	0	0	0	0	1	0
10.33333	2	5	5	5	7	5	1	0	6	4	3	3	0	0		2		France	1	0	0	1	1	2	1	0	0	0	0	0	0	0	0	0	0	0	0	1	0	0	0	0	0	0	1	0	0	0	0
22.25	2	2	7	1	8	8	8	1	4	4	3	3	0	0		3		France	4	1	0	4	5	2	0	0	0	0	0	0	0	1	0	0	0	0	0	0	0	0	0	1	0	0	0	0	0	1	0
9.866667	1	5	6	4	9	9	4	0						1		6		France	2	0	1	3	4		0	0	0	1	0	0	0	0	0	0	0	0	0	0	0	0	1	0	0	0	0	1	0	0	0
71.95	1	2	2	2		1	5	0					0	0		4		France	3	0	1	2	2		0	0	0	0	1	0	0	0	0	0	0	0	0	0	1	0	0	0	0	0	0	0	1	0	0
12.21667	1	5	7	6	5	1	1	1	6	5	3	2	0	0		4		France	1	0	0	1	1	2	1	0	0	0	0	0	0	0	0	0	0	0	0	1	0	0	0	0	0	0	1	0	0	0	0
8.35	1	2	4	4		6	12	2	2	4	1	1	0	0		2		France	5	1	0	5	6	0	0	0	0	0	0	0	0	0	0	0	0	1	0	0	0	0	0	0	1	0	0	0	0	0	1
10.5	2	5	5	1	6	8	2	0	2	3	3	2	0	0		4		France	2	0	1	2	2	0	0	1	0	0	0	0	0	0	0	0	0	0	0	0	1	0	0	0	0	0	0	1	0	0	0
655.2167	2	5	3	0	7	3	3	1	4	4	2	2	0	1		5		France	2	0	1	3	3	2	0	0	1	0	0	0	0	0	0	0	0	0	0	0	0	1	0	0	0	0	0	1	0	0	0
5.2	2	5		5			6	1	4	3	3	3	0	0		4		France	3	0	1	3	3	2	0	0	0	0	0	1	0	0	0	0	0	0	0	0	0	1	0	0	0	0	0	0	1	0	0
7.416667	2	5	0	0	2	5	2	0					0	0		4		France	2	0	1	2	2		0	1	0	0	0	0	0	0	0	0	0	0	0	0	1	0	0	0	0	0	0	1	0	0	0
5.283333	1	5	4	4	4	4	2	1		3	3	3	0	0		1		France	2	0	1	2	2		0	1	0	0	0	0	0	0	0	0	0	0	0	0	1	0	0	0	0	0	0	1	0	0	0
10.03333	1	5	0	1			4	0					0	0		3		France	2	0	1	3	4		0	0	0	1	0	0	0	0	0	0	0	0	0	0	0	0	1	0	0	0	0	1	0	0	0
10.48333	2	5	4	4	4	5	6	1	4	4			0	0		3		France	3	0	1	3	3	2	0	0	0	0	0	1	0	0	0	0	0	0	0	0	0	1	0	0	0	0	0	0	1	0	0
5.133333	2	1	7	7	7	7	6	1				4	0	0		8		France	3	0	1	3	3		0	0	0	0	0	1	0	0	0	0	0	0	0	0	0	1	0	0	0	0	0	0	1	0	0
5.683333	2	5					6	0					0	0		4		France	3	0	1	3	3		0	0	0	0	0	1	0	0	0	0	0	0	0	0	0	1	0	0	0	0	0	0	1	0	0
7.916667	2	2	3	1	4	4	3	0					0	0		7		France	2	0	1	3	3		0	0	1	0	0	0	0	0	0	0	0	0	0	0	0	1	0	0	0	0	0	1	0	0	0
10.01667	2	5	3	3	6	6	6	0					0			4		France	3	0	1	3	3		0	0	0	0	0	1	0	0	0	0	0	0	0	0	0	1	0	0	0	0	0	0	1	0	0
9.15	2	2	3	0	5	4	3	0	3	4	2	2	0	1		7		France	2	0	1	3	3	1	0	0	1	0	0	0	0	0	0	0	0	0	0	0	0	1	0	0	0	0	0	1	0	0	0
7.816667	2	5	2	3	4	0	4	0	4				0	1		4		France	2	0	1	3	4	2	0	0	0	1	0	0	0	0	0	0	0	0	0	0	0	0	1	0	0	0	0	1	0	0	0
11.31667	1	2	3	0	4	6	13	0	1	5	5	1	0	0		7		France	5	1	0	5	7	0	0	0	0	0	0	0	0	0	0	0	0	0	1	0	0	0	0	0	0	1	0	0	0	0	1
19.73333	1	2					1	1	4	3	3	3	0	0		3		France	1	0	0	1	1	2	1	0	0	0	0	0	0	0	0	0	0	0	0	1	0	0	0	0	0	0	1	0	0	0	0
11.08333	2	5	1	0		7	1	0					0	0		2		France	1	0	0	1	1		1	0	0	0	0	0	0	0	0	0	0	0	0	1	0	0	0	0	0	0	1	0	0	0	0
7.3	2	5	0	0	0	0	4	0					0	0		3		France	2	0	1	3	4		0	0	0	1	0	0	0	0	0	0	0	0	0	0	0	0	1	0	0	0	0	1	0	0	0
15.25	1	5		3		8	3	2	7	5	1	2	0	1		3		France	2	0	1	3	3	7	0	0	1	0	0	0	0	0	0	0	0	0	0	0	0	1	0	0	0	0	0	1	0	0	0
15.58333	2	5		5	3	3	5	0					0	0		4		France	3	0	1	2	2		0	0	0	0	1	0	0	0	0	0	0	0	0	0	1	0	0	0	0	0	0	0	1	0	0
8.033333	1	5	2	2	1	6	1	2	1	4	2	3	0	0		5		France	1	0	0	1	1	0	1	0	0	0	0	0	0	0	0	0	0	0	0	1	0	0	0	0	0	0	1	0	0	0	0
13.11667	2	2		0	7	6	12	1	1	5	1	3	0	1		6		France	5	1	0	5	6	0	0	0	0	0	0	0	0	0	0	0	0	1	0	0	0	0	0	0	1	0	0	0	0	0	1
15.23333	2	5	8	5	8	7	4	1	2	4	2	2	0	0		4		France	2	0	1	3	4	0	0	0	0	1	0	0	0	0	0	0	0	0	0	0	0	0	1	0	0	0	0	1	0	0	0
3.916667	2	5	0	0	0	0	1	1					0	0		7		France	1	0	0	1	1		1	0	0	0	0	0	0	0	0	0	0	0	0	1	0	0	0	0	0	0	1	0	0	0	0
9.15	1	5	2	10	2	2	2	2	4	5	2	2	0	0		5		France	2	0	1	2	2	2	0	1	0	0	0	0	0	0	0	0	0	0	0	0	1	0	0	0	0	0	0	1	0	0	0
8.4	1	5	2	0	5	8	1	0	3	5	1	2	0	0		4		France	1	0	0	1	1	1	1	0	0	0	0	0	0	0	0	0	0	0	0	1	0	0	0	0	0	0	1	0	0	0	0
1029.067	2	4	4	0		0	3	1					0	0		5		France	2	0	1	3	3		0	0	1	0	0	0	0	0	0	0	0	0	0	0	0	1	0	0	0	0	0	1	0	0	0
6.3	2	5					5	1					0	0		7		France	3	0	1	2	2		0	0	0	0	1	0	0	0	0	0	0	0	0	0	1	0	0	0	0	0	0	0	1	0	0
11.21667	1	5	1	1	7	8	4	0		5			0	0		5		France	2	0	1	3	4		0	0	0	1	0	0	0	0	0	0	0	0	0	0	0	0	1	0	0	0	0	1	0	0	0
5.3	2	5	4	1	3	1	3	2					0	1		2		France	2	0	1	3	3		0	0	1	0	0	0	0	0	0	0	0	0	0	0	0	1	0	0	0	0	0	1	0	0	0
8.266667	1	5	4	2	1	5	4	0	3	3	3	3	0	0		6		France	2	0	1	3	4	1	0	0	0	1	0	0	0	0	0	0	0	0	0	0	0	0	1	0	0	0	0	1	0	0	0
12.45	2	5				5	5	1	6				0	0		8		France	3	0	1	2	2	2	0	0	0	0	1	0	0	0	0	0	0	0	0	0	1	0	0	0	0	0	0	0	1	0	0
27.13333	1	5	6	3	3	3	9	0	3	3	2	3	0	0		6		France	4	1	0	5	6	1	0	0	0	0	0	0	0	0	1	0	0	0	0	0	0	0	0	0	1	0	0	0	0	1	0
2.216667	2	2	8	8	8	8	7	2	6	4	4	4	1	1		6		France	3	0	1	3	4	2	0	0	0	0	0	0	1	0	0	0	0	0	0	0	0	0	1	0	0	0	0	0	1	0	0
23.86667	2	2	7	4		7	5	0	5	4	2	3	0	0		2		France	3	0	1	2	2	2	0	0	0	0	1	0	0	0	0	0	0	0	0	0	1	0	0	0	0	0	0	0	1	0	0
7.016667	2	5	5	5		6	2	0	4	4	3		0	0		6		France	2	0	1	2	2	2	0	1	0	0	0	0	0	0	0	0	0	0	0	0	1	0	0	0	0	0	0	1	0	0	0
11.85	2	5	5	1	7	8	2	2	1	5	2	2	0	0		6		France	2	0	1	2	2	0	0	1	0	0	0	0	0	0	0	0	0	0	0	0	1	0	0	0	0	0	0	1	0	0	0
3.916667	2	2	6	6	5	10	11	0	7				0	0		1		France	5	1	0	4	5	7	0	0	0	0	0	0	0	0	0	0	1	0	0	0	0	0	0	1	0	0	0	0	0	0	1
6.983333	1	5	5	3	7	7	9	2	5	4	2	2	0	0		2		France	4	1	0	5	6	2	0	0	0	0	0	0	0	0	1	0	0	0	0	0	0	0	0	0	1	0	0	0	0	1	0
6.1	2	5					4	1					0	0		6		France	2	0	1	3	4		0	0	0	1	0	0	0	0	0	0	0	0	0	0	0	0	1	0	0	0	0	1	0	0	0
35.15	2	5	5	4	8	3	7	1	6	4	4	2	0	0		6		France	3	0	1	3	4	2	0	0	0	0	0	0	1	0	0	0	0	0	0	0	0	0	1	0	0	0	0	0	1	0	0
10.36667	1	5	4	2	5	3	4	1	4	4			0	0		3		France	2	0	1	3	4	2	0	0	0	1	0	0	0	0	0	0	0	0	0	0	0	0	1	0	0	0	0	1	0	0	0
8.1	1	5	10	8	6	0	4	1	6	4			0	0		5		France	2	0	1	3	4	2	0	0	0	1	0	0	0	0	0	0	0	0	0	0	0	0	1	0	0	0	0	1	0	0	0
5317.867	2	4	5	6	5	6	12	0	3		1	1	0	0		2		France	5	1	0	5	6	1	0	0	0	0	0	0	0	0	0	0	0	1	0	0	0	0	0	0	1	0	0	0	0	0	1
14.71667	1	5	5	3	5	3	5	1	7	3	2	1	0	1		7		France	3	0	1	2	2	7	0	0	0	0	1	0	0	0	0	0	0	0	0	0	1	0	0	0	0	0	0	0	1	0	0
9.733333	1	5		0		1	4	0					0	0		7		France	2	0	1	3	4		0	0	0	1	0	0	0	0	0	0	0	0	0	0	0	0	1	0	0	0	0	1	0	0	0
3.25	2	2	0		0	0	1	0								1		France	1	0	0	1	1		1	0	0	0	0	0	0	0	0	0	0	0	0	1	0	0	0	0	0	0	1	0	0	0	0
13.03333	2	5	4	5	5	4	9	1	4	4	4		0	0		6		France	4	1	0	5	6	2	0	0	0	0	0	0	0	0	1	0	0	0	0	0	0	0	0	0	1	0	0	0	0	1	0
6.033333	1	5	5	2	5	7	4	2					0	0		6		France	2	0	1	3	4		0	0	0	1	0	0	0	0	0	0	0	0	0	0	0	0	1	0	0	0	0	1	0	0	0
33.96667	2	2	3	2			4	0	3				0	0		2		France	2	0	1	3	4	1	0	0	0	1	0	0	0	0	0	0	0	0	0	0	0	0	1	0	0	0	0	1	0	0	0
4.366667	2	5	0	0	0	0	8	1					0	0		6		France	4	1	0	4	5		0	0	0	0	0	0	0	1	0	0	0	0	0	0	0	0	0	1	0	0	0	0	0	1	0
4.7	1	2	5	0	5	5	6	1	4	3	3	3	0	0		5		France	3	0	1	3	3	2	0	0	0	0	0	1	0	0	0	0	0	0	0	0	0	1	0	0	0	0	0	0	1	0	0
19.05	2	5	3	0	3	4	9	1					0	0		2		France	4	1	0	5	6		0	0	0	0	0	0	0	0	1	0	0	0	0	0	0	0	0	0	1	0	0	0	0	1	0
17.45	2	5	5	1	0	0	4	2	6	4			0	0		4		France	2	0	1	3	4	2	0	0	0	1	0	0	0	0	0	0	0	0	0	0	0	0	1	0	0	0	0	1	0	0	0
8.7	2	5	5	1	5	7	6	1	4	1	3	3	0	0		6		France	3	0	1	3	3	2	0	0	0	0	0	1	0	0	0	0	0	0	0	0	0	1	0	0	0	0	0	0	1	0	0
13.18333	2	5	0	0	0	10	2	2	1				0	0		6		France	2	0	1	2	2	0	0	1	0	0	0	0	0	0	0	0	0	0	0	0	1	0	0	0	0	0	0	1	0	0	0
11.61667	1	5	5	6	6	6	3	1	7	4	4	4	0	0		4		France	2	0	1	3	3	7	0	0	1	0	0	0	0	0	0	0	0	0	0	0	0	1	0	0	0	0	0	1	0	0	0
11.81667	2	5		3		5	4	0					0	0		4		France	2	0	1	3	4		0	0	0	1	0	0	0	0	0	0	0	0	0	0	0	0	1	0	0	0	0	1	0	0	0
4.433333	2	2	5	4	4	4	9	2	5				0	0		4		France	4	1	0	5	6	2	0	0	0	0	0	0	0	0	1	0	0	0	0	0	0	0	0	0	1	0	0	0	0	1	0
12.2	2	5	6	8	10	9	5	2	2	4	1	1	1	1		2		France	3	0	1	2	2	0	0	0	0	0	1	0	0	0	0	0	0	0	0	0	1	0	0	0	0	0	0	0	1	0	0
7.683333	2	5	5	6	6	6	7	0	4	5	2	3	0	0		4		France	3	0	1	3	4	2	0	0	0	0	0	0	1	0	0	0	0	0	0	0	0	0	1	0	0	0	0	0	1	0	0
11.16667	1	5	7	6	0	0	6	0					0	0		4		France	3	0	1	3	3		0	0	0	0	0	1	0	0	0	0	0	0	0	0	0	1	0	0	0	0	0	0	1	0	0
48.58333	2	2	1	0	3	4	13	0	2			1	0	0		5		France	5	1	0	5	7	0	0	0	0	0	0	0	0	0	0	0	0	0	1	0	0	0	0	0	0	1	0	0	0	0	1
10.16667	2	1					8	0	4	5			0	0		4		France	4	1	0	4	5	2	0	0	0	0	0	0	0	1	0	0	0	0	0	0	0	0	0	1	0	0	0	0	0	1	0
6.216667	1	5	5	3	4	2	4	1	6	5	3	2	0	0		4		France	2	0	1	3	4	2	0	0	0	1	0	0	0	0	0	0	0	0	0	0	0	0	1	0	0	0	0	1	0	0	0
8.8	1	5	1	0	0	1	5	0	1	5			0	0		6		France	3	0	1	2	2	0	0	0	0	0	1	0	0	0	0	0	0	0	0	0	1	0	0	0	0	0	0	0	1	0	0
7.5	2	5	5	5	6	6	1	1	4		3	3	0	0		2		France	1	0	0	1	1	2	1	0	0	0	0	0	0	0	0	0	0	0	0	1	0	0	0	0	0	0	1	0	0	0	0
12.73333	1	5	5	2	8	5	2	2	6	5	1	3	0	0		1		France	2	0	1	2	2	2	0	1	0	0	0	0	0	0	0	0	0	0	0	0	1	0	0	0	0	0	0	1	0	0	0
19.8	2	5	3	2	6	6	3	1	4	3	3	3	0	0		6		France	2	0	1	3	3	2	0	0	1	0	0	0	0	0	0	0	0	0	0	0	0	1	0	0	0	0	0	1	0	0	0
11.43333	2	5	7	0		0	4	0		4		4	0	0		2		France	2	0	1	3	4		0	0	0	1	0	0	0	0	0	0	0	0	0	0	0	0	1	0	0	0	0	1	0	0	0
8.616667	2	5		2		5	6	1					0	0		8		France	3	0	1	3	3		0	0	0	0	0	1	0	0	0	0	0	0	0	0	0	1	0	0	0	0	0	0	1	0	0
14.9	2	5	4	4	9	9	4	1	3	4			0	0		3		France	2	0	1	3	4	1	0	0	0	1	0	0	0	0	0	0	0	0	0	0	0	0	1	0	0	0	0	1	0	0	0
11.38333	2	5	3	3	4	4	3	0					0	0		4		France	2	0	1	3	3		0	0	1	0	0	0	0	0	0	0	0	0	0	0	0	1	0	0	0	0	0	1	0	0	0
1238.183	2	5	7		5	3	9	0	3	3	3	1	0	1		6		France	4	1	0	5	6	1	0	0	0	0	0	0	0	0	1	0	0	0	0	0	0	0	0	0	1	0	0	0	0	1	0
6.25	2	5	5	5	4	4	7	1	4	4			0	1		4		France	3	0	1	3	4	2	0	0	0	0	0	0	1	0	0	0	0	0	0	0	0	0	1	0	0	0	0	0	1	0	0
7.783333	1	1	3	3	4	10	9	2	5	4	2	2	0	0		4		France	4	1	0	5	6	2	0	0	0	0	0	0	0	0	1	0	0	0	0	0	0	0	0	0	1	0	0	0	0	1	0
9.533333	2	5	6	7		5	6	0	5	4	3	2	0	0		3		France	3	0	1	3	3	2	0	0	0	0	0	1	0	0	0	0	0	0	0	0	0	1	0	0	0	0	0	0	1	0	0
7.733333	2	2					8	0								8		France	4	1	0	4	5		0	0	0	0	0	0	0	1	0	0	0	0	0	0	0	0	0	1	0	0	0	0	0	1	0
14.5	2	5	5	0	10	8	3	0	1	5	1	3	0	1		2		France	2	0	1	3	3	0	0	0	1	0	0	0	0	0	0	0	0	0	0	0	0	1	0	0	0	0	0	1	0	0	0
11.01667	2	5	5	3	3	3	9	1	4				0	0		4		France	4	1	0	5	6	2	0	0	0	0	0	0	0	0	1	0	0	0	0	0	0	0	0	0	1	0	0	0	0	1	0
2.866667	2	2	0	0	0	0	9	1	4	4	4	3	0	0		5		France	4	1	0	5	6	2	0	0	0	0	0	0	0	0	1	0	0	0	0	0	0	0	0	0	1	0	0	0	0	1	0
3.4	1	5	5	4	4	5	3	1	4	3	3	3	0	0		2		France	2	0	1	3	3	2	0	0	1	0	0	0	0	0	0	0	0	0	0	0	0	1	0	0	0	0	0	1	0	0	0
7.583333	1	5	0	0	9	4	4	1					0	0		3		France	2	0	1	3	4		0	0	0	1	0	0	0	0	0	0	0	0	0	0	0	0	1	0	0	0	0	1	0	0	0
9.8	1	5	6	5		1	4	0		5			0	1		5		France	2	0	1	3	4		0	0	0	1	0	0	0	0	0	0	0	0	0	0	0	0	1	0	0	0	0	1	0	0	0
9.633333	1	5	2	0	8	7	6	1	4	4	2	2	0	0		1		France	3	0	1	3	3	2	0	0	0	0	0	1	0	0	0	0	0	0	0	0	0	1	0	0	0	0	0	0	1	0	0
7.316667	2	5	0	1	1	3	3	1		3	3	3	0	0		5		France	2	0	1	3	3		0	0	1	0	0	0	0	0	0	0	0	0	0	0	0	1	0	0	0	0	0	1	0	0	0
10.01667	1	5	5	0	5	8	5	0	4	4	3	2	0	0		6		France	3	0	1	2	2	2	0	0	0	0	1	0	0	0	0	0	0	0	0	0	1	0	0	0	0	0	0	0	1	0	0
8.616667	1	5	4	4	4	3	6	1	2	5	3	5	0	0		4		France	3	0	1	3	3	0	0	0	0	0	0	1	0	0	0	0	0	0	0	0	0	1	0	0	0	0	0	0	1	0	0
9.45	2	5				7	6	0	5	4			0	0		4		France	3	0	1	3	3	2	0	0	0	0	0	1	0	0	0	0	0	0	0	0	0	1	0	0	0	0	0	0	1	0	0
3.833333	2	2		2		6	5	0	5				0	0		2		France	3	0	1	2	2	2	0	0	0	0	1	0	0	0	0	0	0	0	0	0	1	0	0	0	0	0	0	0	1	0	0
15.28333	1	5	6	6	4	4	2	1	4				0	0		4		France	2	0	1	2	2	2	0	1	0	0	0	0	0	0	0	0	0	0	0	0	1	0	0	0	0	0	0	1	0	0	0
65.88333	2	5		1		8	8	0	1				0	0		2		France	4	1	0	4	5	0	0	0	0	0	0	0	0	1	0	0	0	0	0	0	0	0	0	1	0	0	0	0	0	1	0
12	2	5					9	1					0	0		4		France	4	1	0	5	6		0	0	0	0	0	0	0	0	1	0	0	0	0	0	0	0	0	0	1	0	0	0	0	1	0
8.333333	1	5	0	10	0	10	5	0	4				0	0		5		France	3	0	1	2	2	2	0	0	0	0	1	0	0	0	0	0	0	0	0	0	1	0	0	0	0	0	0	0	1	0	0
17.1	1	5	5	4		5	1	1	6				0	0		4		France	1	0	0	1	1	2	1	0	0	0	0	0	0	0	0	0	0	0	0	1	0	0	0	0	0	0	1	0	0	0	0
19.35	2	5	4	2	4	5	1	0	4	4	2	2	0	0		6		France	1	0	0	1	1	2	1	0	0	0	0	0	0	0	0	0	0	0	0	1	0	0	0	0	0	0	1	0	0	0	0
17.9	1	5	2	0	8	5	1	1	6	4	5	2	0	0		2		France	1	0	0	1	1	2	1	0	0	0	0	0	0	0	0	0	0	0	0	1	0	0	0	0	0	0	1	0	0	0	0
10.86667	2	5	4	1	3	4	8	1	3	4	4	5	0	0		8		France	4	1	0	4	5	1	0	0	0	0	0	0	0	1	0	0	0	0	0	0	0	0	0	1	0	0	0	0	0	1	0
21.25	2	2	3	3		6	4	1					0	1		2		France	2	0	1	3	4		0	0	0	1	0	0	0	0	0	0	0	0	0	0	0	0	1	0	0	0	0	1	0	0	0
10.93333	2	5		1		1	1	0	5				0	0		8		France	1	0	0	1	1	2	1	0	0	0	0	0	0	0	0	0	0	0	0	1	0	0	0	0	0	0	1	0	0	0	0
7.9	1	5	4	4	4	4	7	1	3	5	2	2	0	0		3		France	3	0	1	3	4	1	0	0	0	0	0	0	1	0	0	0	0	0	0	0	0	0	1	0	0	0	0	0	1	0	0
4.266667	1	2	4	5	5	7	6	3					0	0		4		France	3	0	1	3	3		0	0	0	0	0	1	0	0	0	0	0	0	0	0	0	1	0	0	0	0	0	0	1	0	0
7.916667	1	5	5	3	5	6	4	1	6	3	3	3	0	0		5		France	2	0	1	3	4	2	0	0	0	1	0	0	0	0	0	0	0	0	0	0	0	0	1	0	0	0	0	1	0	0	0
10.86667	1	5	5	5	4	0	4	0	6	5	1	1	0	0		4		France	2	0	1	3	4	2	0	0	0	1	0	0	0	0	0	0	0	0	0	0	0	0	1	0	0	0	0	1	0	0	0
20.48333	2	5		8		8	9	1	4	4			0	0		3		France	4	1	0	5	6	2	0	0	0	0	0	0	0	0	1	0	0	0	0	0	0	0	0	0	1	0	0	0	0	1	0
182.3333	2	1	5		7	7	11	0					0	0		2		France	5	1	0	4	5		0	0	0	0	0	0	0	0	0	0	1	0	0	0	0	0	0	1	0	0	0	0	0	0	1
13.93333	1	5	4	4		8	5	0					0	0		2		France	3	0	1	2	2		0	0	0	0	1	0	0	0	0	0	0	0	0	0	1	0	0	0	0	0	0	0	1	0	0
9.433333	1	5	5	0	7	8	1	0					0	0		2		France	1	0	0	1	1		1	0	0	0	0	0	0	0	0	0	0	0	0	1	0	0	0	0	0	0	1	0	0	0	0
26.13333	1	5	6	1	8	8	5	2	6	2	5	5	0	0		5		France	3	0	1	2	2	2	0	0	0	0	1	0	0	0	0	0	0	0	0	0	1	0	0	0	0	0	0	0	1	0	0
15.4	1	5	6	1	6	5	9	1	4	4	2	4	0	0		6		France	4	1	0	5	6	2	0	0	0	0	0	0	0	0	1	0	0	0	0	0	0	0	0	0	1	0	0	0	0	1	0
5.466667	1	2	5	5	5	5	6	1	3				0	0		6		France	3	0	1	3	3	1	0	0	0	0	0	1	0	0	0	0	0	0	0	0	0	1	0	0	0	0	0	0	1	0	0
7.85	1	5	4	0	3	5	7	1	4				0	0		3		France	3	0	1	3	4	2	0	0	0	0	0	0	1	0	0	0	0	0	0	0	0	0	1	0	0	0	0	0	1	0	0
10	1	5	3	4	5	7	8	1	3	5	2	2	0	0		3		France	4	1	0	4	5	1	0	0	0	0	0	0	0	1	0	0	0	0	0	0	0	0	0	1	0	0	0	0	0	1	0
5.583333	1	5					8	1	4				0	0		2		France	4	1	0	4	5	2	0	0	0	0	0	0	0	1	0	0	0	0	0	0	0	0	0	1	0	0	0	0	0	1	0
12.56667	1	5	2	0	5	6	1	1					0	0		2		France	1	0	0	1	1		1	0	0	0	0	0	0	0	0	0	0	0	0	1	0	0	0	0	0	0	1	0	0	0	0
3.45	1	2					9	2	4	3	3	3				8		France	4	1	0	5	6	2	0	0	0	0	0	0	0	0	1	0	0	0	0	0	0	0	0	0	1	0	0	0	0	1	0
136.3	2	5	7	3		3	6	1	3	5	2	2	1	0		2		France	3	0	1	3	3	1	0	0	0	0	0	1	0	0	0	0	0	0	0	0	0	1	0	0	0	0	0	0	1	0	0
6.733333	1	1	0	0	0	0	5	2	4	5	1	1	0	0		3		France	3	0	1	2	2	2	0	0	0	0	1	0	0	0	0	0	0	0	0	0	1	0	0	0	0	0	0	0	1	0	0
5.283333	1	5	3	2	4	5	4	2		5						7		France	2	0	1	3	4		0	0	0	1	0	0	0	0	0	0	0	0	0	0	0	0	1	0	0	0	0	1	0	0	0
16.01667	1	5	3	0	4	4	4	2	1	5			0			7		France	2	0	1	3	4	0	0	0	0	1	0	0	0	0	0	0	0	0	0	0	0	0	1	0	0	0	0	1	0	0	0
8.433333	1	5	6	4	8	8	3	1	2	3	2	2	0	0		5		France	2	0	1	3	3	0	0	0	1	0	0	0	0	0	0	0	0	0	0	0	0	1	0	0	0	0	0	1	0	0	0
8.9	1	2	4	4	4	4	1	1	5	5	2	2				8		France	1	0	0	1	1	2	1	0	0	0	0	0	0	0	0	0	0	0	0	1	0	0	0	0	0	0	1	0	0	0	0
2.7	1	2	1	3	3	0	8	0	4				0	0		5		France	4	1	0	4	5	2	0	0	0	0	0	0	0	1	0	0	0	0	0	0	0	0	0	1	0	0	0	0	0	1	0
209.65	2	3	0	0		4	1	0	1	2	2	2	0	0		5		France	1	0	0	1	1	0	1	0	0	0	0	0	0	0	0	0	0	0	0	1	0	0	0	0	0	0	1	0	0	0	0
7.666667	1	5	5	5	5	7	1	2	6	4	2	3	0	0		4		France	1	0	0	1	1	2	1	0	0	0	0	0	0	0	0	0	0	0	0	1	0	0	0	0	0	0	1	0	0	0	0
7.75	1	5	6	4	6	5	4	1		4			0	0		6		France	2	0	1	3	4		0	0	0	1	0	0	0	0	0	0	0	0	0	0	0	0	1	0	0	0	0	1	0	0	0
7.8	1	5	5	5	5	6	5	1	4	4	3	2	0	0		3		France	3	0	1	2	2	2	0	0	0	0	1	0	0	0	0	0	0	0	0	0	1	0	0	0	0	0	0	0	1	0	0
8.05	1	5	5	1	5	5	5	1	2	4	3	3				1		France	3	0	1	2	2	0	0	0	0	0	1	0	0	0	0	0	0	0	0	0	1	0	0	0	0	0	0	0	1	0	0
8.183333	1	5		5	5	7	7	0	7				0	0		4		France	3	0	1	3	4	7	0	0	0	0	0	0	1	0	0	0	0	0	0	0	0	0	1	0	0	0	0	0	1	0	0
6.716667	1	5	2	2	2	2	1	1	3				0	0		6		France	1	0	0	1	1	1	1	0	0	0	0	0	0	0	0	0	0	0	0	1	0	0	0	0	0	0	1	0	0	0	0
7.383333	1	5	5	5	5	5	7	1	5	3	3	3	0	0		3		France	3	0	1	3	4	2	0	0	0	0	0	0	1	0	0	0	0	0	0	0	0	0	1	0	0	0	0	0	1	0	0
9.983333	1	5	5	0	5	0	6	1	4	5			0	0		5		France	3	0	1	3	3	2	0	0	0	0	0	1	0	0	0	0	0	0	0	0	0	1	0	0	0	0	0	0	1	0	0
4.5	1	5	3	1	2	2	4	2	4	3	3	3				4		France	2	0	1	3	4	2	0	0	0	1	0	0	0	0	0	0	0	0	0	0	0	0	1	0	0	0	0	1	0	0	0
12.23333	1	5	2	3	0	2	7	1	7	5	1	1	0	0		4		France	3	0	1	3	4	7	0	0	0	0	0	0	1	0	0	0	0	0	0	0	0	0	1	0	0	0	0	0	1	0	0
27.66667	1	5		0		8	7	0	1	4	2	1	0	0		5		France	3	0	1	3	4	0	0	0	0	0	0	0	1	0	0	0	0	0	0	0	0	0	1	0	0	0	0	0	1	0	0
9.05	1	5	3	2	3	3	9	1	4	4	2	2	0	0		1		France	4	1	0	5	6	2	0	0	0	0	0	0	0	0	1	0	0	0	0	0	0	0	0	0	1	0	0	0	0	1	0
5.166667	1	5	8	7	7	4	9	2		4	4	4	0	1		2		France	4	1	0	5	6		0	0	0	0	0	0	0	0	1	0	0	0	0	0	0	0	0	0	1	0	0	0	0	1	0
11.56667	1	5	5	7	4	2	7	0	5	4	3	2	0	0		4		France	3	0	1	3	4	2	0	0	0	0	0	0	1	0	0	0	0	0	0	0	0	0	1	0	0	0	0	0	1	0	0
5.983333	1	2	5	3	6	8	8	1	4	3	3	3	0	0		6		France	4	1	0	4	5	2	0	0	0	0	0	0	0	1	0	0	0	0	0	0	0	0	0	1	0	0	0	0	0	1	0
7.166667	1	5					4	0					0	0		8		France	2	0	1	3	4		0	0	0	1	0	0	0	0	0	0	0	0	0	0	0	0	1	0	0	0	0	1	0	0	0
15	1	5		2		0	5	0	1	5			0	0		4		France	3	0	1	2	2	0	0	0	0	0	1	0	0	0	0	0	0	0	0	0	1	0	0	0	0	0	0	0	1	0	0
32.66667	1	5	0	0	5	5	9	1	7	1	4	3	0	0		2		France	4	1	0	5	6	7	0	0	0	0	0	0	0	0	1	0	0	0	0	0	0	0	0	0	1	0	0	0	0	1	0
12.23333	1	2	2	5	3	6	9	2	4		1	4		0		3		France	4	1	0	5	6	2	0	0	0	0	0	0	0	0	1	0	0	0	0	0	0	0	0	0	1	0	0	0	0	1	0
11.5	1	2					2	0					0	0		7		France	2	0	1	2	2		0	1	0	0	0	0	0	0	0	0	0	0	0	0	1	0	0	0	0	0	0	1	0	0	0
9.183333	1	5	6	6	2	4	3	0		4	1	1	0	0		8		France	2	0	1	3	3		0	0	1	0	0	0	0	0	0	0	0	0	0	0	0	1	0	0	0	0	0	1	0	0	0
5.266667	1	5	5	5	5	4	5	2	4	3	3	3	0	0		6		France	3	0	1	2	2	2	0	0	0	0	1	0	0	0	0	0	0	0	0	0	1	0	0	0	0	0	0	0	1	0	0
17.48333	1	2	0			4	1	1	2	3			0	0		5		France	1	0	0	1	1	0	1	0	0	0	0	0	0	0	0	0	0	0	0	1	0	0	0	0	0	0	1	0	0	0	0
8.633333	1	2				6	1	0					0	0		6		France	1	0	0	1	1		1	0	0	0	0	0	0	0	0	0	0	0	0	1	0	0	0	0	0	0	1	0	0	0	0
16.4	1	5	5	0	9	8	3	0	1	5	2	2	0	0		2		France	2	0	1	3	3	0	0	0	1	0	0	0	0	0	0	0	0	0	0	0	0	1	0	0	0	0	0	1	0	0	0
4.416667	1	5	7	4	7	9	9	3	7	4	4	5	0	1		2		France	4	1	0	5	6	7	0	0	0	0	0	0	0	0	1	0	0	0	0	0	0	0	0	0	1	0	0	0	0	1	0
179.6333	2	5	0	0	0	0	4	0					0	0		7		France	2	0	1	3	4		0	0	0	1	0	0	0	0	0	0	0	0	0	0	0	0	1	0	0	0	0	1	0	0	0
9.8	1	5		2		7	3	0	2	5			0	0		2		France	2	0	1	3	3	0	0	0	1	0	0	0	0	0	0	0	0	0	0	0	0	1	0	0	0	0	0	1	0	0	0
6.1	1	5	6	2	6	6	2	2	4				0	0		2		France	2	0	1	2	2	2	0	1	0	0	0	0	0	0	0	0	0	0	0	0	1	0	0	0	0	0	0	1	0	0	0
304.95	2	3	8	5	6	0	9	1	4	2	5	3	0	0		3		France	4	1	0	5	6	2	0	0	0	0	0	0	0	0	1	0	0	0	0	0	0	0	0	0	1	0	0	0	0	1	0
6.883333	1	5	5	3	6	6	4	1					0	0		2		France	2	0	1	3	4		0	0	0	1	0	0	0	0	0	0	0	0	0	0	0	0	1	0	0	0	0	1	0	0	0
63	1	5	7	6	7	7	1	1	6	4	3	2	0	1		4		France	1	0	0	1	1	2	1	0	0	0	0	0	0	0	0	0	0	0	0	1	0	0	0	0	0	0	1	0	0	0	0
21.01667	1	2	9	9	10	9	10	3	4	3	3	3	0	0		6		France	4	1	0	5	7	2	0	0	0	0	0	0	0	0	0	1	0	0	0	0	0	0	0	0	0	1	0	0	0	1	0
18.38333	1	5	2	2	0	0	6	0					0	0		3		France	3	0	1	3	3		0	0	0	0	0	1	0	0	0	0	0	0	0	0	0	1	0	0	0	0	0	0	1	0	0
19.8	1	5	4	4	5	6	2	2					0	0		7		France	2	0	1	2	2		0	1	0	0	0	0	0	0	0	0	0	0	0	0	1	0	0	0	0	0	0	1	0	0	0
15.73333	1	5	3	3	9	3	6	1	4				0	0		6		France	3	0	1	3	3	2	0	0	0	0	0	1	0	0	0	0	0	0	0	0	0	1	0	0	0	0	0	0	1	0	0
14.31667	1	5	7	6		7	8	1	6	4	2		0	0		4		France	4	1	0	4	5	2	0	0	0	0	0	0	0	1	0	0	0	0	0	0	0	0	0	1	0	0	0	0	0	1	0
11.71667	1	5	7	5	3	7	5	1		4	3	1	0	0		8		France	3	0	1	2	2		0	0	0	0	1	0	0	0	0	0	0	0	0	0	1	0	0	0	0	0	0	0	1	0	0
7.666667	1	2	4	3		5	2	1					0	0		2		France	2	0	1	2	2		0	1	0	0	0	0	0	0	0	0	0	0	0	0	1	0	0	0	0	0	0	1	0	0	0
20.85	1	2	5	0		4	3	2	1	5		2	0	0		6		France	2	0	1	3	3	0	0	0	1	0	0	0	0	0	0	0	0	0	0	0	0	1	0	0	0	0	0	1	0	0	0
5.516667	1	2	5	2	8	8	8	2	3	5	1	1	0	0		1		France	4	1	0	4	5	1	0	0	0	0	0	0	0	1	0	0	0	0	0	0	0	0	0	1	0	0	0	0	0	1	0
7.85	1	5	3	1	3	2	2	0	1	4	3	3	0	0		6		France	2	0	1	2	2	0	0	1	0	0	0	0	0	0	0	0	0	0	0	0	1	0	0	0	0	0	0	1	0	0	0
4053.617	1	3	0	0		3	10	0				2	0	0		6		France	4	1	0	5	7		0	0	0	0	0	0	0	0	0	1	0	0	0	0	0	0	0	0	0	1	0	0	0	1	0
5.716667	1	5	4	1		3	5	0	6				0	0		2		France	3	0	1	2	2	2	0	0	0	0	1	0	0	0	0	0	0	0	0	0	1	0	0	0	0	0	0	0	1	0	0
24.21667	1	2	10	10	10	10	3	0	7	5	5	5	0	0		2		France	2	0	1	3	3	7	0	0	1	0	0	0	0	0	0	0	0	0	0	0	0	1	0	0	0	0	0	1	0	0	0
16.88333	1	5	5	8	5	4	3	0	7	4	2	2	1	0		5		France	2	0	1	3	3	7	0	0	1	0	0	0	0	0	0	0	0	0	0	0	0	1	0	0	0	0	0	1	0	0	0
13.4	1	5	1	3	0	1	8	1	4				0	0		4		France	4	1	0	4	5	2	0	0	0	0	0	0	0	1	0	0	0	0	0	0	0	0	0	1	0	0	0	0	0	1	0
9.566667	1	5		2		5	9	0			1		0	0		2		France	4	1	0	5	6		0	0	0	0	0	0	0	0	1	0	0	0	0	0	0	0	0	0	1	0	0	0	0	1	0
3.216667	1	2	2	1	0	0	6	1	4	2	1	2	0	0		3		France	3	0	1	3	3	2	0	0	0	0	0	1	0	0	0	0	0	0	0	0	0	1	0	0	0	0	0	0	1	0	0
[truncated: 5,142 more rows]
[truncated: 8 more columns]
